# Supplementary material for: Effects of Light Intensity and Spectral Composition on the Transcriptome Profiles of Leaves in Shade Grown Tea Plants (Camellia sinensis L.) and Regulatory Network of Flavonoid Biosynthesis
Source: Molecules. 2021 Sep 26;26(19):5836. doi: 10.3390/molecules26195836 (PMC8510202; doi:10.3390/molecules26195836)
Supplement: Supplementary file 1 [file molecules-26-05836-s001.zip]

Archive with 3 entries (3 files):
- Supplementary materials.pdf
- Table S2 Gene expression data (FPKM).xls
- Table S3 A list of new genes.xls
