# Supplementary material for: Effects of Light Intensity and Spectral Composition on the Transcriptome Profiles of Leaves in Shade Grown Tea Plants (Camellia sinensis L.) and Regulatory Network of Flavonoid Biosynthesis
Source: Molecules. 2021 Sep 26;26(19):5836. doi: 10.3390/molecules26195836 (PMC8510202; doi:10.3390/molecules26195836)
Supplement: Supplementary file 1 [file molecules-26-05836-s001.zip › Table S2 Gene expression data (FPKM).xls]

id	FD-70Black-1_fpkm	FD-70Black-2_fpkm	FD-70Black-3_fpkm	FD-Black-1_fpkm	FD-Black-2_fpkm	FD-Black-3_fpkm	FD-Blue-1_fpkm	FD-Blue-2_fpkm	FD-Blue-3_fpkm	FD-CK-1_fpkm	FD-CK-2_fpkm	FD-CK-3_fpkm	FD-Red-1_fpkm	FD-Red-2_fpkm	FD-Red-3_fpkm	FD-Yellow-1_fpkm	FD-Yellow-2_fpkm	FD-Yellow-3_fpkm	FD-70Black-1_count	FD-70Black-2_count	FD-70Black-3_count	FD-Black-1_count	FD-Black-2_count	FD-Black-3_count	FD-Blue-1_count	FD-Blue-2_count	FD-Blue-3_count	FD-CK-1_count	FD-CK-2_count	FD-CK-3_count	FD-Red-1_count	FD-Red-2_count	FD-Red-3_count	FD-Yellow-1_count	FD-Yellow-2_count	FD-Yellow-3_count	Symbol	Description	KEGG_A_class	KEGG_B_class	Pathway	K_ID	GO Component	GO Function	GO Process
MSTRG.10007	1.91	4.05	2.53	0.00	0.00	0.00	2.77	2.34	2.25	7.92	6.26	3.74	2.39	2.19	2.93	2.75	2.45	2.62	21.00	45.00	29.00	0.00	0.00	0.00	31.00	27.00	26.00	74.00	58.00	33.00	24.00	20.00	29.00	26.00	25.00	23.00	AMAT	methanol O-anthraniloyltransferase-like [Hevea brasiliensis]	-	-	-	-	-	-	-
MSTRG.1001	0.97	1.16	1.40	2.19	1.97	2.02	0.99	0.73	0.73	1.24	1.83	2.53	1.24	1.07	1.49	1.32	1.00	0.61	24.00	29.00	36.00	60.00	44.00	49.00	25.00	19.00	19.00	26.00	38.00	50.00	28.00	22.00	33.00	28.00	23.00	12.00	RPL28	50S ribosomal protein L28, partial [Camellia sinensis]	-	-	-	-	-	-	-
MSTRG.10013	0.17	0.00	0.00	1.23	0.76	1.22	0.00	0.16	0.00	0.00	0.41	0.00	0.00	0.00	0.00	0.60	0.00	0.00	1.00	0.00	0.00	8.00	4.00	7.00	0.00	1.00	0.00	0.00	2.00	0.00	0.00	0.00	0.00	3.00	0.00	0.00	GDPDL3	glycerophosphodiester phosphodiesterase GDPDL3-like [Camellia sinensis]	-	-	-	-	-	-	-
MSTRG.10016	0.31	0.62	0.00	2.98	4.83	5.96	0.00	0.15	0.00	0.00	0.00	0.00	0.00	0.00	0.00	0.00	0.00	0.00	2.00	4.00	0.00	22.47	29.18	38.72	0.00	1.00	0.00	0.00	0.00	0.00	0.00	0.00	0.00	0.00	0.00	0.00	KAT3	potassium channel KAT3-like isoform X1 [Camellia sinensis]	-	-	-	-	-	-	-
MSTRG.10017	0.31	0.28	0.40	3.90	2.34	3.79	0.00	0.00	0.10	0.00	0.00	0.00	0.00	0.00	0.23	0.00	0.00	0.00	8.83	8.06	11.97	124.88	60.95	107.04	0.00	0.00	3.00	0.00	0.00	0.00	0.00	0.00	6.00	0.00	0.00	0.00	KAT3	potassium channel KAT3-like isoform X2 [Camellia sinensis]	-	-	-	-	-	-	-
MSTRG.10026	1.03	1.02	1.19	1.48	1.36	2.52	0.71	1.08	1.67	1.58	0.98	1.29	1.02	1.12	1.26	0.36	0.55	0.77	10.00	10.00	12.00	16.00	12.00	24.00	7.00	11.00	17.00	13.00	8.00	10.00	9.00	9.00	11.00	3.00	5.00	6.00	--	Bowman-Birk type proteinase inhibitor DE-4 like [Actinidia chinensis var. chinensis] [Actinidia chinensis]	-	-	-	-	-	-	-
MSTRG.10027	0.00	0.22	0.45	4.86	4.64	5.54	0.00	0.00	0.00	0.00	0.00	0.00	0.00	0.00	0.00	0.00	0.00	0.00	0.00	4.00	6.00	85.00	70.00	86.00	0.00	0.00	0.00	0.00	0.00	0.00	0.00	0.00	0.00	0.00	0.00	0.00	--	L10-interacting MYB domain-containing protein-like [Camellia sinensis]	-	-	-	-	-	-	-
MSTRG.10032	0.00	0.00	0.00	0.00	0.00	0.00	0.00	0.00	0.00	0.00	0.00	0.53	0.00	0.00	0.00	0.00	0.00	0.00	0.00	0.00	0.00	0.00	0.00	0.00	0.00	0.00	0.00	0.00	0.00	1.00	0.00	0.00	0.00	0.00	0.00	0.00	DSK2A	ubiquitin domain-containing protein DSK2a-like isoform X1 [Camellia sinensis]	-	-	-	-	-	-	-
MSTRG.10033	13.13	14.78	14.61	0.04	0.26	0.28	20.52	17.62	19.44	26.95	31.24	33.19	24.49	24.32	21.29	26.51	22.43	23.69	183.66	183.92	213.20	0.88	4.60	5.49	269.97	247.38	280.14	338.13	334.31	310.61	311.04	267.98	255.86	291.19	298.08	248.43	GEK1	D-aminoacyl-tRNA deacylase-like [Camellia sinensis]	-	-	-	-	-	-	-
MSTRG.10034	5.96	6.72	3.45	0.12	0.00	0.00	9.37	7.91	8.70	14.18	13.81	10.88	8.50	10.50	10.47	8.54	8.34	8.15	43.00	49.00	26.00	1.00	0.00	0.00	69.00	60.00	66.00	87.00	84.00	63.00	56.00	63.00	68.00	53.00	56.00	47.00	--	dirigent protein 22-like [Camellia sinensis]	-	-	-	-	-	-	-
MSTRG.10035	0.00	0.00	0.00	0.00	0.84	1.28	0.00	0.00	0.24	0.00	0.00	0.32	0.00	0.00	0.00	0.00	0.00	0.00	0.00	0.00	0.00	0.00	3.00	4.92	0.00	0.00	1.00	0.00	0.00	1.00	0.00	0.00	0.00	0.00	0.01	0.00	--	-	-	-	-	-	-	-	-
MSTRG.10037	7.95	7.35	7.99	7.84	8.19	5.30	5.37	8.19	5.21	10.43	9.90	12.35	6.28	8.47	7.24	8.19	6.59	5.55	61.00	57.00	64.00	67.00	57.00	40.00	42.00	66.00	42.00	68.00	64.00	76.00	44.00	54.00	50.00	54.00	47.00	34.00	--	General vesicular transport factor p115 like [Actinidia chinensis var. chinensis] [Actinidia chinensis]	-	-	-	-	-	-	-
MSTRG.10042	0.71	0.98	0.77	0.00	0.00	0.00	0.63	0.72	1.00	0.96	1.63	2.26	1.22	0.56	1.17	0.61	0.69	0.95	12.21	17.00	13.72	0.00	0.00	0.00	11.00	13.00	18.00	14.00	23.40	31.00	19.00	8.00	18.00	9.00	11.00	13.00	--	DNA repair protein like [Actinidia chinensis var. chinensis] [Actinidia chinensis]	-	-	-	-	-	-	-
MSTRG.10044	1.76	1.27	2.30	0.00	0.00	0.00	1.57	1.07	2.29	1.32	3.81	3.60	2.46	2.70	1.42	0.75	1.72	1.40	11.00	8.00	15.00	0.00	0.00	0.00	10.00	7.00	15.00	7.00	20.00	18.00	14.00	14.00	8.00	4.00	10.00	7.00	--	polyadenylate-binding protein 6-like [Camellia sinensis]	-	-	-	-	-	-	-
MSTRG.10045	15.51	17.40	15.34	0.51	0.28	0.49	9.78	10.03	11.06	13.86	13.57	20.15	15.20	10.56	9.93	10.92	10.73	9.41	334.11	367.58	346.96	13.06	6.58	9.11	207.18	224.04	251.50	243.88	232.93	344.20	278.53	179.66	192.46	188.99	204.24	145.20	VIII-1	myosin-1-like isoform X2 [Camellia sinensis]	-	-	-	-	-	-	-
MSTRG.10046	0.29	0.22	0.94	0.00	0.00	0.00	0.35	0.53	0.52	0.16	0.17	0.17	0.00	0.33	0.63	0.80	0.45	0.17	4.22	3.01	15.43	0.00	0.00	0.00	4.80	7.71	8.63	2.19	2.18	2.15	0.00	4.29	7.86	10.13	6.61	2.14	--	receptor-like protein EIX1 [Camellia sinensis]	-	-	-	-	-	-	-
MSTRG.10047	1.59	1.80	1.70	0.00	0.00	0.00	0.81	1.09	1.00	1.40	2.38	1.62	1.99	1.30	0.35	0.57	1.89	0.74	15.78	17.99	17.57	0.00	0.00	0.00	8.20	11.29	10.37	11.81	19.82	12.85	18.00	10.71	3.14	4.87	17.39	5.86	--	receptor-like protein EIX1 [Camellia sinensis]	-	-	-	-	-	-	-
MSTRG.10053	3.12	2.09	1.89	2.61	3.21	2.20	1.54	1.42	1.06	3.42	2.88	3.58	2.25	1.24	1.70	1.56	1.61	1.54	83.52	56.52	52.77	78.00	78.00	58.00	42.00	40.00	30.00	78.00	65.00	77.00	55.00	27.57	41.00	36.00	40.00	33.00	EMB1467	NADH dehydrogenase [ubiquinone] iron-sulfur protein 1, mitochondrial-like [Camellia sinensis]	-	-	-	-	-	-	-
MSTRG.10054	0.24	0.48	0.46	0.00	0.00	0.00	0.47	0.46	0.23	0.85	0.29	0.30	0.27	0.00	0.27	1.41	0.26	0.61	1.00	2.00	2.00	0.00	0.00	0.00	2.00	2.00	1.00	3.00	1.00	1.00	1.00	0.00	1.00	5.00	1.00	2.00	--	uncharacterized protein LOC114290854 [Camellia sinensis]	-	-	-	-	-	-	-
MSTRG.10055	3.64	3.22	2.96	1.45	2.79	1.83	3.02	2.91	2.56	3.48	3.33	5.53	3.75	2.26	4.05	4.04	2.46	3.29	59.00	55.00	51.00	19.00	30.00	21.00	35.00	34.72	31.15	35.39	32.52	70.76	41.87	22.00	42.00	40.77	26.00	29.85	AAPT2	choline/ethanolaminephosphotransferase 2-like isoform X1 [Camellia sinensis]	-	-	-	-	-	-	-
MSTRG.10059	62.30	77.02	70.37	92.18	84.57	114.82	52.01	62.20	51.71	57.25	60.03	58.31	52.72	41.70	49.88	45.63	42.16	50.75	329.00	411.00	388.00	542.00	405.00	596.00	280.00	345.00	287.00	257.00	267.00	247.00	254.00	183.00	237.00	207.00	207.00	214.00	PR4	wound-induced basic protein [Camellia sinensis]	-	-	-	-	-	-	-
MSTRG.10063	11.62	11.21	13.21	7.66	8.40	7.26	11.23	10.19	11.05	14.01	13.67	9.87	12.68	8.20	10.07	11.37	13.54	10.08	116.00	116.00	141.00	86.00	77.00	73.00	119.00	109.00	118.00	121.00	117.00	80.00	119.00	69.00	92.00	99.00	125.00	82.00	--	hypothetical protein RchiOBHm_Chr7g0243231 [Rosa chinensis]	-	-	-	-	-	-	-
MSTRG.1007	0.45	1.19	1.01	0.27	0.17	0.31	0.00	0.43	0.14	3.19	0.18	1.31	0.33	0.36	0.67	0.18	0.81	0.19	3.00	8.00	7.00	2.00	1.00	2.00	0.00	3.00	1.00	18.00	1.00	7.00	2.00	2.00	4.00	1.00	5.00	1.00	--	phosphoinositide phospholipase C 2-like [Camellia sinensis]	-	-	-	-	-	-	-
MSTRG.1008	1.69	1.62	1.54	0.56	0.50	0.61	1.67	1.32	1.27	3.50	2.52	3.46	1.92	1.83	1.67	1.91	1.51	1.65	101.00	98.00	96.00	37.00	27.00	36.00	102.00	83.00	80.00	178.00	127.00	166.00	105.00	91.00	90.00	98.00	84.00	79.00	PLC4	Transmembrane GTPase FZO-like [Actinidia chinensis var. chinensis] [Actinidia chinensis]	-	-	-	-	-	-	-
MSTRG.10090	0.00	0.54	0.00	0.00	0.00	0.00	0.00	0.00	0.35	0.65	0.00	0.23	0.20	0.88	0.20	1.06	0.20	0.46	0.00	3.00	0.00	0.00	0.00	0.00	0.00	0.00	2.00	3.00	0.00	1.00	1.00	4.00	1.00	5.00	1.00	2.00	--	probable GTP-binding protein OBGC2 isoform X1 [Camellia sinensis]	-	-	-	-	-	-	-
MSTRG.10091	15.57	13.98	14.28	10.09	9.02	8.17	14.41	15.28	15.07	16.87	18.81	16.45	15.62	14.64	14.14	16.02	18.19	16.38	372.43	337.95	356.66	268.73	195.64	192.18	351.38	383.85	378.91	342.96	378.98	315.62	340.83	291.01	304.22	329.21	404.53	312.82	Os03g0799700	probable GTP-binding protein OBGC2 isoform X2 [Camellia sinensis]	-	-	-	-	-	-	-
MSTRG.10093	0.58	1.99	1.10	1.10	0.34	0.35	1.49	1.02	0.55	2.15	0.36	1.52	1.36	1.39	1.57	1.91	0.00	0.40	2.00	6.96	4.00	4.25	1.06	1.20	5.25	3.73	2.00	6.35	1.05	4.22	4.30	4.00	4.90	5.68	0.00	1.10	--	hypothetical protein TEA_025380 [Camellia sinensis var. sinensis] [Camellia sinensis]	-	-	-	-	-	-	-
MSTRG.10094	8.61	10.55	8.82	9.16	6.69	8.14	8.98	9.75	8.75	8.30	10.08	9.99	9.55	9.03	10.12	10.36	9.84	10.40	132.43	164.02	141.66	156.93	93.27	123.00	140.73	157.46	141.49	108.44	130.55	123.20	133.95	115.41	140.07	136.88	140.64	127.73	CDS1	phosphatidate cytidylyltransferase 1-like isoform X1 [Camellia sinensis]	-	-	-	-	-	-	-
MSTRG.10096	0.00	0.00	0.00	0.00	0.00	0.00	0.00	0.00	0.00	0.00	1.58	0.00	0.49	0.00	0.00	0.00	0.00	0.00	0.00	0.00	0.00	0.00	0.00	0.00	0.00	0.00	0.00	0.00	3.00	0.00	1.00	0.00	0.00	0.00	0.00	0.00	--	PREDICTED: protein MALE DISCOVERER 1-like [Nelumbo nucifera]	-	-	-	-	-	-	-
MSTRG.10101	15.33	14.17	15.75	62.41	63.48	62.21	14.79	14.92	13.08	21.48	22.86	23.77	15.64	15.62	23.21	15.63	15.11	16.38	351.92	328.62	377.42	1595.22	1321.46	1403.80	346.18	359.82	315.69	419.18	442.02	437.71	327.54	298.09	479.46	308.28	322.42	300.22	CPK32	calcium-dependent protein kinase 32-like [Camellia sinensis]	-	-	-	-	-	-	-
MSTRG.10103	0.44	0.00	0.00	0.00	0.00	0.00	0.00	0.00	0.00	0.00	0.00	0.00	0.00	0.00	0.00	0.51	0.00	0.00	1.00	0.00	0.00	0.00	0.00	0.00	0.00	0.00	0.00	0.00	0.00	0.00	0.00	0.00	0.00	1.00	0.00	0.00	RPL9D	60S ribosomal protein L9 [Camellia sinensis]	-	-	-	-	-	-	-
MSTRG.10109	3.29	3.26	4.14	0.00	0.00	0.63	4.04	2.35	3.92	4.12	3.18	5.90	3.83	2.97	4.57	4.55	4.43	4.64	16.00	16.00	21.00	0.00	0.00	3.00	20.00	12.00	20.00	17.00	13.00	23.00	17.00	12.00	20.00	19.00	20.00	18.00	--	-	-	-	-	-	-	-	-
MSTRG.1011	1.29	3.19	2.16	0.00	1.78	0.66	0.32	2.15	0.31	3.04	0.38	4.02	0.71	1.16	1.08	0.75	0.35	0.00	4.00	10.00	7.00	0.00	5.00	2.00	1.00	7.00	1.00	8.00	1.00	10.00	2.00	3.00	3.00	2.00	1.00	0.00	--	-	-	-	-	-	-	-	-
MSTRG.10110	0.30	0.30	0.00	0.00	0.00	0.00	0.00	0.00	0.00	0.00	0.00	0.38	0.00	0.00	0.00	0.00	0.00	0.00	1.00	1.00	0.00	0.00	0.00	0.00	0.00	0.00	0.00	0.00	0.00	1.00	0.00	0.00	0.00	0.00	0.00	0.00	--	-	-	-	-	-	-	-	-
MSTRG.10111	7.16	6.52	7.20	9.21	7.75	7.65	6.46	6.48	7.36	9.93	10.92	9.37	8.72	7.02	7.03	7.26	6.18	7.92	162.00	149.00	170.00	232.00	159.00	170.00	149.00	154.00	175.00	191.00	208.00	170.00	180.00	132.00	143.00	141.00	130.00	143.00	BRIZ2	BRCA1-associated protein-like isoform X1 [Camellia sinensis]	-	-	-	-	-	-	-
MSTRG.10112	2.11	3.13	2.72	1.23	1.16	0.96	2.17	3.31	1.50	2.97	4.88	2.36	4.15	1.90	2.81	3.43	4.19	3.30	20.00	30.00	27.00	13.00	10.00	9.00	21.00	33.00	15.00	24.00	39.00	18.00	36.00	15.00	24.00	28.00	37.00	25.00	--	-	-	-	-	-	-	-	-
MSTRG.10123	0.13	0.25	0.49	0.57	1.12	1.43	0.12	0.00	0.00	0.15	0.30	0.00	0.14	0.15	0.00	0.15	0.14	0.16	1.00	2.00	4.00	5.00	8.00	11.00	1.00	0.00	0.00	1.00	2.00	0.00	1.00	1.00	0.00	1.00	1.00	1.00	PLDBETA1	phospholipase D beta 1-like [Camellia sinensis]	-	-	-	-	-	-	-
MSTRG.10124	2.51	4.49	2.47	0.00	0.00	0.00	2.27	1.78	3.67	0.74	1.99	4.01	2.34	2.83	3.61	1.76	2.37	4.64	17.42	31.46	17.88	0.00	0.00	0.00	16.04	12.94	26.76	4.36	11.60	22.33	14.78	16.30	22.53	10.48	15.27	25.72	--	-	-	-	-	-	-	-	-
MSTRG.10131	4.26	3.12	3.63	5.25	5.05	6.48	2.48	1.95	2.55	7.80	4.19	8.72	4.21	3.48	4.15	3.00	2.77	2.97	81.00	60.00	72.00	111.00	87.00	121.00	48.00	39.00	51.00	126.00	67.00	133.00	73.00	55.00	71.00	49.00	49.00	45.00	UFC	protein UPSTREAM OF FLC [Camellia sinensis]	-	-	-	-	-	-	-
MSTRG.10137	2.16	2.62	1.84	0.00	0.00	0.00	0.83	0.46	0.92	0.42	1.57	0.45	1.58	3.33	1.47	2.24	1.94	1.20	18.00	22.00	16.00	0.00	0.00	0.00	7.00	4.00	8.00	3.00	11.00	3.00	12.00	23.00	11.00	16.00	15.00	8.00	--	-	-	-	-	-	-	-	-
MSTRG.10149	2.81	2.57	2.28	5.93	4.41	5.83	1.27	0.93	1.13	2.42	1.41	3.78	1.19	1.04	1.80	1.01	2.33	1.49	26.00	24.00	22.00	61.00	37.00	53.00	12.00	9.00	11.00	19.00	11.00	28.00	10.00	8.00	15.00	8.00	20.00	11.00	--	-	-	-	-	-	-	-	-
MSTRG.10165	0.22	0.43	0.00	0.00	0.73	0.00	0.00	0.21	0.21	0.26	0.00	0.27	0.24	0.26	0.24	0.26	0.24	1.10	1.00	2.00	0.00	0.00	3.00	0.00	0.00	1.00	1.00	1.00	0.00	1.00	1.00	1.00	1.00	1.00	1.00	4.00	--	-	-	-	-	-	-	-	-
MSTRG.1017	2.73	2.93	3.74	1.88	1.80	1.09	3.56	3.98	3.37	7.65	5.17	5.96	3.48	3.50	4.02	5.27	3.84	3.45	61.29	66.41	87.64	46.95	36.63	24.11	81.37	93.78	79.53	146.00	97.71	107.27	71.27	65.32	81.27	101.58	80.19	61.86	--	PREDICTED: Plant mobile domain family, partial [Prunus dulcis]	-	-	-	-	-	-	-
MSTRG.10172	27.03	29.65	28.56	52.77	52.67	48.37	30.83	28.11	26.00	24.91	21.05	18.54	28.02	23.54	25.08	24.22	27.58	22.75	369.00	409.00	407.00	802.00	652.00	649.00	429.00	403.00	373.00	289.00	242.00	203.00	349.00	267.00	308.00	284.00	350.00	248.00	cnot9	CCR4-NOT transcription complex subunit 9-like isoform X1 [Camellia sinensis]	-	-	-	-	-	-	-
MSTRG.10175	0.25	0.37	0.12	1.99	2.99	1.25	0.36	0.12	0.12	0.14	0.29	1.23	0.67	0.00	0.82	0.57	0.26	0.46	2.00	3.00	1.00	18.00	22.00	10.00	3.00	1.00	1.00	1.00	2.00	8.00	5.00	0.00	6.00	4.00	2.00	3.00	RTL2	ribonuclease 3-like protein 2 [Camellia sinensis]	-	-	-	-	-	-	-
MSTRG.10185	19.21	19.27	17.77	54.69	57.21	60.09	14.10	21.03	16.66	10.45	15.82	15.96	27.50	25.00	23.09	22.97	24.17	27.49	147.00	149.00	142.00	466.00	397.00	452.00	110.00	169.00	134.00	68.00	102.00	98.00	192.00	159.00	159.00	151.00	172.00	168.00	QOR	chloroplast envelope quinone oxidoreductase homolog [Camellia sinensis]	-	-	-	-	-	-	-
MSTRG.10186	0.21	0.51	0.49	1.30	1.14	1.68	0.20	0.00	0.59	0.24	0.37	0.26	0.23	0.62	0.69	0.12	0.89	0.78	2.00	5.00	5.00	14.00	10.00	16.00	2.00	0.00	6.00	2.00	3.00	2.00	2.00	5.00	6.00	1.00	8.00	6.00	--	-	-	-	-	-	-	-	-
MSTRG.10194	14.30	14.64	16.20	17.62	15.71	16.12	11.20	15.51	11.03	11.80	16.49	10.06	15.74	15.55	12.28	12.27	15.92	18.30	79.28	82.00	93.79	108.76	78.99	87.86	63.30	90.30	64.28	55.61	77.00	44.75	79.62	71.65	61.27	58.44	82.06	81.04	HDT1	histone deacetylase [Camellia sinensis]	-	-	-	-	-	-	-
MSTRG.10198	2.21	2.43	2.26	0.14	0.06	0.00	4.68	4.16	4.44	0.77	1.07	0.44	0.94	1.09	1.17	1.69	1.30	2.07	44.00	49.00	47.03	3.00	1.00	0.00	95.00	87.00	93.00	13.00	18.00	7.00	17.09	18.00	21.00	29.00	24.00	33.00	NOL6	nucleolar protein 6-like [Camellia sinensis]	-	-	-	-	-	-	-
MSTRG.10199	0.00	0.00	0.00	1.52	1.04	1.92	0.00	0.00	0.00	0.00	0.00	0.00	0.00	0.00	0.00	0.00	0.00	0.00	0.00	0.00	0.00	9.00	5.00	10.00	0.00	0.00	0.00	0.00	0.00	0.00	0.00	0.00	0.00	0.00	0.00	0.00	--	nucleolar protein 6 isoform X2 [Camellia sinensis]	-	-	-	-	-	-	-
MSTRG.1021	0.72	1.60	0.86	2.10	3.57	3.66	1.06	0.86	0.69	2.12	1.71	2.02	1.18	1.30	1.40	1.68	0.77	0.68	4.00	9.00	5.00	13.00	18.00	20.00	6.00	5.00	4.00	10.00	8.00	9.00	6.00	6.00	7.00	8.00	4.00	3.00	--	biotin carboxyl carrier protein of acetyl-CoA carboxylase 1, chloroplastic-like [Camellia sinensis]	-	-	-	-	-	-	-
MSTRG.10212	0.68	2.07	0.71	0.00	0.00	0.00	1.89	1.33	0.90	2.49	3.06	2.01	2.61	2.83	3.61	1.61	1.54	1.77	4.97	15.31	5.39	0.00	0.00	0.00	14.10	10.19	6.90	15.50	18.87	11.80	17.44	17.18	23.77	10.12	10.49	10.34	--	LOW QUALITY PROTEIN: probable LRR receptor-like serine/threonine-protein kinase At3g47570 [Camellia sinensis]	-	-	-	-	-	-	-
MSTRG.10219	5.66	9.78	5.57	4.92	3.70	6.29	4.99	4.39	5.39	7.22	6.72	6.41	6.83	6.70	5.78	5.22	6.14	7.57	59.00	103.00	60.59	57.13	35.00	64.47	53.00	48.10	59.00	64.00	59.00	53.62	64.97	58.03	54.18	46.73	59.55	63.00	--	Porin QuiX like [Actinidia chinensis var. chinensis] [Actinidia chinensis]	-	-	-	-	-	-	-
MSTRG.10220	0.64	0.39	0.64	0.23	0.14	0.53	0.37	0.12	0.88	1.27	1.41	0.82	0.88	1.11	1.49	0.77	1.58	1.46	5.00	3.00	5.00	2.00	1.00	4.00	3.00	1.00	7.00	8.00	9.00	5.00	6.00	7.00	10.00	5.00	11.00	9.00	--	MLO-like protein 8 isoform X5 [Camellia sinensis]	-	-	-	-	-	-	-
MSTRG.10226	1.14	1.06	0.95	0.07	0.17	0.23	1.01	0.98	0.98	1.39	1.95	1.76	1.84	1.10	1.65	0.98	1.11	1.05	30.00	28.00	26.00	2.00	4.00	6.00	27.00	27.00	27.00	31.00	43.00	37.00	44.00	24.00	39.00	22.00	27.00	22.00	RPP2A	TMV resistance protein N-like [Camellia sinensis]	-	-	-	-	-	-	-
MSTRG.10228	0.92	1.06	0.29	0.00	0.00	0.47	1.50	0.88	0.88	0.90	1.27	0.38	0.50	0.74	1.19	0.89	0.33	0.58	6.00	7.00	2.00	0.00	0.00	3.00	10.00	6.00	6.00	5.00	7.00	2.00	3.00	4.00	7.00	5.00	2.00	3.00	--	uncharacterized protein LOC114266313 isoform X2 [Camellia sinensis]	-	-	-	-	-	-	-
MSTRG.10245	0.98	1.12	0.56	2.18	3.53	4.44	0.00	0.00	0.00	0.00	0.00	0.47	0.54	0.32	0.00	1.03	0.19	0.58	6.98	8.02	4.14	17.22	22.69	30.93	0.00	0.00	0.00	0.00	0.00	2.67	3.47	1.87	0.00	6.29	1.23	3.26	APUM4	pumilio homolog 4-like [Camellia sinensis]	-	-	-	-	-	-	-
MSTRG.10249	6.13	6.18	6.60	0.00	0.00	0.00	3.66	3.17	5.07	8.85	5.50	5.63	4.46	4.78	4.12	3.18	1.98	2.85	23.43	22.89	25.26	0.00	0.00	0.00	13.68	12.21	20.51	30.68	17.00	17.06	15.88	14.56	13.85	10.03	7.29	8.35	ABCG22	ABC transporter G family member 22-like [Camellia sinensis]	-	-	-	-	-	-	-
MSTRG.10251	37.93	41.03	49.53	45.16	46.05	57.01	25.89	26.14	26.75	15.64	31.84	21.23	40.25	44.51	40.94	37.11	53.31	36.85	339.94	383.71	460.12	421.47	348.01	461.89	245.72	255.89	249.53	117.29	251.37	147.07	340.47	340.35	349.35	283.82	452.24	277.42	GSTF9	glutathione S-transferase F9-like [Camellia sinensis]	-	-	-	-	-	GO:0003824//catalytic activity	-
MSTRG.10252	174.98	172.16	173.13	200.06	185.98	192.87	139.25	134.97	144.83	87.17	139.77	105.27	189.85	223.95	235.90	160.04	216.82	169.98	2049.06	2037.29	2116.88	2608.53	1974.99	2220.11	1662.28	1660.11	1782.47	867.71	1378.63	988.93	2028.53	2179.65	2485.65	1610.18	2360.76	1589.58	GSTF9	glutathione S-transferase F9-like [Camellia sinensis]	-	-	-	-	-	GO:0003824//catalytic activity	-
MSTRG.10254	0.43	0.68	1.14	0.00	0.19	0.00	0.24	1.10	0.82	4.49	2.61	3.38	2.31	1.42	1.41	0.76	0.68	1.53	10.28	16.59	28.60	0.00	4.10	0.00	5.91	27.67	20.80	91.62	52.70	65.00	50.58	28.34	30.54	15.66	15.25	29.28	--	arginine--tRNA ligase, chloroplastic/mitochondrial-like isoform X1 [Camellia sinensis]	-	-	-	-	-	-	-
MSTRG.10255	2.25	1.94	1.88	0.77	0.51	0.99	2.07	1.68	1.01	6.71	3.34	5.58	2.66	1.44	1.84	1.65	1.58	0.77	57.72	50.41	50.40	22.00	11.90	25.00	54.09	45.33	27.20	146.38	72.30	115.00	62.42	30.66	42.46	36.34	37.75	15.72	--	arginine--tRNA ligase, chloroplastic/mitochondrial-like isoform X1 [Camellia sinensis]	-	-	-	-	-	-	-
MSTRG.10257	0.00	0.00	0.00	0.40	0.50	0.46	0.44	0.43	0.00	1.59	0.00	0.00	0.00	0.00	0.00	0.00	0.00	0.56	0.00	0.00	0.00	1.00	1.00	1.00	1.00	1.00	0.00	3.00	0.00	0.00	0.00	0.00	0.00	0.00	0.00	1.00	--	5'-nucleotidase domain-containing protein DDB_G0275467-like [Camellia sinensis]	-	-	-	-	-	-	-
MSTRG.10263	0.00	0.00	0.42	0.00	0.00	0.00	0.00	0.00	0.00	0.00	0.00	0.00	0.00	0.00	0.00	0.00	0.00	0.00	0.00	0.00	1.00	0.00	0.00	0.00	0.00	0.00	0.00	0.00	0.00	0.00	0.00	0.00	0.00	0.00	0.00	0.00	--	-	-	-	-	-	-	-	-
MSTRG.10265	0.32	0.31	0.60	0.00	0.35	0.64	0.00	0.00	0.00	0.00	0.75	0.00	0.35	0.00	0.00	0.00	0.34	0.00	1.00	1.00	2.00	0.00	1.00	2.00	0.00	0.00	0.00	0.00	2.00	0.00	1.00	0.00	0.00	0.00	1.00	0.00	--	inositol polyphosphate multikinase beta-like isoform X1 [Camellia sinensis]	-	-	-	-	-	-	-
MSTRG.10266	0.00	0.10	0.00	0.47	0.70	1.68	0.00	0.00	0.00	0.00	0.00	0.00	0.00	0.00	0.12	0.00	0.00	0.00	0.00	1.00	0.00	5.00	6.00	15.62	0.00	0.00	0.00	0.00	0.00	0.00	0.00	0.00	1.00	0.00	0.00	0.00	--	disease resistance protein At4g27190-like isoform X1 [Camellia sinensis]	-	-	-	-	-	-	-
MSTRG.10272	20.03	23.69	23.07	4.74	4.00	4.37	22.54	22.05	21.63	49.07	42.55	47.89	27.83	23.26	24.48	25.50	24.41	24.07	487.13	581.07	586.00	129.00	88.00	104.68	559.78	562.16	555.03	1014.47	872.19	932.96	617.00	469.55	536.23	531.71	551.00	466.00	SEC3A	exocyst complex component SEC3A [Camellia sinensis]	-	-	-	-	-	-	-
MSTRG.10273	1.50	1.86	0.00	0.00	0.00	0.00	0.00	0.00	1.07	1.76	1.78	1.40	1.64	1.35	0.42	0.00	0.40	0.47	4.00	5.00	0.00	0.00	0.00	0.00	0.00	0.00	3.00	4.00	4.00	3.00	4.00	3.00	1.00	0.00	1.00	1.00	--	-	-	-	-	-	-	-	-
MSTRG.10279	0.26	0.26	0.71	0.00	0.00	0.00	0.52	1.00	2.25	2.44	1.25	0.98	0.86	0.32	0.00	0.00	0.85	0.33	1.00	1.00	2.84	0.00	0.00	0.00	2.00	4.00	9.00	5.58	4.00	3.00	3.00	1.00	0.00	0.00	3.00	1.00	SAC8	phosphoinositide phosphatase SAC8-like [Camellia sinensis]	-	-	-	-	GO:0016020//membrane	GO:0016787//hydrolase activity	GO:0006796//phosphate-containing compound metabolic process
MSTRG.10280	0.99	1.63	0.95	0.00	0.00	0.00	0.00	1.25	0.00	1.16	1.17	1.23	0.72	0.40	0.37	0.00	0.00	0.41	3.00	5.00	3.00	0.00	0.00	0.00	0.00	4.00	0.00	3.00	3.00	3.00	2.00	1.00	1.00	0.00	0.00	1.00	SAC8	phosphoinositide phosphatase SAC8-like [Camellia sinensis]	-	-	-	-	-	-	-
MSTRG.10284	0.46	0.21	0.20	4.49	3.37	7.42	0.00	0.00	0.00	0.25	0.00	0.86	0.46	0.50	0.70	0.49	0.62	0.26	2.23	1.00	1.00	23.95	14.65	34.98	0.00	0.00	0.00	1.00	0.00	3.29	2.00	2.00	3.00	2.00	2.75	1.00	PLC2	phosphoinositide phospholipase C 2-like [Camellia sinensis]	-	-	-	-	-	-	-
MSTRG.10291	14.72	15.53	12.09	12.65	10.82	13.51	11.31	10.90	11.54	13.10	11.33	14.33	11.46	12.89	12.09	13.77	13.50	12.72	401.93	390.84	356.79	363.13	276.88	278.94	346.15	338.07	341.59	312.06	263.85	264.44	296.13	284.50	304.94	281.66	279.17	283.36	--	A-agglutinin anchorage subunit-like [Camellia sinensis]	-	-	-	-	-	-	-
MSTRG.10292	9.46	8.78	11.05	9.20	9.49	6.34	9.55	9.59	8.07	13.17	14.77	13.31	10.97	12.07	11.25	11.89	12.85	9.95	79.77	74.81	97.25	86.41	72.57	52.52	82.06	84.91	71.50	94.40	104.90	90.02	84.40	84.62	85.38	86.11	100.75	66.99	--	protein FAM50A-like protein [Cinnamomum micranthum f. kanehirae]	-	-	-	-	-	-	-
MSTRG.10293	0.00	0.00	0.00	0.68	0.78	0.57	0.20	0.40	0.37	0.12	0.27	0.66	0.29	0.59	0.23	0.13	0.50	0.29	0.00	0.00	0.00	10.73	9.93	7.89	2.81	5.96	5.55	1.41	3.15	7.45	3.77	6.93	2.91	1.55	6.55	3.22	--	A-agglutinin anchorage subunit-like [Camellia sinensis]	-	-	-	-	-	-	-
MSTRG.10296	81.06	112.12	77.81	30.44	29.46	46.67	62.35	64.72	69.41	30.34	50.96	51.44	110.64	127.89	117.93	85.34	143.45	126.88	440.00	615.00	441.00	184.00	145.00	249.00	345.00	369.00	396.00	140.00	233.00	224.00	548.00	577.00	576.00	398.00	724.00	550.00	PSK3	phytosulfokines-like [Camellia sinensis]	-	-	-	-	-	GO:0005102//receptor binding	GO:0044699//single-organism process
MSTRG.10310	19.68	19.48	20.46	18.81	18.63	17.34	17.79	18.27	17.85	22.89	23.93	23.46	22.07	22.62	23.41	19.29	24.03	21.29	1043.00	1043.00	1132.00	1110.00	895.00	903.00	961.00	1017.00	994.00	1031.00	1068.00	997.00	1067.00	996.00	1116.00	878.00	1184.00	901.00	CHR28	helicase-like transcription factor CHR28 [Camellia sinensis]	-	-	-	-	-	-	-
MSTRG.10311	2.40	2.24	2.99	2.41	2.25	1.43	2.39	3.35	3.60	1.69	2.71	3.62	2.56	2.93	2.66	2.23	1.90	3.14	55.06	51.83	71.62	61.44	46.75	32.21	55.84	80.64	86.56	32.81	52.24	66.54	53.41	55.73	54.73	43.82	40.47	57.41	FER	receptor-like protein kinase HERK 1, partial [Camellia sinensis]	-	-	-	-	-	-	-
MSTRG.10325	0.15	0.30	0.15	2.20	1.35	1.25	0.00	0.15	0.00	0.36	0.55	0.19	0.00	0.37	0.17	0.54	0.00	0.19	1.00	2.00	1.00	16.00	8.00	8.00	0.00	1.00	0.00	2.00	3.00	1.00	0.00	2.00	1.00	3.00	0.00	1.00	--	-	-	-	-	-	-	-	-
MSTRG.10347	0.26	0.67	0.49	0.00	0.09	0.26	0.42	0.49	0.32	0.00	0.10	1.59	0.37	0.21	0.19	0.30	0.28	0.21	3.00	8.00	6.00	0.00	1.00	3.00	5.00	6.00	4.00	0.00	1.00	15.00	4.00	2.00	2.00	3.00	3.00	2.00	--	uncharacterized protein LOC114308396 isoform X1 [Camellia sinensis]	-	-	-	-	-	-	-
MSTRG.10356	0.90	0.36	0.17	0.00	0.00	0.37	0.53	0.17	0.69	0.64	0.00	0.23	0.20	1.09	1.00	0.63	0.58	0.23	5.00	2.00	1.00	0.00	0.00	2.00	3.00	1.00	4.00	3.00	0.00	1.00	1.00	5.00	5.00	3.00	3.00	1.00	--	uncharacterized protein LOC114259048 [Camellia sinensis]	-	-	-	-	-	-	-
MSTRG.1036	0.00	0.00	0.00	0.00	0.00	0.00	0.00	0.00	0.00	0.00	0.47	0.00	0.00	0.00	0.00	0.00	0.00	0.00	0.00	0.00	0.00	0.00	0.00	0.00	0.00	0.00	0.00	0.00	1.00	0.00	0.00	0.00	0.00	0.00	0.00	0.00	ICU11	uncharacterized PKHD-type hydroxylase At1g22950-like [Camellia sinensis]	-	-	-	-	-	-	-
MSTRG.10361	0.40	0.79	0.00	0.00	1.32	0.00	0.00	1.52	0.00	0.47	0.47	1.99	0.00	0.96	0.78	0.09	0.86	0.00	1.00	2.00	0.00	0.00	3.00	0.00	0.00	4.00	0.00	1.00	1.00	4.00	0.00	2.00	1.75	0.19	2.00	0.00	TOP2	DNA topoisomerase 2-like [Camellia sinensis]	-	-	-	-	-	-	-
MSTRG.10363	0.94	0.68	1.23	0.08	0.09	0.09	2.34	2.03	2.44	2.31	3.14	1.61	2.71	1.64	1.80	3.03	2.39	1.92	11.00	8.00	15.02	1.00	1.00	1.00	28.00	25.00	30.00	23.00	31.00	15.16	29.00	16.00	19.00	30.50	26.00	18.00	AIH	agmatine deiminase-like isoform X6 [Camellia sinensis]	-	-	-	-	-	GO:0016813//hydrolase activity, acting on carbon-nitrogen (but not peptide) bonds, in linear amidines	GO:0006525//arginine metabolic process;GO:0006596//polyamine biosynthetic process
MSTRG.10378	0.59	1.17	0.57	0.53	0.22	0.55	0.19	0.94	0.38	0.47	0.47	0.25	0.87	1.66	0.44	0.46	1.08	1.24	3.00	6.00	3.00	3.00	1.00	2.75	1.00	5.00	2.00	2.00	2.00	1.00	4.00	7.00	2.00	2.00	5.07	5.00	--	DNA (cytosine-5)-methyltransferase 1-like [Camellia sinensis]	-	-	-	-	-	-	-
MSTRG.10380	27.18	30.16	26.71	0.00	0.00	0.00	32.69	26.56	27.52	36.77	37.80	39.77	37.88	30.91	29.56	35.78	25.54	29.82	420.00	471.00	431.00	0.00	0.00	0.00	515.00	431.00	447.00	483.00	492.00	493.00	534.00	397.00	411.00	475.00	367.00	368.00	ROS1C	transcriptional activator DEMETER-like isoform X7 [Camellia sinensis]	-	-	-	-	-	-	-
MSTRG.10381	3.90	4.89	4.83	0.94	1.05	1.45	4.94	3.44	5.70	5.82	5.53	5.33	3.13	5.72	5.49	5.64	3.17	5.48	41.00	52.00	53.00	11.00	10.00	15.00	53.00	38.00	63.00	52.00	49.00	45.00	30.00	50.00	52.00	51.00	31.00	46.00	--	Retrovirus-related Pol polyprotein from transposon TNT 1-94 [Vitis vinifera]	-	-	-	-	-	-	-
MSTRG.10387	8.83	13.10	7.27	11.62	12.12	12.95	8.62	7.37	10.22	12.93	14.01	11.82	13.89	8.19	9.67	10.59	9.89	13.79	52.61	78.82	45.23	77.08	65.44	75.78	52.36	46.11	63.97	65.44	70.28	56.49	75.46	40.54	51.82	54.20	54.76	65.57	KEA1	K(+) efflux antiporter 2, chloroplastic-like isoform X1 [Camellia sinensis]	-	-	-	-	-	-	-
MSTRG.10396	0.00	1.40	0.32	0.45	1.11	0.09	0.19	1.60	0.00	2.00	2.18	0.00	0.29	2.14	1.93	0.00	0.00	1.90	0.00	12.12	2.87	4.31	8.60	0.79	1.66	14.36	0.01	14.54	15.73	0.00	2.24	15.23	14.89	0.00	0.00	13.01	--	Aminoacyl-tRNA synthetase [Cinnamomum micranthum f. kanehirae]	-	-	-	-	-	-	-
MSTRG.10397	1.13	0.00	1.54	0.00	0.00	0.59	1.88	0.00	1.43	0.00	0.00	1.23	1.14	0.60	0.46	1.02	1.60	0.00	11.11	0.00	15.71	0.00	0.00	5.69	18.80	0.00	14.70	0.00	0.00	9.65	10.22	4.85	4.03	8.59	14.60	0.00	--	Aminoacyl-tRNA synthetase [Cinnamomum micranthum f. kanehirae]	-	-	-	-	-	-	-
MSTRG.10406	12.83	12.21	12.71	10.61	10.57	11.25	12.24	11.58	10.56	8.67	12.02	8.91	12.85	12.45	10.21	12.61	11.08	12.29	289.00	278.00	299.00	266.00	216.00	249.00	281.00	274.00	250.00	166.00	228.00	161.00	264.00	233.00	207.00	244.00	232.00	221.00	DDB_G0271664	SPX and EXS domain-containing protein 1-like [Camellia sinensis]	-	-	-	-	-	-	-
MSTRG.10407	57.90	57.11	63.48	56.01	54.78	58.76	58.64	55.85	59.86	56.68	61.28	60.62	58.18	58.56	65.19	54.68	55.37	58.07	1114.90	1111.29	1276.33	1200.93	956.60	1112.32	1151.07	1129.63	1211.44	927.85	994.01	936.43	1022.29	937.25	1129.56	904.65	991.49	893.01	--	switch-associated protein 70-like [Camellia sinensis]	-	-	-	-	-	-	-
MSTRG.10408	3.41	5.60	4.67	4.84	3.91	4.45	4.58	4.95	4.50	4.23	4.66	3.87	4.75	3.83	2.92	5.50	4.06	4.24	60.10	95.70	84.67	91.07	65.39	75.68	82.93	86.37	84.56	62.15	70.99	52.57	73.71	52.75	45.44	73.33	61.51	56.99	--	switch-associated protein 70-like [Camellia sinensis]	-	-	-	-	-	-	-
MSTRG.10409	0.00	0.25	0.00	0.00	0.28	0.00	0.00	0.00	0.48	0.00	0.59	0.00	0.00	0.00	0.00	0.59	0.00	0.00	0.00	1.01	0.00	0.00	1.01	0.00	0.00	0.00	2.00	0.00	2.00	0.00	0.00	0.00	0.00	2.03	0.00	0.00	--	switch-associated protein 70-like [Camellia sinensis]	-	-	-	-	-	-	-
MSTRG.10414	0.61	0.41	1.08	0.00	0.00	0.00	0.00	0.00	0.00	0.00	0.00	0.00	0.00	0.00	0.00	0.00	0.00	0.00	6.00	4.00	11.00	0.00	0.00	0.00	0.00	0.00	0.00	0.00	0.00	0.00	0.00	0.00	0.00	0.00	0.00	0.00	--	protein ANTAGONIST OF LIKE HETEROCHROMATIN PROTEIN 1-like [Camellia sinensis]	-	-	-	-	-	-	-
MSTRG.10416	0.00	0.00	0.00	0.00	0.00	1.19	0.00	0.00	0.37	0.00	0.00	0.00	0.00	0.00	0.00	0.00	0.00	0.00	0.00	0.00	0.00	0.00	0.00	3.00	0.00	0.00	1.00	0.00	0.00	0.00	0.00	0.00	0.00	0.00	0.00	0.00	--	hypothetical protein TEA_012191 [Camellia sinensis var. sinensis] [Camellia sinensis]	-	-	-	-	-	-	-
MSTRG.10421	2.76	1.69	1.99	2.81	1.19	1.88	1.68	1.36	1.63	4.97	1.63	3.55	1.56	3.62	1.54	1.33	1.84	2.14	11.00	6.00	8.00	11.00	4.00	7.00	6.00	5.00	6.00	15.00	5.00	10.00	5.00	11.00	5.00	4.00	6.00	6.00	--	uncharacterized protein LOC114263395 isoform X2 [Camellia sinensis]	-	-	-	-	-	-	-
MSTRG.10422	0.83	0.82	0.72	0.97	0.73	1.10	0.81	0.79	0.71	1.27	2.07	1.14	0.45	0.50	1.29	1.16	0.89	0.42	10.00	10.00	9.00	13.00	8.00	13.00	10.00	10.00	9.00	13.00	21.00	11.00	5.00	5.00	14.00	12.00	10.00	4.00	--	Ubiquinol-cytochrome c reductase complex 6.7 kDa protein [Dendrobium catenatum]	-	-	-	-	-	-	-
MSTRG.1043	1.20	1.34	1.44	0.13	0.33	0.76	1.91	0.57	1.57	0.53	0.89	1.12	0.66	1.63	1.00	1.05	1.45	0.94	8.00	9.00	10.00	1.00	2.00	5.00	13.00	4.00	11.00	3.00	5.00	6.00	4.00	9.00	6.00	6.00	9.00	5.00	--	hypothetical protein TEA_028659 [Camellia sinensis var. sinensis] [Camellia sinensis]	-	-	-	-	-	-	-
MSTRG.10432	1.24	3.08	1.49	1.39	0.00	0.64	0.61	0.89	0.30	1.11	1.84	2.73	1.37	0.38	1.73	1.46	1.35	1.57	3.96	9.94	4.97	4.95	0.00	2.00	2.00	3.00	1.00	3.00	4.95	7.00	4.00	1.00	4.98	4.00	4.00	4.00	PILS6	protein PIN-LIKES 6-like [Camellia sinensis]	-	-	-	-	-	-	-
MSTRG.10447	6.90	6.13	4.75	7.15	5.86	9.54	5.56	6.74	6.74	6.46	10.09	5.30	4.07	6.39	6.10	6.39	3.24	5.32	39.00	35.00	28.00	45.00	30.00	53.00	32.00	40.00	40.00	31.00	48.00	24.00	21.00	30.00	31.00	31.00	17.00	24.00	--	-	-	-	-	-	-	-	-
MSTRG.10458	0.68	0.67	0.97	0.00	0.00	0.00	0.33	0.32	0.64	0.20	0.40	0.00	1.11	0.41	0.94	0.00	0.36	0.00	4.00	4.00	6.00	0.00	0.00	0.00	2.00	2.00	4.00	1.00	2.00	0.00	6.00	2.00	5.00	0.00	2.00	0.00	--	-	-	-	-	-	-	-	-
MSTRG.10464	4.61	5.96	5.37	3.54	2.32	2.16	3.45	3.62	3.91	3.62	4.96	6.64	5.44	5.14	2.64	3.35	5.65	3.44	64.00	84.00	78.00	54.00	29.00	29.00	49.00	53.00	57.00	43.00	58.00	74.00	69.00	59.00	33.00	40.00	73.00	38.00	B3GALT7	beta-1,3-galactosyltransferase 7-like isoform X6 [Camellia sinensis]	-	-	-	-	-	-	-
MSTRG.1047	0.50	1.32	1.47	0.68	1.85	2.00	0.68	1.39	0.83	0.59	1.00	1.42	1.91	1.29	1.60	0.79	1.81	1.58	2.53	6.80	7.78	3.83	8.51	10.00	3.54	7.41	4.42	2.53	4.29	5.77	8.87	5.43	7.33	3.45	8.55	6.42	--	ACT domain-containing protein, partial [Actinidia chinensis var. chinensis] [Actinidia chinensis]	-	-	-	-	-	-	-
MSTRG.10478	3.98	5.91	4.45	0.89	1.46	2.02	1.95	3.79	1.26	3.51	2.76	3.72	4.36	2.39	3.32	3.09	3.21	3.74	12.00	18.00	14.00	3.00	4.00	6.00	6.00	12.00	4.00	9.00	7.00	9.00	12.00	6.00	9.00	8.00	9.00	9.00	PPOX1	pyridoxine/pyridoxamine 5'-phosphate oxidase 1, chloroplastic-like [Camellia sinensis]	-	-	-	-	-	-	-
MSTRG.10489	303.56	322.15	299.65	150.51	144.97	151.52	298.10	318.05	309.77	469.84	459.11	479.85	440.73	430.33	436.56	409.75	424.38	430.38	1890.94	2027.90	1948.98	1043.96	818.95	927.77	1892.98	2081.00	2028.00	2487.90	2408.97	2397.94	2505.00	2227.97	2447.00	2193.00	2458.00	2141.00	--	b12d-like protein [Camellia sinensis]	-	-	-	-	-	-	-
MSTRG.10491	7.36	6.13	7.56	7.95	7.06	6.28	8.58	7.56	8.43	7.68	7.42	8.08	6.90	8.40	7.01	5.83	6.69	7.02	156.00	123.00	153.00	166.00	117.00	128.00	167.00	156.00	176.00	111.00	116.00	97.00	125.00	125.00	122.00	105.00	126.00	108.00	At3g26010	F-box protein At5g03970-like [Camellia sinensis]	-	-	-	-	-	-	-
MSTRG.10496	4.34	5.26	4.44	2.62	2.15	2.20	3.02	4.21	3.94	6.60	5.11	8.21	4.80	4.23	3.35	3.80	3.39	4.64	72.00	88.00	65.00	42.00	26.00	32.00	52.00	62.00	60.00	76.00	68.00	91.00	65.00	58.00	52.00	53.00	45.00	54.00	--	putative F-box/kelch-repeat protein At1g15680 [Camellia sinensis]	-	-	-	-	-	-	-
MSTRG.10497	4.35	2.93	4.21	0.38	0.26	0.51	4.77	3.68	4.22	2.80	0.80	2.54	2.71	1.84	4.38	2.83	2.40	4.98	31.00	24.00	29.00	4.00	2.00	4.00	36.00	29.00	32.00	21.00	4.00	15.00	18.00	13.00	31.00	20.00	18.00	31.00	--	-	-	-	-	-	-	-	-
MSTRG.10502	9.10	9.72	9.45	13.28	11.09	10.00	9.00	8.15	8.14	12.25	10.97	13.27	10.19	9.77	9.46	9.75	8.04	10.49	201.00	217.00	217.92	326.61	222.00	217.00	202.64	189.00	189.00	230.00	204.00	235.00	205.35	179.31	188.00	185.00	165.00	185.00	--	L10-interacting MYB domain-containing protein [Actinidia chinensis var. chinensis] [Actinidia chinensis]	-	-	-	-	-	-	-
MSTRG.10504	7.55	6.64	6.91	7.03	7.53	6.66	7.02	7.76	8.55	11.88	9.49	9.41	10.15	7.14	7.77	6.72	6.98	6.46	136.00	121.00	130.00	141.00	123.00	118.00	129.00	147.00	162.00	182.00	144.00	136.00	167.00	107.00	126.00	104.00	117.00	93.00	ALP1	protein ANTAGONIST OF LIKE HETEROCHROMATIN PROTEIN 1 [Camellia sinensis]	-	-	-	-	-	-	-
MSTRG.10509	4.93	6.40	4.43	3.32	2.04	3.45	1.51	2.05	3.81	4.89	0.73	3.63	8.44	8.65	10.61	5.38	5.30	6.89	16.00	21.00	15.00	12.00	6.00	11.00	5.00	7.00	13.00	13.49	2.00	9.45	25.00	23.35	31.00	15.00	16.00	17.85	--	histone H1-like protein [Camellia sinensis]	-	-	-	-	-	-	-
MSTRG.10519	3.04	3.58	3.39	0.43	0.53	0.56	2.14	2.36	2.57	3.74	4.40	4.68	3.19	3.45	2.63	2.02	1.27	1.45	83.00	99.00	97.00	13.00	13.00	15.00	60.00	68.00	74.00	87.00	102.00	103.00	80.00	79.00	65.00	48.00	32.00	32.00	--	amino acid transporter AVT1C-like [Camellia sinensis]	-	-	-	-	-	-	-
MSTRG.1052	9.71	9.63	9.90	11.17	12.41	11.27	9.06	9.67	9.95	11.96	12.98	12.62	11.65	9.52	13.70	11.60	8.97	11.11	105.48	116.94	108.00	136.94	119.00	121.00	95.00	113.62	101.37	108.59	124.85	116.32	108.97	78.23	127.00	106.88	97.80	101.56	PRORP1	proteinaceous RNase P 1, chloroplastic/mitochondrial-like isoform X2 [Camellia sinensis]	-	-	-	-	-	-	-
MSTRG.10531	1.06	0.13	1.39	0.00	0.13	0.00	3.49	2.21	1.99	2.62	3.04	1.99	2.76	3.36	2.94	1.45	2.95	2.33	9.26	1.17	12.71	0.00	1.00	0.00	31.13	20.31	18.36	19.54	22.45	13.96	22.04	24.43	23.15	10.93	24.06	16.30	At1g09600	protein root UVB sensitive 6-like [Camellia sinensis]	-	-	-	-	-	-	-
MSTRG.10535	0.98	0.56	0.55	0.07	0.54	0.55	0.68	1.16	1.01	1.15	1.83	0.97	0.53	0.72	1.17	0.99	1.05	0.31	12.00	7.00	7.02	1.00	6.07	6.63	8.57	15.00	13.00	12.00	19.00	9.61	6.00	7.32	13.00	10.51	12.00	3.00	--	PREDICTED: PRUPE_5G157900 [Prunus dulcis]	-	-	-	-	-	-	-
MSTRG.10542	7.04	8.50	8.46	1.97	1.66	1.85	9.50	8.41	10.84	8.76	10.43	8.37	9.34	12.14	10.39	8.94	8.42	10.40	116.82	142.66	146.62	36.45	25.01	30.16	160.83	146.71	189.08	123.62	145.80	111.52	141.40	167.56	155.17	127.44	129.92	137.84	--	L10-interacting MYB domain-containing protein-like isoform X2 [Camellia sinensis]	-	-	-	-	-	-	-
MSTRG.10546	0.13	0.00	0.39	0.00	0.30	0.00	0.26	0.00	0.51	0.00	0.00	0.00	0.44	0.65	0.15	0.47	0.29	1.01	1.00	0.00	3.00	0.00	2.00	0.00	2.00	0.00	4.00	0.00	0.00	0.00	3.00	4.00	1.00	3.00	2.00	6.00	--	-	-	-	-	-	-	-	-
MSTRG.1055	1.40	1.15	1.02	0.50	0.99	0.57	1.37	1.48	0.77	2.95	2.37	3.80	1.34	2.35	0.99	3.44	2.37	0.95	8.19	6.66	6.01	3.00	5.12	3.00	8.35	9.49	4.96	14.92	11.27	18.16	7.48	11.48	5.45	17.19	12.65	4.62	MOB1-A	MOB kinase activator-like 1A isoform X1 [Camellia sinensis]	-	-	-	-	-	-	-
MSTRG.10564	14.36	16.16	14.53	5.09	5.35	4.32	22.57	21.86	22.13	18.09	16.81	15.63	16.35	17.77	16.64	21.25	19.20	18.55	284.00	323.00	300.00	112.00	96.00	84.00	455.00	454.00	460.00	304.00	280.00	248.00	295.00	292.00	296.00	361.00	353.00	293.00	--	putative Peroxidase 48 [Camellia sinensis]	-	-	-	-	-	-	-
MSTRG.1057	0.20	0.19	0.57	0.18	0.43	0.60	0.97	0.56	0.75	0.93	0.23	1.72	0.43	0.00	0.88	0.46	0.85	0.25	1.00	1.00	3.00	1.00	2.00	3.00	5.00	3.00	4.00	4.00	1.00	7.00	2.00	0.00	4.00	2.00	4.00	1.00	--	-	-	-	-	-	-	-	-
MSTRG.10574	0.43	0.70	0.24	3.97	2.54	2.15	0.48	0.00	0.29	0.36	0.22	0.61	0.20	0.44	0.55	0.57	0.46	0.38	7.00	6.00	3.00	33.05	22.32	24.10	8.00	0.00	5.00	5.00	3.00	8.07	3.00	6.00	8.08	8.00	7.00	5.00	ABCB2	PREDICTED: adenylosuccinate lyase-like, partial [Nicotiana tabacum]	-	-	-	-	-	-	-
MSTRG.10576	0.23	0.11	0.44	0.00	0.00	0.00	0.34	0.00	0.11	0.54	0.14	2.01	0.25	0.00	0.38	0.00	0.87	0.00	2.00	1.00	4.00	0.00	0.00	0.00	3.00	0.00	1.00	4.00	1.00	14.00	2.00	0.00	3.00	0.00	7.00	0.00	--	-	-	-	-	-	-	-	-
MSTRG.10584	20.96	30.43	16.24	25.78	25.40	22.58	24.30	19.11	18.57	17.83	25.95	26.00	25.55	36.80	24.26	28.63	21.51	34.56	131.00	144.29	106.00	152.12	143.95	138.72	140.80	125.45	122.00	94.74	136.64	103.46	145.70	141.77	132.86	153.73	124.98	140.69	--	BnaA10g09370D [Brassica napus]	-	-	-	-	-	-	-
MSTRG.10587	4.98	5.60	5.26	5.36	4.07	6.16	5.95	4.59	6.19	4.92	5.30	5.78	5.07	6.53	4.98	4.98	5.20	5.06	50.45	57.37	55.69	60.51	37.43	61.37	61.54	48.89	66.00	42.42	45.29	47.03	46.93	55.00	45.45	43.38	49.01	41.00	WNK11	probable serine/threonine-protein kinase WNK11 [Camellia sinensis]	-	-	-	-	-	-	-
MSTRG.10589	2.33	3.28	2.68	2.14	1.73	0.95	1.71	1.66	1.88	2.94	2.69	4.06	1.72	1.54	1.42	1.76	1.75	2.41	40.00	57.00	48.00	41.00	27.00	16.00	30.00	30.00	34.00	43.00	39.00	56.00	27.00	22.00	22.00	26.00	28.00	33.00	--	uncharacterized protein LOC114300130 [Camellia sinensis]	-	-	-	-	-	-	-
MSTRG.10594	0.00	0.53	0.00	0.16	0.00	0.18	0.00	0.51	0.00	0.63	0.00	0.67	0.00	0.21	0.00	0.41	0.38	0.22	0.00	3.00	0.00	1.00	0.00	1.00	0.00	3.00	0.00	3.00	0.00	3.00	0.00	1.00	0.00	2.00	2.00	1.00	--	nucleolin-like isoform X1 [Camellia sinensis]	-	-	-	-	-	-	-
MSTRG.10595	1.36	3.92	2.50	2.55	1.70	2.07	3.15	3.42	2.89	3.19	3.04	1.29	2.24	2.01	1.37	1.62	3.04	2.75	10.49	30.62	20.19	22.00	11.92	15.75	24.82	27.83	23.50	21.00	19.83	8.00	15.83	12.93	9.57	10.77	21.87	16.98	POLA2	DNA polymerase alpha subunit B-like [Camellia sinensis]	-	-	-	-	-	-	-
MSTRG.10596	3.79	2.56	3.37	1.79	2.39	3.03	3.98	3.22	5.02	5.40	6.11	4.05	6.80	4.01	3.12	4.88	4.08	5.59	28.00	19.10	26.00	14.70	16.00	22.00	30.00	25.00	39.00	33.91	38.00	24.00	45.87	24.63	20.77	31.00	28.00	33.00	--	DNA polymerase alpha subunit B-like [Camellia sinensis]	-	-	-	-	-	-	-
MSTRG.10600	0.18	0.06	0.03	7.05	7.70	7.44	0.00	0.00	0.00	0.04	0.00	0.00	0.00	0.04	0.00	0.00	0.00	0.00	6.00	2.00	1.00	263.00	234.00	245.00	0.00	0.00	0.00	1.00	0.00	0.00	0.00	1.00	0.00	0.00	0.00	0.00	MPA1	Puromycin-sensitive aminopeptidase isoform D [Glycine soja]	-	-	-	-	-	-	-
MSTRG.10617	1.23	1.83	1.45	1.91	1.15	1.82	1.04	1.23	1.12	1.05	1.26	1.88	1.10	1.37	1.48	1.11	1.45	1.05	22.00	33.00	27.00	38.00	18.69	32.00	19.00	23.00	21.00	16.00	19.00	27.00	18.00	20.40	23.79	17.00	24.00	15.00	SERK4	Proline-rich receptor-like protein kinase [Actinidia chinensis var. chinensis] [Actinidia chinensis]	-	-	-	-	-	-	-
MSTRG.10625	0.64	1.28	1.74	0.77	0.82	0.33	0.73	0.71	0.51	3.51	2.28	4.15	1.75	1.80	1.90	1.12	1.03	1.33	6.00	12.14	17.00	8.00	7.00	3.00	7.00	7.00	5.06	28.00	18.00	31.24	15.00	14.00	16.00	9.00	9.00	10.00	--	viral IAP-associated factor homolog [Camellia sinensis]	-	-	-	-	-	-	-
MSTRG.10626	9.04	8.85	7.21	4.95	6.84	6.26	8.66	8.69	8.35	10.69	8.18	15.07	7.22	6.94	6.08	7.21	6.81	5.34	210.00	207.86	175.00	128.00	144.00	143.00	205.00	212.00	203.94	211.00	160.00	280.76	153.00	134.00	127.00	144.00	147.00	99.00	--	viral IAP-associated factor homolog [Camellia sinensis]	-	-	-	-	-	-	-
MSTRG.10633	0.00	0.00	0.00	3.27	2.18	2.55	0.00	0.00	0.00	0.00	0.00	0.00	0.00	0.00	0.00	0.00	0.00	0.00	0.00	0.00	0.00	48.00	26.00	33.00	0.00	0.00	0.00	0.00	0.00	0.00	0.00	0.00	0.00	0.00	0.00	0.00	--	fanconi-associated nuclease 1 homolog isoform X6 [Camellia sinensis]	-	-	-	-	-	-	-
MSTRG.10634	0.40	0.35	0.84	1.24	0.55	0.58	0.74	1.37	0.90	0.12	2.45	1.56	1.28	1.07	0.58	0.65	0.10	0.97	4.52	4.05	10.03	15.79	5.68	6.56	8.58	16.39	10.82	1.20	23.56	14.27	13.28	10.12	5.91	6.36	1.11	8.87	ncapg	condensin complex subunit 3-like [Camellia sinensis]	-	-	-	-	-	-	-
MSTRG.1064	4.54	7.05	6.35	5.51	7.05	6.98	5.26	5.54	5.19	6.69	6.92	11.26	7.40	7.48	5.69	7.19	8.60	7.46	45.27	71.05	66.16	61.19	63.79	68.37	53.51	57.98	54.44	56.70	58.15	90.08	67.35	61.99	51.09	61.62	79.73	59.38	--	-	-	-	-	-	-	-	-
MSTRG.10645	0.14	0.28	0.54	0.00	0.00	0.14	0.00	0.13	0.27	0.00	0.33	0.70	0.31	0.00	0.16	0.00	1.51	0.00	1.00	2.00	4.00	0.00	0.00	1.00	0.00	1.00	2.00	0.00	2.00	4.00	2.00	0.00	1.00	0.00	10.00	0.00	--	-	-	-	-	-	-	-	-
MSTRG.1065	1.86	1.25	1.78	1.55	1.41	1.76	1.44	0.93	1.58	1.15	0.84	1.17	0.72	1.04	0.90	0.67	1.75	0.73	16.90	11.53	16.87	15.66	11.66	15.77	13.33	8.88	15.11	8.88	6.43	8.51	6.00	7.85	7.39	5.27	14.76	5.32	--	-	-	-	-	-	-	-	-
MSTRG.10660	5.46	5.45	6.14	3.84	3.93	3.83	1.64	2.04	1.69	2.91	3.71	4.14	1.48	1.10	2.28	0.48	1.62	0.58	199.23	201.06	234.19	156.00	130.00	137.33	61.00	78.13	65.01	90.44	114.02	121.18	49.32	33.25	75.00	14.98	55.17	17.00	Os03g0733400	zinc finger BED domain-containing protein RICESLEEPER 2-like [Camellia sinensis]	-	-	-	-	-	-	-
MSTRG.10661	2.86	4.85	3.65	3.03	3.85	4.77	4.31	3.30	4.38	5.88	7.68	5.50	4.20	3.16	4.63	2.72	4.89	4.30	27.00	46.00	36.00	31.00	32.00	43.00	42.00	33.00	43.00	47.00	62.00	42.00	36.00	25.00	41.00	22.00	43.00	32.00	At4g27745	protein yippee-like At4g27745 isoform X1 [Camellia sinensis]	-	-	-	-	-	-	-
MSTRG.10666	23.66	23.24	26.37	27.00	24.02	28.31	22.23	20.18	22.18	19.34	15.33	20.49	16.86	17.09	16.31	16.95	17.11	16.69	403.00	400.00	469.00	512.00	371.00	474.00	386.00	361.00	397.00	280.00	220.00	280.00	262.00	242.00	250.00	248.00	271.00	227.00	DOF4.6	dof zinc finger protein DOF4.6-like [Camellia sinensis]	-	-	-	-	-	-	GO:0010468//regulation of gene expression
MSTRG.10674	47.15	62.56	44.54	12.23	15.15	20.41	46.82	44.58	43.63	13.14	32.22	18.48	74.36	91.31	74.84	62.69	65.23	80.57	249.95	335.19	246.57	72.17	72.86	106.37	253.02	248.24	243.13	59.22	143.87	78.59	359.72	402.34	357.03	285.55	321.54	341.13	DAD2	probable strigolactone esterase DAD2 [Camellia sinensis]	-	-	-	-	-	GO:0003824//catalytic activity	-
MSTRG.10675	18.71	25.14	19.10	7.76	6.73	8.14	18.76	24.08	18.17	6.57	9.15	7.92	16.87	17.61	15.78	15.75	14.45	14.61	159.18	216.07	169.67	73.51	51.94	68.10	162.71	215.13	162.41	47.47	65.59	54.02	130.90	124.47	120.76	115.12	114.30	99.21	KAI2	probable esterase KAI2 [Camellia sinensis]	-	-	-	-	-	-	-
MSTRG.10679	78.12	90.79	78.77	79.63	83.49	82.66	69.41	77.62	68.16	85.15	92.73	119.42	79.39	93.11	77.99	62.97	69.66	71.07	886.74	1041.54	933.59	1006.48	859.50	922.41	803.20	925.46	813.16	821.62	886.72	1087.54	822.26	878.44	796.58	614.17	735.21	644.30	--	PREDICTED: At5g01610 [Prunus dulcis]	-	-	-	-	-	-	-
MSTRG.10680	135.28	156.26	130.54	101.88	104.46	120.20	142.91	144.13	137.94	178.55	144.66	220.51	178.47	179.08	162.99	164.82	153.94	162.75	1489.97	1739.28	1501.32	1249.47	1043.35	1301.39	1604.66	1667.49	1596.78	1671.70	1342.08	1948.46	1793.61	1639.40	1615.36	1559.76	1576.57	1431.55	--	PREDICTED: At5g01610 [Prunus dulcis]	-	-	-	-	-	-	-
MSTRG.10681	15.00	18.44	16.95	3.32	2.94	4.60	14.61	15.45	12.03	25.91	23.09	25.24	15.55	14.08	13.29	11.94	11.41	16.46	111.29	140.18	132.09	26.05	19.15	33.19	112.14	123.05	96.06	164.68	145.19	148.00	107.12	87.16	89.06	78.07	78.21	100.14	--	Fibronectin type III domain-containing protein isoform 1 [Hibiscus syriacus]	-	-	-	-	-	-	-
MSTRG.10683	0.61	1.96	0.58	0.00	0.50	0.00	0.45	1.45	0.72	3.93	3.43	3.79	3.17	1.10	0.51	1.95	0.82	1.71	4.00	13.00	4.00	0.00	3.00	0.00	3.00	10.00	5.00	22.00	19.00	20.00	19.00	6.00	3.00	11.00	5.00	9.00	--	-	-	-	-	-	-	-	-
MSTRG.10685	0.00	0.00	0.00	7.17	7.33	6.53	0.00	0.00	0.00	0.00	0.00	0.00	0.00	0.00	0.00	0.00	0.00	0.00	0.00	0.00	0.00	173.00	144.00	139.00	0.00	0.00	0.00	0.00	0.00	0.00	0.00	0.00	0.00	0.00	0.00	0.00	EGY1	probable zinc metalloprotease EGY1, chloroplastic isoform X2 [Camellia sinensis]	-	-	-	-	-	-	-
MSTRG.10686	1.45	1.44	1.53	0.00	0.00	0.00	0.00	0.00	0.00	0.00	0.00	0.00	0.32	0.00	0.00	0.00	0.00	0.00	10.00	10.00	11.00	0.00	0.00	0.00	0.00	0.00	0.00	0.00	0.00	0.00	2.00	0.00	0.00	0.00	0.00	0.00	--	ADP-ribosylation factor 1-like [Camellia sinensis]	-	-	-	-	-	-	-
MSTRG.10687	0.00	0.00	0.00	0.00	0.38	0.00	0.00	0.00	0.00	0.00	0.44	0.00	0.00	0.00	0.00	0.00	0.41	0.00	0.00	0.00	0.00	0.00	1.22	0.00	0.00	0.00	0.00	0.00	1.31	0.00	0.00	0.00	0.00	0.00	1.35	0.00	VHA-e1	V-type proton ATPase subunit e1-like [Camellia sinensis]	-	-	-	-	-	-	-
MSTRG.10689	2.35	2.87	3.82	1.86	0.76	2.02	1.63	1.71	1.84	9.74	14.31	13.45	2.88	2.16	2.77	1.93	1.64	1.39	17.00	21.00	28.86	15.00	5.00	14.36	12.00	13.00	14.00	59.84	87.17	78.00	19.00	13.00	18.00	12.00	11.00	8.00	--	-	-	-	-	-	-	-	-
MSTRG.10693	1.26	2.13	0.86	0.97	1.19	3.10	0.53	0.85	0.34	0.42	2.34	0.89	1.97	2.16	2.39	0.63	1.93	2.02	7.00	12.00	5.00	6.00	6.00	17.00	3.00	5.00	2.00	2.00	11.00	4.00	10.00	10.00	12.00	3.00	10.00	9.00	--	heavy metal-associated isoprenylated plant protein 25-like [Camellia sinensis]	-	-	-	-	-	GO:0043169//cation binding	-
MSTRG.10695	0.73	0.67	1.01	4.61	5.19	4.37	0.44	0.00	0.10	0.00	0.21	2.10	0.33	0.00	0.11	0.13	0.10	0.21	21.86	20.21	31.76	154.00	141.15	129.00	13.33	0.00	3.12	0.00	5.26	50.65	8.91	0.00	3.03	3.26	2.81	5.13	--	auxin-responsive protein SAUR71-like [Camellia sinensis]	-	-	-	-	-	-	-
MSTRG.10696	3.75	3.85	3.92	0.00	0.22	0.00	3.84	4.39	4.94	6.14	6.07	5.69	7.60	5.08	6.34	5.62	5.32	4.81	70.14	84.79	78.24	0.00	2.85	0.00	68.67	87.00	87.88	92.00	97.74	89.35	124.09	83.00	115.97	91.74	95.19	72.87	--	auxin-responsive protein SAUR71-like [Camellia sinensis]	-	-	-	-	-	-	-
MSTRG.10700	3.64	3.41	2.68	1.99	2.22	1.85	3.51	2.91	2.66	4.13	3.01	4.54	1.93	2.03	2.02	2.73	2.94	2.04	56.00	53.00	43.00	34.00	31.00	28.00	55.00	47.00	43.00	54.00	39.00	56.00	27.00	26.00	28.00	36.00	42.00	25.00	--	Chromatin assembly factor 1 subunit A like [Actinidia chinensis var. chinensis] [Actinidia chinensis]	-	-	-	-	-	-	GO:0006221//pyrimidine nucleotide biosynthetic process
MSTRG.10721	0.43	0.85	0.00	0.00	0.00	0.00	0.00	0.00	0.41	0.00	0.00	0.00	0.00	0.00	0.00	0.00	0.00	0.00	1.00	2.00	0.00	0.00	0.00	0.00	0.00	0.00	1.00	0.00	0.00	0.00	0.00	0.00	0.00	0.00	0.00	0.00	--	uncharacterized protein LOC114263107 [Camellia sinensis]	-	-	-	-	-	-	-
MSTRG.10723	0.00	0.00	0.28	0.97	0.79	0.63	0.28	0.00	0.00	0.34	0.00	0.36	0.00	0.00	0.00	1.34	0.00	0.00	0.00	0.00	1.00	3.74	2.47	2.16	1.00	0.00	0.00	1.00	0.00	1.00	0.00	0.00	0.00	4.00	0.00	0.00	--	uncharacterized protein LOC114299768 [Camellia sinensis]	-	-	-	-	-	-	-
MSTRG.10732	0.18	0.35	0.51	0.00	0.00	0.00	0.87	1.18	0.17	1.66	0.21	5.07	1.36	0.21	1.96	0.00	0.38	0.66	1.00	2.00	3.00	0.00	0.00	0.00	5.00	7.00	1.00	8.00	1.00	23.00	7.00	1.00	10.00	0.00	2.00	3.00	--	Lipid II flippase [Actinidia chinensis var. chinensis] [Actinidia chinensis]	-	-	-	-	-	-	-
MSTRG.10739	0.34	0.21	0.42	0.00	0.00	0.00	0.00	0.00	0.00	0.00	0.00	6.68	0.00	0.00	0.00	0.00	0.00	0.00	10.00	5.00	10.00	0.00	0.00	0.00	0.00	0.00	0.00	0.00	0.00	132.00	0.00	0.00	0.00	0.00	0.00	0.00	--	L10-interacting MYB domain-containing protein-like [Camellia sinensis]	-	-	-	-	-	-	-
MSTRG.1074	6.39	6.84	7.03	6.99	6.38	6.52	5.34	6.39	6.90	8.28	8.22	8.80	7.82	7.31	8.32	6.46	7.73	7.84	265.00	287.00	304.00	323.00	240.00	265.71	225.75	278.00	300.86	292.00	286.89	292.94	295.76	251.92	310.76	230.00	298.00	259.81	EAF1A	LOW QUALITY PROTEIN: chromatin modification-related protein EAF1 B-like [Camellia sinensis]	-	-	-	-	-	-	-
MSTRG.10747	1.10	1.35	1.10	0.97	0.71	0.63	0.34	0.50	0.50	0.24	1.41	0.24	4.29	8.38	8.19	1.61	4.86	3.50	36.13	44.75	37.48	35.31	21.15	20.44	11.41	17.05	17.06	6.57	38.93	6.44	128.38	228.20	241.47	45.27	148.13	91.58	sbt3	subtilisin-like protease SBT1.7 isoform X1 [Camellia sinensis]	-	-	-	-	-	-	-
MSTRG.10749	1.84	1.90	1.07	0.00	0.00	0.23	0.45	1.53	0.67	0.97	1.77	0.66	0.00	1.79	0.00	1.82	0.75	0.35	8.24	8.60	5.00	0.00	0.00	1.00	2.04	7.16	3.17	3.70	6.67	2.38	0.00	6.65	0.00	7.00	3.13	1.24	KIN4A	kinesin-like protein KIN-4A isoform X2 [Camellia sinensis]	-	-	-	-	-	-	-
MSTRG.1075	7.37	8.67	9.29	8.08	8.27	6.91	6.66	8.36	6.91	10.06	8.50	8.92	8.79	9.24	8.89	8.33	8.09	9.19	281.00	334.00	370.00	343.00	286.00	259.00	259.00	335.00	277.00	326.00	273.00	273.00	306.00	293.00	305.00	273.00	287.00	280.00	EAF1B	LOW QUALITY PROTEIN: chromatin modification-related protein EAF1 B-like [Camellia sinensis]	-	-	-	-	-	-	-
MSTRG.10751	4.80	6.14	5.12	1.02	0.83	1.21	3.18	3.55	3.34	1.71	4.42	3.03	10.71	9.16	10.92	5.59	10.33	4.93	89.00	115.00	99.00	21.00	14.00	22.00	60.00	69.00	65.00	27.00	69.00	45.00	181.00	141.00	182.00	89.00	178.00	73.00	--	uncharacterized protein LOC114319300 isoform X1 [Camellia sinensis]	-	-	-	-	-	-	-
MSTRG.10760	0.59	0.00	0.21	0.00	0.00	1.24	0.00	1.39	0.86	0.00	0.00	0.00	1.87	0.25	0.52	1.08	0.42	0.35	1.40	0.00	0.52	0.00	0.00	2.91	0.00	3.50	2.16	0.00	0.00	0.00	4.08	0.49	1.12	2.23	0.94	0.66	--	General vesicular transport factor p115 like [Actinidia chinensis var. chinensis] [Actinidia chinensis]	-	-	-	-	-	-	-
MSTRG.10763	1.57	0.78	1.31	0.00	0.00	0.00	1.15	0.38	1.49	1.61	2.09	1.22	0.64	1.89	0.65	0.68	2.74	1.23	8.00	4.00	7.00	0.00	0.00	0.00	6.00	2.06	8.00	7.00	9.00	5.00	3.00	8.00	3.00	3.00	13.00	5.00	At1g05350	ubiquitin-like modifier-activating enzyme 5 [Camellia sinensis]	-	-	-	-	-	GO:0016614//oxidoreductase activity, acting on CH-OH group of donors;GO:0032550//purine ribonucleoside binding;GO:0043169//cation binding	GO:0044710//single-organism metabolic process
MSTRG.10765	0.00	0.21	0.00	0.77	1.66	2.41	0.00	0.00	0.00	0.00	0.00	0.00	0.00	0.00	0.00	0.00	0.00	0.00	0.00	1.00	0.00	4.00	7.00	11.00	0.00	0.00	0.00	0.00	0.00	0.00	0.00	0.00	0.00	0.00	0.00	0.00	KIN7H	kinesin-like protein KIN-7G isoform X2 [Camellia sinensis]	-	-	-	-	-	-	-
MSTRG.10766	0.00	0.00	0.00	0.00	0.00	0.00	0.67	0.00	0.12	0.00	0.00	0.00	0.00	0.00	0.00	0.02	0.00	0.00	0.00	0.00	0.00	0.00	0.00	0.00	1.95	0.00	0.35	0.00	0.00	0.00	0.00	0.00	0.00	0.05	0.00	0.00	KIN7B	kinesin-like protein KIN-7E [Camellia sinensis]	-	-	-	-	-	-	-
MSTRG.10775	4.78	4.94	4.75	2.27	2.03	2.24	4.81	4.92	5.82	11.67	9.62	10.66	6.77	5.36	5.38	4.94	4.63	4.72	161.00	168.00	167.00	85.00	62.00	74.00	165.00	174.00	206.00	334.00	273.00	288.00	208.00	150.00	163.00	143.00	145.00	127.00	--	-	-	-	-	-	-	-	-
MSTRG.10780	0.66	0.22	0.64	0.79	0.24	0.00	0.22	0.00	0.00	0.00	0.00	0.55	1.21	0.27	0.74	0.00	0.00	0.28	3.00	1.00	3.00	4.00	1.00	0.00	1.00	0.00	0.00	0.00	0.00	2.00	5.00	1.00	3.00	0.00	0.00	1.00	--	-	-	-	-	-	-	-	-
MSTRG.10785	30.98	34.35	31.48	36.26	35.90	36.36	25.92	31.14	31.61	32.38	34.33	29.70	28.31	29.77	31.00	31.95	28.38	30.86	321.03	359.65	340.60	418.31	337.29	370.32	273.82	338.85	344.25	285.21	299.63	246.90	267.68	256.38	288.98	284.37	273.36	255.35	osgep	uncharacterized CRM domain-containing protein At3g25440, chloroplastic-like [Camellia sinensis]	-	-	-	-	-	-	-
MSTRG.10786	1.19	0.94	0.68	0.21	0.26	0.24	0.23	0.91	0.45	0.28	0.57	0.89	1.05	0.29	0.26	0.28	0.00	0.00	5.00	4.00	3.00	1.00	1.00	1.00	1.00	4.00	2.00	1.00	2.00	3.00	4.00	1.00	1.00	1.00	0.00	0.00	--	-	-	-	-	-	-	-	-
MSTRG.10787	0.00	0.00	0.00	0.77	2.22	1.17	0.00	0.00	0.00	0.00	0.34	0.00	0.00	0.00	0.00	0.00	0.00	0.00	0.00	0.00	0.00	3.00	7.00	4.00	0.00	0.00	0.00	0.00	1.00	0.00	0.00	0.00	0.00	0.00	0.00	0.00	--	uncharacterized CRM domain-containing protein At3g25440, chloroplastic-like [Camellia sinensis]	-	-	-	-	-	-	-
MSTRG.10788	5.83	5.26	4.24	4.50	3.87	6.09	6.93	6.61	7.67	4.95	7.54	7.75	5.04	6.72	8.70	4.76	6.16	6.61	52.95	48.25	40.25	45.55	31.91	54.42	64.20	63.12	73.23	38.23	57.73	56.48	41.78	50.74	71.16	37.18	52.04	47.94	osgep	uncharacterized CRM domain-containing protein At3g25440, chloroplastic-like [Camellia sinensis]	-	-	-	-	-	-	-
MSTRG.10789	0.00	0.00	0.68	0.32	0.00	0.36	0.00	0.68	0.00	1.25	0.42	0.00	0.00	0.00	0.79	1.24	0.00	0.00	0.00	0.00	2.00	1.00	0.00	1.00	0.00	2.00	0.00	3.00	1.00	0.00	0.00	0.00	2.00	3.00	0.00	0.00	osgep	PREDICTED: probable tRNA N6-adenosine threonylcarbamoyltransferase [Nicotiana tabacum]	-	-	-	-	-	-	-
MSTRG.10796	0.84	0.74	0.65	0.62	1.31	0.86	0.46	0.65	1.05	0.49	0.31	0.72	0.41	1.14	0.59	0.98	0.85	1.06	16.12	14.30	13.02	13.11	22.68	16.24	9.06	13.09	21.17	8.04	5.03	11.08	7.08	18.19	10.17	16.03	15.17	16.12	MKK5	mitogen-activated protein kinase kinase 5-like, partial [Camellia sinensis]	-	-	-	-	-	-	-
MSTRG.10798	0.11	0.52	0.20	0.48	1.17	0.65	0.73	0.10	0.20	0.62	0.25	0.13	0.46	0.13	0.12	0.99	0.11	0.13	1.00	5.00	2.01	5.00	10.00	6.00	7.00	1.00	2.00	5.00	2.00	1.00	4.00	1.00	1.00	8.00	1.00	1.00	--	uncharacterized protein LOC114279891 isoform X3 [Camellia sinensis]	-	-	-	-	-	-	-
MSTRG.10799	1.97	1.58	2.81	2.29	2.25	2.53	1.69	1.15	1.27	1.27	1.29	2.38	1.81	1.23	2.12	1.56	1.92	1.59	31.00	25.00	46.00	40.00	32.00	39.00	27.00	19.00	21.00	17.00	17.00	30.00	26.00	16.00	30.00	21.00	28.00	20.00	osgep	Kae1/TsaD family [Parasponia andersonii]	-	-	-	-	GO:0044444//cytoplasmic part	-	GO:0006605//protein targeting;GO:0006928//movement of cell or subcellular component;GO:0019538//protein metabolic process;GO:0051640//organelle localization
MSTRG.10802	6.97	6.39	6.43	7.88	6.94	7.55	6.88	6.41	6.82	7.61	7.83	9.67	6.54	5.77	6.75	5.98	5.23	6.19	204.88	189.70	197.34	257.81	185.13	218.25	206.14	197.98	210.75	190.07	193.93	227.94	175.42	140.93	178.51	151.14	142.83	145.35	BHLH49	transcription factor bHLH49-like isoform X1 [Camellia sinensis]	-	-	-	-	-	-	-
MSTRG.10803	0.00	1.36	0.00	0.00	0.00	0.00	0.45	0.00	0.00	0.00	1.91	0.29	0.25	1.11	0.51	1.07	0.49	0.00	0.00	6.00	0.00	0.00	0.00	0.00	2.00	0.00	0.00	0.00	7.00	1.00	1.00	4.00	2.00	4.00	2.00	0.00	--	protein MOR1-like isoform X3 [Camellia sinensis]	-	-	-	-	-	-	-
MSTRG.10806	1.47	1.87	2.05	0.38	1.18	1.35	1.48	1.27	1.30	4.43	4.09	3.01	3.85	2.73	2.05	2.02	2.38	0.84	11.00	13.90	16.00	3.00	8.00	9.88	11.21	10.00	10.25	27.88	25.77	17.95	25.96	16.95	13.58	13.00	16.58	5.00	ME6	NADP-dependent malic enzyme like [Actinidia chinensis var. chinensis] [Actinidia chinensis]	-	-	-	-	GO:0044444//cytoplasmic part	GO:0000166//nucleotide binding;GO:0004470//malic enzyme activity;GO:0034062//RNA polymerase activity;GO:0043169//cation binding	GO:0006006//glucose metabolic process;GO:0006996//organelle organization;GO:0043648//dicarboxylic acid metabolic process;GO:0051259//protein oligomerization;GO:0051603//proteolysis involved in cellular protein catabolic process
MSTRG.1081	3.22	3.12	2.57	2.21	2.29	2.04	2.67	3.82	3.00	3.88	4.04	3.21	3.69	4.01	3.82	3.08	4.31	3.14	90.00	88.00	75.00	68.67	58.00	56.00	76.00	112.00	88.00	92.00	95.00	72.00	94.00	93.00	96.00	73.88	112.00	70.00	At5g48800	BTB/POZ domain-containing protein At5g48800 isoform X1 [Camellia sinensis]	-	-	-	-	-	-	-
MSTRG.10810	23.67	24.45	24.83	12.65	10.98	10.51	27.37	27.46	27.35	21.77	22.42	20.02	20.59	23.06	21.30	22.74	23.64	22.94	252.00	263.00	276.00	150.00	106.00	110.00	297.00	307.00	306.00	197.00	201.00	171.00	200.00	204.00	204.00	208.00	234.00	195.00	At4g26220	probable caffeoyl-CoA O-methyltransferase At4g26220 isoform X1 [Camellia sinensis]	-	-	-	-	-	-	-
MSTRG.10812	4.58	4.34	2.71	1.38	1.42	2.03	3.86	4.12	3.49	3.53	5.15	5.95	5.26	3.69	4.35	2.66	3.79	3.45	35.74	34.22	22.13	12.00	10.03	15.61	30.72	33.82	28.61	23.41	33.90	37.29	37.45	23.96	30.56	17.85	27.54	21.49	--	zinc finger BED domain-containing protein RICESLEEPER 3-like [Camellia sinensis]	-	-	-	-	-	-	-
MSTRG.10815	3.23	3.85	3.26	1.54	0.63	1.89	4.80	3.88	3.64	4.45	5.62	2.69	4.33	2.74	3.37	5.01	3.36	3.50	22.58	27.16	23.80	12.00	3.97	12.96	34.18	28.51	26.74	26.44	33.09	15.07	27.60	15.94	21.18	30.11	21.84	19.52	--	zinc finger BED domain-containing protein RICESLEEPER 3-like [Camellia sinensis]	-	-	-	-	-	-	-
MSTRG.10819	0.17	0.57	0.64	1.19	0.64	1.77	1.14	0.63	0.63	3.02	2.86	2.48	1.91	1.90	3.50	0.97	1.34	1.66	2.00	7.00	8.00	16.00	7.00	21.00	14.00	8.00	8.00	31.00	29.00	24.00	21.00	19.00	38.00	10.00	15.00	16.00	--	Transcription activator of gluconeogenesis [Actinidia chinensis var. chinensis] [Actinidia chinensis]	-	-	-	-	-	-	-
MSTRG.10820	0.58	1.72	0.75	0.42	0.17	1.21	0.56	0.01	0.36	0.18	0.16	0.78	0.33	0.36	0.15	0.31	0.37	0.00	5.01	15.14	6.81	4.03	1.32	10.39	4.95	0.08	3.26	1.33	1.18	5.47	2.63	2.58	1.15	2.31	2.98	0.00	--	RINT1-like protein MAG2L isoform X1 [Camellia sinensis]	-	-	-	-	-	-	-
MSTRG.10825	42.17	47.16	44.19	39.97	38.29	39.32	42.33	41.34	41.44	37.18	39.48	40.73	37.92	35.30	36.76	38.45	36.00	37.18	945.92	1069.00	1034.82	998.35	778.87	866.94	967.88	973.97	976.87	708.95	745.97	732.94	775.99	657.97	741.92	740.99	750.77	665.97	IMPA4	importin subunit alpha-4-like [Camellia sinensis]	-	-	-	-	-	-	-
MSTRG.10829	0.77	0.96	2.04	0.00	0.00	0.00	1.14	1.47	0.18	0.23	0.23	2.13	1.27	0.70	0.86	0.90	0.62	0.00	4.00	5.00	11.00	0.00	0.00	0.00	6.00	8.00	1.00	1.00	1.00	8.84	6.00	3.00	4.00	4.00	3.00	0.00	--	-	-	-	-	-	-	-	-
MSTRG.10843	0.13	0.25	0.24	0.79	0.28	0.26	0.25	0.12	0.12	2.21	1.49	2.03	0.27	0.00	0.42	0.00	0.00	0.31	1.00	2.00	2.00	7.00	2.00	2.00	2.00	1.00	1.00	15.00	10.00	13.00	2.00	0.00	3.00	0.00	0.00	2.00	--	-	-	-	-	-	-	-	-
MSTRG.10869	2.39	2.06	2.25	0.19	0.35	0.00	3.39	4.28	4.67	6.00	4.56	6.69	4.61	4.37	4.19	3.21	3.73	4.70	22.74	19.83	22.29	2.00	3.00	0.00	32.87	42.69	46.64	48.46	36.55	51.04	39.96	34.57	35.85	26.21	32.94	35.70	At1g09600	protein root UVB sensitive 6-like [Camellia sinensis]	-	-	-	-	-	-	-
MSTRG.10874	0.47	1.17	1.13	1.28	1.44	0.84	0.70	0.34	0.79	2.23	0.70	0.89	0.65	1.00	0.66	0.41	0.64	0.00	4.00	10.00	10.00	12.00	11.00	7.00	6.00	3.00	7.00	16.00	5.00	6.00	5.00	7.00	5.00	3.00	5.00	0.00	purB	Fumarate lyase [Corchorus capsularis]	-	-	-	-	-	GO:0016842//amidine-lyase activity	GO:0006167//AMP biosynthetic process;GO:0006188//IMP biosynthetic process
MSTRG.10890	0.00	0.00	0.00	0.22	0.00	0.00	0.00	0.00	0.00	0.00	0.00	0.00	0.00	0.00	0.70	0.42	0.00	0.21	0.00	0.00	0.00	2.44	0.00	0.00	0.00	0.00	0.00	0.00	0.00	0.00	0.00	0.00	6.24	3.54	0.00	1.63	At5g48800	BTB/POZ domain-containing protein At5g48800-like [Camellia sinensis]	-	-	-	-	-	-	GO:0009799//specification of symmetry;GO:0009933//meristem structural organization;GO:0009943//adaxial/abaxial axis specification;GO:0032446//protein modification by small protein conjugation;GO:0048509//regulation of meristem development
MSTRG.10891	2.53	1.53	2.62	2.71	2.48	2.50	2.83	2.01	1.74	3.72	2.59	2.45	2.31	2.20	2.03	1.39	3.10	2.90	36.00	22.00	39.00	43.00	32.00	35.00	41.00	30.00	26.00	45.00	31.00	28.00	30.00	26.00	26.00	17.00	41.00	33.00	At1g01500	Erythronate-4-phosphate dehydrogenase family protein [Trema orientale]	-	-	-	-	-	-	-
MSTRG.10893	0.00	0.24	0.00	0.22	0.80	0.49	0.00	0.23	0.00	0.57	0.00	0.30	0.00	0.00	0.00	0.28	0.00	0.00	0.00	1.00	0.00	1.00	3.00	2.00	0.00	1.00	0.00	2.00	0.00	1.00	0.00	0.00	0.00	1.00	0.00	0.00	--	hypothetical protein TEA_007533 [Camellia sinensis var. sinensis] [Camellia sinensis]	-	-	-	-	-	-	-
MSTRG.10897	12.62	14.52	10.79	11.05	10.96	12.55	10.46	10.29	11.47	11.29	10.34	8.73	12.44	10.58	11.21	12.68	10.91	10.66	87.82	102.10	78.36	85.62	69.12	85.81	74.19	75.19	83.87	66.78	60.61	48.70	78.98	61.16	70.16	75.79	70.57	59.20	--	hypothetical protein TEA_016571 [Camellia sinensis var. sinensis] [Camellia sinensis]	-	-	-	-	-	-	-
MSTRG.10898	6.82	6.17	5.60	6.47	6.23	5.35	4.20	3.52	6.12	7.33	6.71	10.20	6.19	6.80	6.93	5.90	7.54	9.03	35.00	32.00	30.00	37.00	29.00	27.00	22.00	19.00	33.00	32.00	29.00	42.00	29.00	29.00	32.00	26.00	36.00	37.00	--	hypothetical protein TEA_000877 [Camellia sinensis var. sinensis] [Camellia sinensis]	-	-	-	-	-	-	-
MSTRG.10902	0.00	0.00	0.24	0.40	0.25	0.60	0.24	1.14	0.24	3.08	0.17	1.24	1.00	0.77	0.98	0.87	0.00	0.31	0.00	0.00	1.00	1.80	0.90	2.38	1.00	4.81	1.00	10.55	0.57	4.00	3.68	2.57	3.54	3.00	0.00	1.00	CKL4	casein kinase 1-like protein 4 isoform X2 [Camellia sinensis]	-	-	-	-	-	-	-
MSTRG.10905	0.21	0.34	0.40	0.50	0.91	1.26	0.20	0.20	0.26	0.49	0.08	0.69	0.23	0.25	0.15	0.40	0.30	0.09	3.00	5.00	6.00	8.00	12.00	18.00	3.00	3.00	4.00	6.00	1.00	8.00	3.00	3.00	2.00	5.00	4.00	1.00	RDR5	probable RNA-dependent RNA polymerase 5 isoform X2 [Camellia sinensis]	-	-	-	-	-	-	-
MSTRG.10913	7.72	7.28	7.39	3.43	4.34	4.09	4.45	4.20	4.05	11.14	8.26	12.10	6.23	5.36	6.01	5.09	4.96	4.63	194.00	185.00	194.00	96.00	99.00	101.00	114.00	111.00	107.00	238.00	175.00	244.00	143.00	112.00	136.00	110.00	116.00	93.00	EMB2758	pentatricopeptide repeat-containing protein At4g33990-like [Camellia sinensis]	-	-	-	-	-	-	-
MSTRG.10919	0.97	0.58	0.79	1.23	1.62	2.09	0.92	1.04	1.19	1.63	1.39	0.50	0.77	1.93	1.09	1.09	0.57	0.17	7.24	4.39	6.18	10.28	11.00	15.43	7.00	8.15	9.35	10.38	8.75	3.00	5.25	12.00	7.34	7.00	4.00	1.00	RPP2A	disease resistance protein RPP2A-like [Camellia sinensis]	-	-	-	-	-	-	-
MSTRG.1092	0.34	0.00	0.00	0.00	0.00	0.00	0.00	0.00	0.00	0.00	0.00	0.42	0.00	0.40	0.37	0.00	0.00	0.00	1.00	0.00	0.00	0.00	0.00	0.00	0.00	0.00	0.00	0.00	0.00	1.00	0.00	1.00	1.00	0.00	0.00	0.00	BGAL3	beta-galactosidase-like isoform X2 [Camellia sinensis]	-	-	-	-	-	-	-
MSTRG.10924	0.75	0.14	1.31	5.49	5.66	8.17	1.58	1.09	0.72	1.76	0.82	0.26	1.77	0.71	1.06	0.45	0.61	1.14	5.17	1.00	9.47	41.46	34.77	53.97	11.00	7.41	5.00	10.00	4.64	1.43	11.00	4.00	6.46	2.67	3.83	6.00	At1g06620	1-aminocyclopropane-1-carboxylate oxidase homolog 1-like [Camellia sinensis]	-	-	-	-	-	-	-
MSTRG.10925	12.77	13.36	13.18	22.25	19.19	21.36	11.03	13.49	13.11	13.02	14.42	13.09	14.28	12.65	13.50	17.32	11.24	15.01	180.14	190.34	194.10	349.47	245.46	296.06	158.64	199.85	194.34	156.08	171.34	148.08	183.73	148.26	171.34	209.91	147.38	169.09	--	HR-like lesion-inducer [Parasponia andersonii]	-	-	-	-	-	-	-
MSTRG.10928	0.00	0.00	0.00	0.00	0.00	1.29	0.00	0.40	0.00	0.00	0.00	0.00	0.00	0.00	0.00	0.00	0.00	0.00	0.00	0.00	0.00	0.00	0.00	3.00	0.00	1.00	0.00	0.00	0.00	0.00	0.00	0.00	0.00	0.00	0.00	0.00	PRMT5	protein arginine N-methyltransferase 5-like [Camellia sinensis]	-	-	-	-	-	-	-
MSTRG.10929	59.17	65.49	61.83	30.04	26.68	30.90	58.56	56.40	59.23	54.34	66.52	67.28	62.04	67.18	65.72	52.44	65.74	59.85	630.30	705.88	689.05	355.70	259.85	325.69	637.37	630.17	662.78	497.71	599.99	579.50	610.62	602.72	636.87	482.06	652.48	512.65	--	uncharacterized protein LOC114271699 [Camellia sinensis]	-	-	-	-	-	-	-
MSTRG.10931	20.56	18.73	16.98	25.38	24.74	26.80	17.94	17.89	19.10	19.60	22.94	13.25	21.01	23.42	22.85	18.41	21.28	19.21	448.00	410.00	384.00	615.00	485.00	572.00	396.00	406.00	432.00	361.00	418.00	229.00	414.00	422.00	445.00	344.00	426.00	330.00	BRIX1-1	ribosome biogenesis protein BRX1 homolog 1-like [Camellia sinensis]	-	-	-	-	-	-	-
MSTRG.10934	1.10	1.09	0.53	1.23	0.61	1.02	0.90	0.78	0.35	1.40	1.96	1.14	1.30	0.99	1.63	0.85	1.87	0.57	12.00	12.00	6.00	15.00	6.00	11.00	10.00	9.00	4.00	13.00	18.00	10.00	13.00	9.00	16.00	8.00	19.00	5.00	AOP1	probable 2-oxoglutarate-dependent dioxygenase AOP1 [Durio zibethinus]	-	-	-	-	-	GO:0051213//dioxygenase activity	-
MSTRG.10949	2.57	2.70	2.10	6.46	6.93	8.63	5.13	4.40	3.89	3.21	2.16	3.68	2.57	2.92	2.95	4.76	4.89	3.13	34.00	36.00	29.00	95.00	83.00	112.00	69.00	61.00	54.00	36.00	24.00	39.00	31.00	32.00	35.00	54.00	60.00	33.00	DTX40	protein DETOXIFICATION 40-like isoform X2 [Camellia sinensis]	-	-	-	-	-	-	-
MSTRG.10950	1.84	1.14	1.98	3.65	4.02	4.40	2.26	2.84	2.26	1.49	0.76	1.36	1.51	3.25	0.64	0.67	1.79	1.25	16.00	10.00	18.00	30.00	28.00	32.00	20.00	25.00	19.00	11.00	5.00	9.00	11.00	23.00	5.00	5.00	13.00	8.00	DTX40	protein DETOXIFICATION 40-like isoform X1 [Camellia sinensis]	-	-	-	-	-	-	-
MSTRG.10957	0.00	0.00	0.00	0.00	0.00	0.00	0.00	0.00	0.00	0.51	0.00	0.00	0.00	0.00	0.00	0.00	0.00	0.00	0.00	0.00	0.00	0.00	0.00	0.00	0.00	0.00	0.00	1.00	0.00	0.00	0.00	0.00	0.00	0.00	0.00	0.00	--	disease resistance protein At4g27190-like [Camellia sinensis]	-	-	-	-	-	-	-
MSTRG.10958	0.71	0.79	1.19	1.76	2.25	3.98	0.00	0.00	0.00	0.00	0.00	1.22	0.19	0.00	0.00	0.00	0.00	0.00	8.00	9.00	14.00	22.00	23.00	44.00	0.00	0.00	0.00	0.00	0.00	11.00	2.00	0.00	0.00	0.00	0.00	0.00	--	acyl-protein thioesterase 1-like [Camellia sinensis]	-	-	-	-	-	-	-
MSTRG.10960	6.59	6.28	6.87	1.94	3.62	3.16	7.33	5.93	5.56	7.65	7.85	10.34	8.26	7.54	6.07	5.45	4.82	5.35	64.66	62.07	70.70	21.00	32.00	30.00	73.68	61.00	57.65	64.00	64.99	81.30	74.00	61.85	53.64	46.23	44.19	39.89	gpi12	N-acetylglucosaminyl-phosphatidylinositol de-N-acetylase-like isoform X2 [Camellia sinensis]	-	-	-	-	-	-	-
MSTRG.10961	2.97	3.61	3.12	2.50	2.70	2.01	2.80	2.05	2.83	3.22	2.28	2.32	2.73	1.89	1.85	2.50	2.57	2.90	51.00	62.72	56.00	47.79	42.00	33.86	49.00	37.00	51.00	47.00	33.00	32.00	42.78	27.00	28.55	36.89	41.00	39.76	--	N-acetylglucosaminyl-phosphatidylinositol de-N-acetylase-like [Camellia sinensis]	-	-	-	-	-	-	-
MSTRG.10962	13.64	14.32	15.05	6.99	7.67	8.34	14.33	13.51	14.09	13.13	16.52	12.88	18.43	17.66	14.70	15.96	19.49	15.44	198.00	210.00	228.00	113.00	101.00	119.00	212.00	206.00	215.00	162.00	202.00	150.00	244.00	213.00	192.00	199.00	263.00	179.00	--	Inactive receptor-like protein kinase [Actinidia chinensis var. chinensis] [Actinidia chinensis]	-	-	-	-	-	-	-
MSTRG.10965	5.59	5.70	5.60	5.26	5.57	5.32	4.61	4.56	4.47	6.57	8.53	6.85	6.12	7.47	5.91	4.64	6.29	6.44	63.00	65.00	66.00	66.00	57.00	59.00	53.00	54.00	53.00	63.00	81.00	62.00	63.00	70.00	60.00	45.00	66.00	58.00	STY46	Serine/threonine-protein kinase [Actinidia chinensis var. chinensis] [Actinidia chinensis]	-	-	-	-	-	-	-
MSTRG.10970	3.53	0.00	0.00	0.00	0.00	0.00	0.00	0.00	0.83	0.00	0.00	0.00	0.00	0.00	0.00	0.36	1.63	0.00	10.68	0.00	0.00	0.00	0.00	0.00	0.00	0.00	2.65	0.00	0.00	0.00	0.00	0.00	0.00	0.94	4.59	0.00	IAN9	LOW QUALITY PROTEIN: immune-associated nucleotide-binding protein 9-like [Camellia sinensis]	-	-	-	-	-	GO:0003824//catalytic activity	-
MSTRG.10972	80.14	76.51	81.82	69.90	68.26	71.60	75.12	79.72	75.13	65.01	73.75	66.67	84.41	88.23	93.30	79.09	82.87	80.09	1086.32	1048.00	1158.00	1055.00	839.00	954.00	1038.00	1135.00	1070.35	749.00	842.00	725.00	1044.00	994.00	1138.00	921.06	1044.41	867.00	IAN9	LOW QUALITY PROTEIN: immune-associated nucleotide-binding protein 9-like [Camellia sinensis]	-	-	-	-	-	GO:0003824//catalytic activity	-
MSTRG.1098	15.24	12.98	15.35	10.63	13.09	10.77	10.42	8.96	7.95	18.47	17.69	23.56	14.51	13.12	12.16	10.60	12.52	11.59	254.61	210.75	241.82	139.13	136.67	121.27	179.48	158.35	150.27	225.62	214.08	266.94	196.03	168.61	165.84	153.61	192.51	144.92	KIN5C	kinesin-like protein KIN-5C isoform X3 [Camellia sinensis]	-	-	-	-	-	-	-
MSTRG.10983	36.00	37.33	35.22	37.14	41.08	40.76	36.29	35.09	36.02	38.37	36.31	38.61	35.89	36.23	36.20	36.10	35.46	36.62	832.00	872.00	850.00	956.00	861.00	926.00	855.00	852.00	875.00	754.00	707.00	716.00	757.00	696.00	753.00	717.00	762.00	676.00	--	suppressor of gene silencing like protein [Actinidia chinensis var. chinensis] [Actinidia chinensis]	-	-	-	-	-	-	-
MSTRG.10990	1.59	2.76	1.91	13.07	13.85	16.02	2.15	2.85	2.28	6.57	7.81	10.93	5.02	3.36	2.66	1.86	2.14	3.24	8.00	14.00	10.00	73.00	63.00	79.00	11.00	15.00	12.00	28.00	33.00	44.00	23.00	14.00	12.00	8.00	10.00	13.00	--	-	-	-	-	-	-	-	-
MSTRG.10991	0.18	0.00	0.68	3.01	2.53	3.06	0.00	0.00	0.00	0.00	0.00	0.88	0.00	0.00	0.00	0.00	0.00	0.00	1.00	0.00	4.00	19.00	13.00	17.00	0.00	0.00	0.00	0.00	0.00	4.00	0.00	0.00	0.00	0.00	0.00	0.00	--	phosphoinositide phospholipase C 4-like isoform X2 [Camellia sinensis]	-	-	-	-	-	-	-
MSTRG.10994	52.21	56.85	53.41	79.84	75.95	91.93	47.00	54.00	47.58	44.52	50.53	64.69	47.80	46.04	48.82	47.83	39.58	50.67	498.00	548.00	532.00	848.00	657.00	862.00	457.00	541.00	477.00	361.00	406.00	495.00	416.00	365.00	419.00	392.00	351.00	386.00	At3g22480	probable prefoldin subunit 2 [Camellia sinensis]	-	-	-	-	-	-	-
MSTRG.10998	0.00	0.08	0.16	1.88	1.57	1.70	0.00	0.00	0.00	0.00	0.00	0.31	0.00	0.00	0.00	0.00	0.00	0.00	0.00	1.00	2.00	25.00	17.00	20.00	0.00	0.00	0.00	0.00	0.00	3.00	0.00	0.00	0.00	0.00	0.00	0.00	--	hypothetical protein TEA_007424 [Camellia sinensis var. sinensis] [Camellia sinensis]	-	-	-	-	-	-	-
MSTRG.10999	0.20	0.19	0.00	0.16	0.00	0.00	0.37	0.17	0.00	0.42	0.00	0.22	0.42	0.21	0.00	0.00	0.19	0.00	1.11	1.09	0.00	1.00	0.00	0.00	2.10	1.00	0.00	2.03	0.00	1.00	2.14	1.00	0.00	0.00	1.00	0.00	--	-	-	-	-	-	-	-	-
MSTRG.11008	0.38	0.00	0.00	0.51	1.04	0.77	0.37	0.00	0.00	0.00	0.00	0.47	0.00	0.00	0.21	0.00	0.00	0.00	2.00	0.00	0.00	3.00	5.00	4.00	2.00	0.00	0.00	0.00	0.00	2.00	0.00	0.00	1.00	0.00	0.00	0.00	BGAL9	beta-galactosidase [Camellia sinensis]	-	-	-	-	-	-	-
MSTRG.11015	1.25	2.73	2.60	1.90	2.28	2.24	2.03	2.80	2.18	3.70	2.46	2.74	4.63	1.77	2.33	0.98	4.46	3.93	6.05	13.31	13.09	10.23	10.00	10.65	10.00	14.18	11.08	15.20	10.00	10.61	20.39	7.10	10.12	4.06	20.04	15.14	AtMg00810	PREDICTED: Retrovirus-related Pol poly from transposon, partial [Prunus dulcis]	-	-	-	-	-	-	-
MSTRG.11016	1.01	0.50	0.24	0.00	0.00	0.00	0.50	0.24	1.20	1.19	1.50	0.31	0.83	0.61	0.56	0.29	0.27	0.32	4.00	2.00	1.00	0.00	0.00	0.00	2.00	1.00	5.00	4.00	5.00	1.00	3.00	2.00	2.00	1.00	1.00	1.00	--	-	-	-	-	-	-	-	-
MSTRG.11017	0.44	0.86	0.70	1.17	0.80	1.48	0.00	0.14	0.83	0.00	0.00	0.36	0.32	0.00	0.16	0.17	0.00	0.18	3.00	6.00	5.00	9.00	5.00	10.00	0.00	1.00	6.00	0.00	0.00	2.00	2.00	0.00	1.00	1.00	0.00	1.00	--	hypothetical protein TEA_014266 [Camellia sinensis var. sinensis] [Camellia sinensis]	-	-	-	-	-	-	-
MSTRG.11019	0.36	1.18	0.23	2.03	0.66	1.33	0.58	0.45	0.79	0.98	0.57	1.04	0.78	1.43	0.79	0.83	0.51	0.45	3.00	10.00	2.00	19.00	5.00	11.00	5.00	4.00	7.00	7.00	4.00	7.00	6.00	10.00	6.00	6.00	4.00	3.00	PAA1	PREDICTED: copper-transporting ATPase PAA1, chloroplastic-like isoform X6 [Lupinus angustifolius]	-	-	-	-	-	-	-
MSTRG.11021	10.03	9.44	8.33	3.96	6.66	5.52	8.07	7.83	9.54	9.64	11.09	10.27	11.31	10.44	8.14	7.97	11.08	10.75	104.00	98.89	90.90	47.00	63.95	57.00	86.00	86.00	103.96	85.00	96.88	85.46	107.00	90.00	76.00	71.00	106.88	89.00	--	SWI/SNF complex subunit SWI3C like [Actinidia chinensis var. chinensis] [Actinidia chinensis]	-	-	-	-	-	-	-
MSTRG.11022	0.78	0.53	0.88	0.46	0.15	0.26	0.51	0.62	0.37	0.76	0.63	2.02	0.57	0.47	0.57	0.45	1.41	0.97	6.00	4.11	7.10	4.00	1.05	2.00	4.00	5.00	3.04	5.00	4.12	12.54	4.00	3.00	4.00	3.00	10.12	6.00	--	SWI/SNF complex subunit SWI3C like [Actinidia chinensis var. chinensis] [Actinidia chinensis]	-	-	-	-	-	-	-
MSTRG.11030	2.55	2.52	2.13	1.46	0.96	0.83	3.08	3.41	3.10	1.28	1.35	2.84	1.84	1.57	1.53	3.09	1.92	1.83	47.00	47.00	41.00	30.00	16.00	15.00	58.00	66.00	60.00	20.00	21.00	42.00	31.00	24.00	25.33	49.00	33.00	27.00	--	tyrosyl-DNA phosphodiesterase 2-like isoform X3 [Quercus suber]	-	-	-	-	-	-	-
MSTRG.11031	0.65	2.25	0.00	0.00	0.00	0.00	0.96	0.62	1.55	0.38	1.16	0.41	1.42	1.17	0.72	0.76	1.75	0.00	2.00	7.00	0.00	0.00	0.00	0.00	3.00	2.00	5.00	1.00	3.00	1.00	4.00	3.00	2.00	2.00	5.00	0.00	--	tyrosyl-DNA phosphodiesterase 2-like isoform X3 [Quercus suber]	-	-	-	-	-	-	-
MSTRG.11037	1.89	2.31	1.54	0.13	0.80	0.44	1.43	1.25	1.80	3.26	2.42	3.27	2.08	2.28	1.94	1.36	1.57	1.64	13.00	16.00	11.00	1.00	5.00	3.00	10.00	9.00	13.00	19.00	14.00	18.00	13.00	13.00	12.00	8.00	10.00	9.00	--	casein kinase 1-like protein HD16 isoform X5 [Camellia sinensis]	-	-	-	-	-	-	-
MSTRG.11039	0.88	1.09	0.77	2.89	2.17	2.23	0.22	0.00	0.00	0.17	0.09	0.09	0.08	0.00	0.00	0.00	0.24	0.00	12.00	15.12	11.00	44.00	26.98	30.00	3.00	0.00	0.00	2.00	1.00	1.00	1.00	0.00	0.00	0.00	3.00	0.00	--	serine/threonine-protein kinase BLUS1-like isoform X3 [Camellia sinensis]	-	-	-	-	-	-	-
MSTRG.11043	1.28	0.62	0.91	0.00	0.00	0.00	1.39	1.05	2.03	2.55	3.37	2.00	1.99	0.95	1.93	2.20	2.03	2.57	8.09	4.00	6.00	0.00	0.00	0.00	9.00	7.00	13.52	13.75	18.00	10.16	11.55	5.00	11.00	12.00	12.00	13.00	--	vicilin-like seed storage protein At2g18540 [Camellia sinensis]	-	-	-	-	-	-	-
MSTRG.11044	0.80	1.37	0.91	0.52	0.64	0.74	1.10	1.03	1.40	1.35	1.98	1.36	1.46	1.60	1.89	1.44	1.13	1.28	11.00	19.00	13.00	8.00	8.00	10.00	15.37	14.81	20.21	15.77	22.87	15.00	18.32	18.30	23.36	17.00	14.39	14.00	At4g34215	probable carbohydrate esterase At4g34215 [Camellia sinensis]	-	-	-	-	-	-	-
MSTRG.11045	5.03	5.86	5.70	3.38	4.56	4.10	5.40	4.98	5.79	10.44	11.00	9.13	8.93	6.60	7.17	6.13	6.79	5.82	153.00	154.00	158.00	93.00	88.00	85.00	136.00	161.00	173.00	237.00	213.00	186.00	214.00	147.00	148.00	149.00	181.00	115.00	--	phosphatidylinositol/phosphatidylcholine transfer protein SFH7-like isoform X3 [Camellia sinensis]	-	-	-	-	GO:0044464//cell part	-	GO:0051234//establishment of localization
MSTRG.11049	6.67	9.16	9.07	9.55	7.15	9.02	9.18	8.85	9.21	13.42	13.30	14.68	7.69	8.76	9.57	8.79	12.47	7.90	62.72	87.00	89.00	100.00	61.00	83.34	88.00	87.41	91.00	107.25	105.36	110.73	66.00	68.43	81.00	71.04	109.00	59.35	--	Protein NUCLEAR FUSION DEFECTIVE 6 like [Actinidia chinensis var. chinensis] [Actinidia chinensis]	-	-	-	-	-	-	-
MSTRG.1105	2.01	1.87	2.09	0.13	0.00	0.10	1.59	1.68	0.93	2.94	2.31	1.83	1.71	1.84	1.13	1.19	1.99	1.33	43.29	40.83	47.19	3.10	0.00	2.02	35.00	38.02	21.00	54.01	42.00	31.69	33.61	33.00	22.00	22.00	40.00	23.00	--	SET domain-containing protein [Actinidia chinensis var. chinensis] [Actinidia chinensis]	-	-	-	-	-	-	-
MSTRG.11051	2.97	3.71	2.40	1.97	2.93	3.18	0.46	1.79	1.04	1.29	1.30	0.39	1.37	2.44	4.34	1.09	2.52	0.39	19.00	24.00	16.00	14.00	17.00	20.00	3.00	12.00	7.00	7.00	7.00	2.00	8.00	13.00	25.00	6.00	15.00	2.00	PSK6	Phytosulfokine-beta like [Actinidia chinensis var. chinensis] [Actinidia chinensis]	-	-	-	-	-	-	-
MSTRG.1107	0.35	0.00	0.00	0.00	0.39	0.71	0.34	0.00	0.00	0.00	0.00	0.44	0.00	0.84	0.00	0.41	0.38	0.00	1.00	0.00	0.00	0.00	1.00	2.00	1.00	0.00	0.00	0.00	0.00	1.00	0.00	2.00	0.00	1.00	1.00	0.00	--	-	-	-	-	-	-	-	-
MSTRG.11077	1.77	1.75	2.19	0.62	0.00	0.28	3.57	2.77	3.76	6.00	4.94	4.15	4.45	5.38	4.16	3.03	3.69	4.30	17.00	17.00	22.00	3.00	0.00	1.00	35.00	28.00	38.00	49.00	40.00	32.00	39.00	43.00	36.00	25.00	33.00	33.00	KAS3A	Thiolase-like protein [Cynara cardunculus var. scolymus] [Cynara cardunculus]	-	-	-	-	-	-	-
MSTRG.11078	0.89	1.24	1.45	1.31	1.38	1.65	2.10	2.19	2.63	3.81	2.42	5.08	3.38	2.89	2.50	2.43	3.37	2.22	17.00	24.00	29.00	28.00	24.00	31.00	41.00	44.00	53.00	62.00	39.00	78.00	59.00	46.00	43.00	40.00	60.00	34.00	KAS3A	Thiolase-like protein [Cynara cardunculus var. scolymus] [Cynara cardunculus]	-	-	-	-	-	-	-
MSTRG.11081	0.00	0.00	0.00	0.00	0.00	0.00	0.00	0.54	0.00	0.00	0.68	0.00	0.00	0.00	0.00	0.00	0.00	0.00	0.00	0.00	0.00	0.00	0.00	0.00	0.00	2.00	0.00	0.00	2.00	0.00	0.00	0.00	0.00	0.00	0.00	0.00	--	vicilin-like seed storage protein At2g18540 isoform X5 [Camellia sinensis]	-	-	-	-	-	-	-
MSTRG.11093	0.00	0.00	0.00	0.00	0.00	0.00	0.00	0.00	0.00	0.00	0.36	0.38	0.00	0.00	0.00	0.36	0.00	0.00	0.00	0.00	0.00	0.00	0.00	0.00	0.00	0.00	0.00	0.00	1.00	1.00	0.00	0.00	0.00	1.00	0.00	0.00	--	uncharacterized protein LOC114264053 [Camellia sinensis]	-	-	-	-	-	-	-
MSTRG.11095	0.00	0.00	0.00	32.52	27.41	30.39	0.00	0.00	0.00	0.00	0.00	0.00	0.00	0.00	0.00	0.00	0.00	0.00	0.00	0.00	0.00	1107.43	760.28	913.68	0.00	0.00	0.00	0.00	0.00	0.00	0.00	0.00	0.00	0.00	0.00	0.00	--	zinc finger BED domain-containing protein 6-like [Quercus lobata]	-	-	-	-	-	-	-
MSTRG.11096	0.00	0.00	0.00	12.13	15.59	14.69	0.00	0.00	0.00	0.04	0.04	0.00	0.00	0.05	0.00	0.00	0.04	0.00	0.00	0.00	0.00	360.30	376.99	384.97	0.00	0.00	0.00	1.00	1.00	0.00	0.00	1.00	0.00	0.00	1.00	0.00	--	zinc finger BED domain-containing protein 6-like [Quercus lobata]	-	-	-	-	-	-	-
MSTRG.11097	0.00	0.00	0.00	2.38	3.29	4.21	0.00	0.00	0.00	0.00	0.00	0.00	0.00	0.00	0.00	0.00	0.00	0.00	0.00	0.00	0.00	16.00	18.00	25.00	0.00	0.00	0.00	0.00	0.00	0.00	0.00	0.00	0.00	0.00	0.00	0.00	At5g06050	probable methyltransferase PMT12 [Camellia sinensis]	-	-	-	-	-	-	-
MSTRG.11107	0.87	0.00	0.00	0.00	0.00	0.00	1.41	0.82	1.10	1.02	3.08	1.08	1.26	1.39	3.53	1.01	0.93	0.36	3.00	0.00	0.00	0.00	0.00	0.00	5.00	3.00	4.00	3.00	9.00	3.00	4.00	4.00	11.00	3.00	3.00	1.00	--	-	-	-	-	-	-	-	-
MSTRG.11109	0.25	0.09	0.00	2.07	0.59	2.19	0.00	0.00	0.00	0.00	0.00	0.11	0.00	0.00	0.00	0.00	0.10	0.11	2.79	1.00	0.00	25.90	6.02	24.22	0.00	0.00	0.00	0.00	0.00	1.00	0.00	0.00	0.00	0.00	1.00	1.00	--	E3 ubiquitin-protein ligase TRAIP-like [Coffea arabica]	-	-	-	-	-	-	-
MSTRG.11110	0.00	0.40	0.00	0.37	0.00	0.00	0.00	0.00	0.00	0.00	0.00	0.00	0.45	0.00	0.00	0.00	0.00	0.00	0.00	1.00	0.00	1.00	0.00	0.00	0.00	0.00	0.00	0.00	0.00	0.00	1.00	0.00	0.00	0.00	0.00	0.00	--	-	-	-	-	-	-	-	-
MSTRG.11112	3.81	4.61	5.40	2.96	2.13	1.75	7.67	7.91	7.45	10.05	10.01	9.90	10.09	8.49	9.79	9.74	9.01	8.95	69.00	85.00	103.00	60.00	35.00	31.00	142.00	151.00	141.00	154.00	154.00	144.00	167.00	128.00	160.00	152.00	152.00	130.00	atpA	Zinc finger and BTB domain-containing protein [Actinidia chinensis var. chinensis] [Actinidia chinensis]	-	-	-	-	-	-	-
MSTRG.11114	1.53	2.02	1.47	0.00	0.00	0.00	0.00	0.00	0.00	0.00	0.00	0.42	0.37	0.00	0.00	0.00	0.00	0.00	9.00	12.00	9.00	0.00	0.00	0.00	0.00	0.00	0.00	0.00	0.00	2.00	2.00	0.00	0.00	0.00	0.00	0.00	ACS	Tyrosinase-like protein [Actinidia chinensis var. chinensis] [Actinidia chinensis]	-	-	-	-	-	-	-
MSTRG.11118	0.00	2.20	0.30	0.00	0.00	0.00	0.00	0.00	0.00	0.00	0.00	0.00	0.35	0.00	0.00	0.00	0.00	0.00	0.00	7.00	1.00	0.00	0.00	0.00	0.00	0.00	0.00	0.00	0.00	0.00	1.00	0.00	0.00	0.00	0.00	0.00	--	coiled-coil domain-containing protein SCD2 [Artemisia annua]	-	-	-	-	-	-	-
MSTRG.11119	0.00	0.40	0.19	0.00	0.00	0.00	0.00	0.77	0.00	0.00	0.00	0.00	0.22	0.00	0.00	0.00	0.00	0.25	0.00	2.00	1.00	0.00	0.00	0.00	0.00	4.00	0.00	0.00	0.00	0.00	1.00	0.00	0.00	0.00	0.00	1.00	--	-	-	-	-	-	-	-	-
MSTRG.11121	1.44	1.21	1.13	0.00	0.00	0.00	0.32	0.15	0.40	0.74	0.46	0.59	1.51	1.09	0.94	0.53	0.43	1.70	12.38	10.49	10.15	0.00	0.00	0.00	2.79	1.32	3.61	5.44	3.34	4.07	11.82	7.77	7.26	3.90	3.43	11.65	UBC2	DNA-directed RNA polymerase V subunit 1-like [Camellia sinensis]	-	-	-	-	-	-	-
MSTRG.11123	8.98	10.05	10.10	13.75	12.00	12.10	7.80	8.51	8.81	15.95	14.42	8.93	12.95	9.61	11.27	9.61	8.69	8.56	480.10	543.00	564.11	818.60	582.00	636.20	425.00	477.89	495.04	725.33	649.81	383.00	632.00	427.20	542.57	441.77	432.00	365.73	CYP90D1	3-epi-6-deoxocathasterone 23-monooxygenase CYP90D1-like [Camellia sinensis]	-	-	-	-	GO:0031090//organelle membrane;GO:0031224//intrinsic component of membrane;GO:0043231//intracellular membrane-bounded organelle	GO:0004497//monooxygenase activity;GO:0046906//tetrapyrrole binding;GO:0046914//transition metal ion binding	GO:0016129//phytosteroid biosynthetic process;GO:0048437//floral organ development;GO:0048827//phyllome development
MSTRG.1113	1.71	1.75	1.32	2.48	1.94	2.58	1.81	1.11	1.15	1.07	1.55	2.12	2.10	1.66	1.79	1.14	1.58	1.17	22.74	23.57	18.37	36.76	23.45	33.79	24.55	15.55	16.13	12.13	17.35	22.61	25.46	18.31	21.48	13.08	19.54	12.42	VATP-P1	vacuolar ATP synthase 16 kDa proteolipid subunit, partial [Saccharum hybrid cultivar]	-	-	-	-	GO:0031090//organelle membrane;GO:0031224//intrinsic component of membrane;GO:0033177//proton-transporting two-sector ATPase complex, proton-transporting domain;GO:0043231//intracellular membrane-bounded organelle	GO:0015077//monovalent inorganic cation transmembrane transporter activity	GO:0015988//energy coupled proton transmembrane transport, against electrochemical gradient
MSTRG.11146	0.30	0.20	0.29	6.94	5.98	8.58	0.00	0.00	0.00	0.00	0.00	1.00	0.00	0.00	0.00	0.00	0.00	0.00	3.00	2.00	3.00	77.00	54.00	84.00	0.00	0.00	0.00	0.00	0.00	8.00	0.00	0.00	0.00	0.00	0.00	0.00	--	ethylene-responsive transcription factor 2-like [Camellia sinensis]	-	-	-	-	-	-	-
MSTRG.11152	11.63	13.37	14.77	22.98	24.55	25.80	10.23	14.20	14.57	7.54	9.09	7.57	12.15	17.97	11.31	11.46	9.60	10.92	86.04	99.98	114.09	189.32	164.71	187.68	77.14	110.35	113.34	47.40	56.63	44.94	82.06	110.54	75.28	72.84	66.03	64.51	SOT5	cytosolic sulfotransferase 13-like [Camellia sinensis]	-	-	-	-	-	-	-
MSTRG.11154	0.76	0.05	0.58	0.11	1.39	1.33	0.75	0.20	0.90	2.92	0.86	1.66	0.58	0.13	1.06	1.17	0.00	0.00	2.91	0.18	2.33	0.47	4.83	4.99	2.91	0.82	3.60	9.49	2.78	5.10	2.02	0.40	3.66	3.83	0.00	0.00	--	uncharacterized protein LOC114318011 isoform X2 [Camellia sinensis]	-	-	-	-	-	-	-
MSTRG.11155	2.02	3.35	2.56	2.03	4.21	3.38	2.39	2.09	2.26	2.97	3.49	2.96	2.19	2.18	1.41	2.48	1.26	2.98	11.10	18.56	14.68	13.30	22.40	19.52	13.77	11.53	12.72	13.75	16.41	12.48	10.98	9.53	7.16	11.65	6.65	13.00	PIP2-8	probable aquaporin PIP2-6 [Ananas comosus]	-	-	-	-	GO:0031224//intrinsic component of membrane	-	GO:0051234//establishment of localization
MSTRG.11159	31.72	32.84	35.60	31.88	31.71	26.10	31.72	32.02	31.76	37.72	38.77	36.66	33.98	27.09	34.60	32.88	33.59	33.32	518.00	540.00	606.00	575.00	465.00	417.00	526.00	547.00	545.00	523.00	530.00	478.00	506.00	366.00	505.00	459.00	508.00	434.00	--	JHL23C09.13 [Jatropha curcas]	-	-	-	-	-	-	-
MSTRG.11162	0.00	0.00	0.00	0.00	0.00	0.00	0.00	0.00	0.00	1.03	0.00	0.97	0.00	0.00	0.00	0.00	0.00	0.00	0.00	0.00	0.00	0.00	0.00	0.00	0.00	0.00	0.00	5.40	0.00	4.79	0.00	0.00	0.00	0.00	0.00	0.00	AAT	bifunctional aspartate aminotransferase and glutamate/aspartate-prephenate aminotransferase-like, partial [Camellia sinensis]	-	-	-	-	-	-	-
MSTRG.11163	0.08	0.06	0.00	2.51	2.67	3.08	0.00	0.00	0.00	0.00	0.00	0.00	0.00	0.00	0.00	0.00	0.00	0.00	1.00	0.73	0.00	36.32	31.47	39.41	0.00	0.00	0.00	0.00	0.00	0.00	0.00	0.00	0.00	0.00	0.00	0.00	--	transcriptional corepressor LEUNIG_HOMOLOG-like [Camellia sinensis]	-	-	-	-	-	-	-
MSTRG.11170	0.00	0.00	0.00	0.32	0.52	0.84	0.00	0.00	0.00	0.00	0.00	0.00	0.00	0.00	0.00	0.00	0.00	0.00	0.00	0.00	0.00	3.03	4.03	7.12	0.00	0.00	0.00	0.00	0.00	0.00	0.00	0.00	0.00	0.00	0.00	0.00	KIN7E	DNA topoisomerase 2-like [Camellia sinensis]	-	-	-	-	-	-	-
MSTRG.11171	0.57	0.98	1.07	43.15	41.51	51.12	0.00	0.00	0.00	0.00	0.17	0.18	0.00	0.34	0.59	0.00	0.00	0.00	4.00	6.87	7.84	335.22	262.80	350.77	0.00	0.00	0.00	0.00	1.00	1.00	0.00	2.00	3.68	0.00	0.00	0.00	At5g43745	Ion channel POLLUX-like [Actinidia chinensis var. chinensis] [Actinidia chinensis]	-	-	-	-	-	-	-
MSTRG.11172	9.34	9.90	9.13	9.01	8.19	9.51	6.36	7.36	8.33	7.62	8.61	7.09	7.77	7.84	6.39	8.25	7.11	8.30	170.57	184.94	173.96	183.15	135.79	169.93	118.65	143.81	159.04	117.77	132.68	103.38	128.83	119.46	106.38	128.79	121.06	120.49	--	lysine-specific demethylase JMJ25-like [Camellia sinensis]	-	-	-	-	-	-	-
MSTRG.11173	0.20	0.00	0.00	0.00	0.45	1.45	0.00	0.58	0.00	0.00	0.00	0.00	0.00	0.00	0.00	0.71	0.22	0.00	1.00	0.00	0.00	0.00	2.00	7.00	0.00	3.00	0.00	0.00	0.00	0.00	0.00	0.00	0.00	3.00	1.00	0.00	ENT3	LOW QUALITY PROTEIN: equilibrative nucleotide transporter 3-like [Camellia sinensis]	-	-	-	-	-	-	-
MSTRG.11175	2.84	2.81	3.04	0.00	0.00	0.00	4.10	4.53	3.63	8.03	8.51	7.82	5.08	4.09	7.34	5.64	3.77	8.86	17.00	17.00	19.00	0.00	0.00	0.00	25.00	25.92	16.00	36.00	31.96	31.00	27.73	18.00	30.00	23.00	21.00	31.83	--	protein NRT1/ PTR FAMILY 5.6-like [Camellia sinensis]	-	-	-	-	-	-	-
MSTRG.11176	2.20	1.96	2.73	0.20	0.00	0.00	4.31	3.76	5.02	3.62	4.43	4.38	3.13	2.91	6.35	3.58	5.67	4.68	10.00	9.00	13.00	1.00	0.00	0.00	20.00	18.00	24.00	14.00	17.00	16.00	13.00	11.00	26.00	14.00	24.00	17.00	NPF5.14	protein NRT1/ PTR FAMILY 5.4-like [Camellia sinensis]	-	-	-	-	-	-	-
MSTRG.11181	3.62	3.87	4.31	0.60	0.41	0.08	3.76	3.30	4.91	1.74	2.54	1.47	4.93	6.75	4.80	5.41	6.27	6.47	49.00	53.00	61.00	9.00	5.00	1.00	52.00	47.00	70.00	20.00	29.00	16.00	61.00	76.00	58.52	63.00	79.00	70.00	--	ankyrin repeat-containing protein ITN1-like [Lactuca sativa]	-	-	-	-	-	-	-
MSTRG.11188	0.00	0.00	0.42	0.00	0.00	0.00	0.00	0.00	0.00	0.00	0.00	0.00	0.00	0.53	0.00	0.00	0.00	0.00	0.00	0.00	1.00	0.00	0.00	0.00	0.00	0.00	0.00	0.00	0.00	0.00	0.00	1.00	0.00	0.00	0.00	0.00	DUR3	urea-proton symporter DUR3-like isoform X4 [Camellia sinensis]	-	-	-	-	-	-	-
MSTRG.11189	0.00	0.21	1.21	0.00	0.00	0.00	0.62	0.20	0.00	0.25	0.50	1.05	0.46	0.00	0.23	0.49	0.23	0.53	0.00	1.00	6.00	0.00	0.00	0.00	3.00	1.00	0.00	1.00	2.00	4.00	2.00	0.00	1.00	2.00	1.00	2.00	DUR3	urea-proton symporter DUR3-like isoform X1 [Camellia sinensis]	-	-	-	-	-	-	-
MSTRG.11197	7.13	6.85	6.17	3.69	3.63	4.32	6.86	8.09	6.00	6.94	6.19	10.42	8.11	4.45	8.23	7.18	6.05	6.35	52.00	50.47	47.00	30.00	24.00	31.00	51.00	62.00	46.00	43.00	38.00	61.00	54.00	27.00	54.00	45.00	41.00	37.00	--	DNA oxidative demethylase [Handroanthus impetiginosus]	-	-	-	-	-	-	-
MSTRG.11202	0.77	1.77	0.87	0.00	0.00	0.00	1.08	2.35	1.52	5.10	5.10	2.30	3.30	1.76	3.53	2.94	2.55	1.98	10.33	24.10	12.26	0.00	0.00	0.00	14.81	33.17	21.53	58.36	57.75	24.83	40.45	19.62	42.77	33.92	31.89	21.31	--	FKBP12-interacting protein of 37 kDa-like isoform X2 [Camellia sinensis]	-	-	-	-	-	-	-
MSTRG.11203	0.88	2.61	0.56	1.05	0.32	0.30	1.15	0.56	1.11	0.34	0.00	1.10	1.93	0.00	0.98	1.36	1.26	1.10	3.00	9.00	2.00	4.00	1.00	1.00	4.00	2.00	4.00	1.00	0.00	3.00	6.00	0.00	3.00	4.00	4.00	3.00	--	hypothetical protein TEA_005485 [Camellia sinensis var. sinensis] [Camellia sinensis]	-	-	-	-	-	-	-
MSTRG.11204	3.33	1.44	2.05	4.67	4.42	3.82	1.53	2.08	3.04	3.36	2.21	1.59	2.99	2.00	2.50	2.30	2.30	2.77	59.00	26.00	40.00	97.00	76.00	70.00	27.00	37.00	55.00	51.00	32.00	23.00	45.00	32.00	40.00	34.00	37.00	38.00	Os07g0682400	zinc finger CCCH domain-containing protein 22-like [Camellia sinensis]	-	-	-	-	-	-	-
MSTRG.11208	1.89	2.31	2.13	0.50	0.12	0.79	1.85	2.54	1.80	1.46	1.19	3.05	2.44	2.27	2.10	2.20	2.51	1.95	17.00	21.00	20.00	5.00	1.00	7.00	17.00	24.00	17.00	11.18	9.00	22.00	20.00	17.00	17.00	17.00	21.00	14.00	--	-	-	-	-	-	-	-	-
MSTRG.11212	13.95	15.44	13.37	15.45	15.48	15.09	14.53	15.26	14.24	13.87	14.42	14.95	14.49	14.79	14.15	15.45	13.91	15.07	633.27	708.65	633.77	781.17	637.46	673.43	672.61	727.76	679.65	535.27	551.64	544.59	600.53	558.04	578.20	602.78	587.28	546.59	ALA8	probable phospholipid-transporting ATPase 8 isoform X1 [Camellia sinensis]	-	-	-	-	-	-	-
MSTRG.11213	2.39	2.33	2.75	3.87	3.57	3.39	2.37	2.06	2.01	2.21	1.93	2.33	1.88	1.54	1.48	2.34	2.25	1.54	78.73	77.35	94.23	141.83	106.54	109.57	79.39	71.24	69.35	61.73	53.36	61.41	56.47	41.96	43.80	66.22	68.72	40.41	ALA8	probable phospholipid-transporting ATPase 8 isoform X3 [Camellia sinensis]	-	-	-	-	GO:0031224//intrinsic component of membrane	GO:0003824//catalytic activity;GO:0005548//phospholipid transporter activity;GO:0032550//purine ribonucleoside binding;GO:0046872//metal ion binding	GO:0015914//phospholipid transport
MSTRG.11216	1.94	1.48	1.93	0.54	0.74	1.45	2.64	2.28	1.99	1.14	2.93	0.84	2.46	1.62	1.83	3.31	2.01	2.15	26.00	20.00	27.00	8.00	9.00	19.00	36.00	32.00	28.00	13.00	33.00	9.00	30.00	18.00	22.00	38.00	25.00	23.00	--	-	-	-	-	-	-	-	-
MSTRG.11221	0.00	0.00	0.00	0.00	0.00	0.33	0.00	0.00	0.92	0.00	0.00	0.00	0.00	0.00	0.00	0.00	0.00	0.40	0.00	0.00	0.00	0.00	0.00	1.00	0.00	0.00	3.00	0.00	0.00	0.00	0.00	0.00	0.00	0.00	0.00	1.00	--	nuclear poly(A) polymerase 3 isoform X2 [Camellia sinensis]	-	-	-	-	-	-	-
MSTRG.11223	1.66	1.74	1.83	3.89	3.57	3.68	2.52	2.93	2.49	1.58	1.53	1.46	1.76	4.37	3.65	1.35	2.92	1.73	16.75	17.80	19.34	43.73	32.76	36.60	26.00	31.14	26.42	13.58	13.00	11.85	16.20	36.75	33.24	11.75	27.49	14.00	--	uncharacterized protein LOC114304012 isoform X1 [Camellia sinensis]	-	-	-	-	-	-	-
MSTRG.11224	1.81	1.78	2.38	0.75	0.92	3.47	2.12	2.96	2.35	0.79	1.16	3.95	2.96	4.07	3.00	2.79	3.48	1.23	9.25	9.20	12.66	4.27	4.24	17.40	11.00	15.86	12.58	3.42	5.00	16.15	13.80	17.25	13.76	12.25	16.51	5.00	--	uncharacterized protein LOC114304012 isoform X1 [Camellia sinensis]	-	-	-	-	-	-	-
MSTRG.1123	51.65	51.27	54.52	66.98	68.96	77.38	50.66	50.58	53.06	75.12	68.17	76.31	63.47	54.79	48.59	44.55	50.40	49.17	313.00	314.00	345.00	452.00	379.00	461.00	313.00	322.00	338.00	387.00	348.00	371.00	351.00	276.00	265.00	232.00	284.00	238.00	Cript	cysteine-rich PDZ-binding protein [Camellia sinensis]	-	-	-	-	-	-	-
MSTRG.11239	1.52	1.14	1.66	0.85	1.16	1.12	1.49	1.25	1.05	1.67	1.18	2.10	1.55	1.26	1.17	1.59	1.02	0.86	29.00	22.00	33.00	18.00	20.00	21.00	29.00	25.00	21.00	27.00	19.00	32.00	27.00	20.00	20.00	26.00	18.00	13.00	CPL4	RNA polymerase II C-terminal domain phosphatase-like 4 isoform X1 [Camellia sinensis]	-	-	-	-	GO:0043231//intracellular membrane-bounded organelle	GO:0003676//nucleic acid binding;GO:0003824//catalytic activity;GO:0005515//protein binding;GO:0043169//cation binding	GO:0006796//phosphate-containing compound metabolic process;GO:0010468//regulation of gene expression;GO:0034645//cellular macromolecule biosynthetic process
MSTRG.11245	0.96	0.38	0.37	0.17	0.00	0.19	1.50	0.00	0.18	0.90	1.36	0.24	2.73	0.92	0.43	0.22	1.44	0.72	5.00	2.00	2.00	1.00	0.00	1.00	8.00	0.00	1.00	4.00	6.00	1.00	13.00	4.00	2.00	1.00	7.00	3.00	--	Phenazine biosynthesis PhzC/PhzF protein [Theobroma cacao]	-	-	-	-	-	-	GO:0008152//metabolic process
MSTRG.11248	2.39	5.05	3.13	4.21	3.68	5.87	4.81	5.21	4.22	5.35	6.03	5.63	3.83	3.27	2.93	4.47	3.31	6.32	12.85	27.54	18.16	26.42	19.43	30.23	26.70	29.42	24.65	24.56	28.97	25.04	18.91	14.25	14.64	20.86	16.42	26.42	At3g07870	F-box protein CPR1-like [Camellia sinensis]	-	-	-	-	-	-	-
MSTRG.11249	1.37	1.98	1.23	1.38	1.48	0.65	1.65	2.22	3.81	4.32	2.04	4.20	2.85	2.31	0.94	1.42	1.03	3.13	9.11	13.24	8.48	10.18	8.91	4.22	11.18	15.46	26.58	24.34	11.40	22.32	17.22	12.73	5.58	8.06	6.36	16.57	At3g07870	F-box protein CPR1-like [Camellia sinensis]	-	-	-	-	-	-	-
MSTRG.11254	0.00	0.00	0.27	0.50	0.31	0.00	0.00	0.00	0.00	0.00	0.00	0.00	0.30	0.00	0.00	0.00	0.30	0.00	0.00	0.00	1.00	2.00	1.00	0.00	0.00	0.00	0.00	0.00	0.00	0.00	1.00	0.00	0.00	0.00	1.00	0.00	--	-	-	-	-	-	-	-	-
MSTRG.11255	0.00	0.00	0.00	0.00	0.00	0.00	0.12	0.00	0.50	0.00	1.43	0.00	0.00	0.73	0.00	0.47	0.00	0.00	0.00	0.00	0.00	0.00	0.00	0.00	0.31	0.00	1.30	0.00	3.00	0.00	0.00	1.52	0.00	1.00	0.00	0.00	CALS3	callose synthase 3-like [Camellia sinensis]	-	-	-	-	-	-	-
MSTRG.11256	0.51	0.76	0.74	0.92	1.13	0.78	1.26	1.22	0.49	1.21	0.92	2.24	2.82	1.55	1.43	0.60	0.28	1.93	2.00	3.00	3.00	4.00	4.00	3.00	5.00	5.00	2.00	4.00	3.00	7.00	10.00	5.00	5.00	2.00	1.00	6.00	--	-	-	-	-	-	-	-	-
MSTRG.11264	9.90	11.20	10.84	12.13	11.04	10.61	8.95	9.20	8.74	8.57	9.43	7.98	10.46	10.62	9.94	10.35	11.54	10.24	167.00	191.00	191.00	228.00	169.00	176.00	154.00	163.00	155.00	123.00	134.00	108.00	161.00	149.00	151.00	150.00	181.00	138.00	CYP21-4	peptidyl-prolyl cis-trans isomerase CYP21-4 [Camellia sinensis]	-	-	-	-	GO:0043231//intracellular membrane-bounded organelle	GO:0016859//cis-trans isomerase activity;GO:0033218//amide binding	GO:0000097//sulfur amino acid biosynthetic process;GO:0006637//acyl-CoA metabolic process;GO:0016129//phytosteroid biosynthetic process;GO:0044267//cellular protein metabolic process
MSTRG.11272	6.56	8.12	4.80	15.39	15.88	19.19	5.54	3.82	3.30	9.33	5.84	21.93	5.69	4.93	3.85	3.71	3.33	2.97	72.00	90.00	55.00	188.00	158.00	207.00	62.00	44.00	38.00	87.00	54.00	193.00	57.00	45.00	38.00	35.00	34.00	26.00	--	subtilisin-like protease SBT1.6 isoform X1 [Camellia sinensis]	-	-	-	-	-	-	-
MSTRG.11273	14.18	13.52	14.34	14.45	14.63	13.87	12.11	13.25	11.39	24.37	17.33	46.92	17.30	12.15	13.50	13.55	10.37	9.64	1198.99	1180.31	1260.98	1276.36	1059.98	1159.45	1084.81	1208.99	1072.70	1610.73	1180.37	3197.54	1304.24	865.83	1000.24	1009.95	831.80	638.56	pol	Retrovirus-related Pol polyprotein from transposon 17.6 [Vitis vinifera]	-	-	-	-	-	-	-
MSTRG.11281	0.00	0.00	0.00	0.00	0.00	0.00	0.20	0.47	0.38	0.24	0.71	0.25	0.00	0.24	0.00	0.23	0.00	0.00	0.00	0.00	0.00	0.00	0.00	0.00	1.00	2.49	2.00	1.00	3.00	1.00	0.00	1.00	0.00	1.00	0.00	0.00	--	peptide-N(4)-(N-acetyl-beta-glucosaminyl)asparagine amidase-like [Camellia sinensis]	-	-	-	-	-	-	-
MSTRG.11283	6.59	5.27	6.98	0.85	0.84	1.42	5.54	5.95	7.60	6.88	5.56	7.34	6.84	7.18	6.84	5.85	6.50	7.12	85.46	73.02	92.28	15.00	12.00	22.00	72.92	81.14	103.31	80.64	63.28	77.84	82.71	79.56	80.52	63.82	82.08	74.36	RPS21C	40S ribosomal protein S21-2-like isoform X3 [Camellia sinensis]	-	-	-	-	-	-	-
MSTRG.11284	10.03	11.88	8.50	1.33	1.81	2.01	6.94	6.89	9.54	7.93	13.47	12.50	9.55	10.29	9.50	12.44	13.09	9.68	61.00	73.00	54.00	9.00	10.00	12.00	43.00	44.00	61.00	41.00	69.00	61.00	53.00	52.00	52.00	65.00	74.00	47.00	Nop56	nucleolar protein 56-like [Camellia sinensis]	-	-	-	-	-	-	-
MSTRG.11288	5.13	4.16	3.55	2.23	0.82	2.68	3.22	4.35	5.22	4.56	6.41	4.08	6.46	4.60	3.27	4.35	7.09	5.31	38.00	32.00	27.00	23.00	6.00	23.00	24.00	35.00	41.00	28.00	41.00	24.00	43.00	28.00	22.00	27.00	48.00	31.00	--	-	-	-	-	-	-	-	-
MSTRG.1129	2.85	3.96	3.63	0.00	0.00	0.00	7.39	6.43	7.24	7.86	8.56	9.22	7.00	7.20	4.94	7.93	6.62	6.33	43.56	61.00	57.82	0.00	0.00	0.00	115.00	103.00	116.14	102.00	110.00	112.92	97.50	91.31	67.89	104.00	94.00	77.10	CNR6	fimbrin-2-like [Camellia sinensis]	-	-	-	-	-	-	-
MSTRG.11291	22.38	18.90	19.43	19.96	20.56	23.22	19.61	19.46	18.03	20.71	24.44	24.55	22.07	22.97	20.06	22.92	21.02	21.86	150.00	128.00	136.00	149.00	125.00	153.00	134.00	137.00	127.00	118.00	138.00	132.00	135.00	128.00	121.00	132.00	131.00	117.00	At5g03345	membrane magnesium transporter-like [Camellia sinensis]	-	-	-	-	GO:0005769//early endosome;GO:0031090//organelle membrane;GO:0031224//intrinsic component of membrane	-	GO:0046474//glycerophospholipid biosynthetic process
MSTRG.11294	6.92	7.56	4.16	2.57	4.21	7.77	7.50	3.18	5.45	6.58	7.18	7.03	5.32	1.15	4.73	8.65	6.42	7.97	21.75	24.00	13.63	9.00	12.00	24.00	24.00	10.50	18.00	17.56	19.00	17.71	15.26	3.00	13.37	23.35	18.75	20.00	GAPC	glyceraldehyde-3-phosphate dehydrogenase 2, cytosolic-like [Camellia sinensis]	-	-	-	-	-	-	-
MSTRG.113	5.74	6.56	6.66	6.25	5.08	4.11	8.25	6.85	7.46	9.90	9.51	11.19	8.33	6.03	8.72	10.26	8.00	7.09	71.00	82.00	86.00	86.00	57.00	50.00	104.00	89.00	97.00	104.00	99.00	111.00	94.00	62.00	97.00	109.00	92.00	70.00	CDC2	protein ROOT INITIATION DEFECTIVE 3-like [Camellia sinensis]	-	-	-	-	-	-	-
MSTRG.1130	0.00	0.00	0.00	0.00	0.00	0.00	0.00	0.00	0.00	0.34	0.00	0.00	0.31	0.00	0.00	0.00	0.00	0.00	0.00	0.00	0.00	0.00	0.00	0.00	0.00	0.00	0.00	1.00	0.00	0.00	1.00	0.00	0.00	0.00	0.00	0.00	--	-	-	-	-	-	-	-	-
MSTRG.11307	0.00	0.36	0.00	0.00	0.00	0.00	0.00	0.00	0.00	0.00	0.00	0.00	0.00	0.00	0.00	0.85	0.00	0.00	0.00	1.00	0.00	0.00	0.00	0.00	0.00	0.00	0.00	0.00	0.00	0.00	0.00	0.00	0.00	2.00	0.00	0.00	--	-	-	-	-	-	-	-	-
MSTRG.1131	0.52	0.37	0.72	0.74	0.66	1.22	0.59	0.50	0.14	0.79	0.71	0.19	0.49	0.54	0.58	1.13	0.32	0.37	7.00	5.00	10.00	11.00	8.00	16.00	8.00	7.00	2.00	9.00	8.00	2.00	6.00	6.00	7.00	13.00	4.00	4.00	--	Transcriptional regulator like [Actinidia chinensis var. chinensis] [Actinidia chinensis]	-	-	-	-	-	-	-
MSTRG.11313	8.44	7.78	8.66	7.56	7.44	6.74	8.75	8.52	9.33	15.61	14.98	14.37	8.81	9.00	9.61	11.30	10.46	10.03	334.00	311.00	357.75	333.00	267.00	262.00	353.00	354.00	388.00	525.00	499.00	456.00	318.00	296.00	342.00	384.00	384.67	317.00	RPV1	TMV resistance protein N-like [Camellia sinensis]	-	-	-	-	-	-	-
MSTRG.11314	4.77	5.94	4.13	4.37	3.09	3.48	3.69	3.52	4.05	6.20	3.93	5.58	4.40	4.13	3.72	3.44	3.95	5.70	61.00	71.00	53.17	57.21	35.61	40.44	43.00	43.46	53.46	61.38	37.03	53.69	47.73	40.00	41.00	36.00	42.00	52.83	DDB_G0270580	histidine protein methyltransferase 1 homolog isoform X2 [Camellia sinensis]	-	-	-	-	-	-	-
MSTRG.1133	1.91	4.54	2.51	2.27	3.18	3.50	1.60	2.22	3.82	3.20	3.99	3.27	5.78	3.44	5.06	2.89	3.82	7.46	10.00	23.97	13.71	13.24	15.07	18.00	8.53	12.21	21.00	14.24	17.57	13.72	27.57	14.93	23.81	13.00	18.55	31.13	--	nigrin b-like [Camellia sinensis]	-	-	-	-	-	-	-
MSTRG.11330	0.24	0.24	0.36	0.00	0.00	0.00	0.00	0.00	0.00	0.00	0.00	0.00	0.80	0.00	0.27	0.00	0.00	0.00	1.00	1.00	1.54	0.00	0.00	0.00	0.00	0.00	0.00	0.00	0.00	0.00	3.00	0.00	1.00	0.00	0.00	0.00	MOB1A	MOB kinase activator-like 1A [Actinidia chinensis var. chinensis] [Actinidia chinensis]	-	-	-	-	-	-	-
MSTRG.1134	3.54	4.93	5.46	0.00	0.00	0.00	4.48	5.79	4.33	4.68	4.82	4.76	3.58	4.13	4.03	2.71	5.61	4.18	35.74	50.33	57.53	0.00	0.00	0.00	46.10	61.39	46.00	40.17	41.00	38.56	32.94	34.62	36.60	23.51	52.64	33.69	ABC4	2-carboxy-1,4-naphthoquinone phytyltransferase, chloroplastic isoform X4 [Citrus sinensis]	-	-	-	-	-	-	-
MSTRG.11357	29.62	31.70	30.93	20.04	21.32	18.57	30.22	29.33	31.46	24.74	32.72	27.76	25.19	31.62	28.75	25.62	29.92	22.86	576.00	623.00	628.00	434.00	376.00	355.00	599.00	599.00	643.00	409.00	536.00	433.00	447.00	511.00	503.00	428.00	541.00	355.00	GAD1	glutamate decarboxylase 4-like [Camellia sinensis]	-	-	-	-	-	-	-
MSTRG.11360	0.41	1.01	0.19	0.00	0.00	0.00	0.63	1.36	0.97	3.31	2.10	1.27	0.77	1.22	1.90	0.52	1.09	2.04	2.00	5.00	1.00	0.00	0.00	0.00	3.17	7.00	5.00	13.80	8.68	5.00	3.47	5.00	8.40	2.19	5.00	8.00	--	anthocyanidin 3-O-glucosyltransferase 2-like [Camellia sinensis]	-	-	-	-	-	-	-
MSTRG.11364	0.00	1.24	0.00	0.38	0.46	0.00	0.00	0.00	0.00	0.00	0.50	0.00	0.46	0.00	0.46	0.49	0.00	0.00	0.00	3.00	0.00	1.00	1.00	0.00	0.00	0.00	0.00	0.00	1.00	0.00	1.00	0.00	1.00	1.00	0.00	0.00	--	DnaJ subfamily C member 10 like [Actinidia chinensis var. chinensis] [Actinidia chinensis]	-	-	-	-	-	-	-
MSTRG.11372	0.93	0.37	0.19	0.00	0.00	0.00	0.57	1.35	0.37	0.00	0.00	0.00	0.00	0.24	0.00	0.44	0.58	0.44	7.36	2.97	1.60	0.00	0.00	0.00	4.58	11.29	3.05	0.00	0.00	0.00	0.00	1.58	0.00	3.01	4.30	2.80	SAUR21	auxin-responsive protein SAUR21-like [Camellia sinensis]	-	-	-	-	-	-	-
MSTRG.11374	15.20	11.48	12.08	0.43	0.18	0.65	11.60	9.64	8.16	0.37	2.45	0.99	4.88	10.02	9.71	7.40	17.38	7.60	95.64	73.03	79.40	3.00	1.00	4.00	74.42	63.71	53.95	2.00	13.00	5.00	28.00	52.42	55.00	39.99	101.70	38.20	SAUR21	auxin-responsive protein SAUR21-like [Camellia sinensis]	-	-	-	-	-	-	-
MSTRG.11388	20.00	21.92	17.41	82.09	92.23	92.48	19.78	22.82	22.02	50.75	36.69	34.00	30.80	18.49	28.84	31.94	17.78	28.15	121.00	134.00	110.00	553.00	506.00	550.00	122.00	145.00	140.00	261.00	187.00	165.00	170.00	93.00	157.00	166.00	100.00	136.00	--	hypothetical protein CICLE_v10013263mg [Citrus clementina]	-	-	-	-	-	-	-
MSTRG.1139	0.09	0.82	0.53	1.99	2.85	2.35	0.00	0.00	0.00	0.00	0.00	0.00	0.10	0.00	0.00	0.00	0.00	0.00	1.00	9.00	6.00	24.00	28.00	25.00	0.00	0.00	0.00	0.00	0.00	0.00	1.00	0.00	0.00	0.00	0.00	0.00	RBSK	DELLA protein 2 [Camellia sinensis]	-	-	-	-	-	-	-
MSTRG.11400	1.20	2.76	0.85	1.05	1.07	3.05	1.57	2.07	1.35	2.29	3.46	1.19	3.05	1.94	1.23	0.44	1.87	0.84	4.43	10.29	3.26	4.32	3.57	11.07	5.91	8.04	5.24	7.19	10.74	3.53	10.28	5.94	4.07	1.41	6.40	2.47	PMA1	plasma membrane ATPase 2-like isoform X6 [Camellia sinensis]	-	-	-	-	-	-	-
MSTRG.11404	32.61	35.35	32.14	18.98	17.05	17.60	30.09	30.77	34.54	35.04	38.76	47.41	26.11	27.18	26.91	25.19	22.00	30.98	376.00	405.00	376.00	238.00	192.00	190.00	334.00	363.00	398.00	313.00	347.00	399.00	286.00	277.00	280.00	240.00	254.00	275.00	At5g50100	Thioredoxin-like fold protein [Actinidia chinensis var. chinensis] [Actinidia chinensis]	-	-	-	-	-	-	-
MSTRG.11414	2.62	2.03	2.12	4.12	4.34	5.17	1.53	1.80	1.79	2.41	1.07	1.53	2.70	0.89	1.46	1.53	2.03	2.77	32.00	25.00	27.00	56.00	48.00	62.00	19.00	23.00	23.00	25.00	11.00	15.00	30.00	9.00	16.00	16.00	23.00	27.00	cnot11	CCR4-NOT transcription complex subunit 11 isoform X2 [Camellia sinensis]	-	-	-	-	-	-	-
MSTRG.11421	5.55	7.32	9.34	5.44	6.68	7.19	8.25	5.77	11.20	4.16	8.39	1.47	10.14	7.08	4.49	8.61	7.06	8.22	33.00	44.00	58.00	36.00	36.00	42.00	50.00	36.00	70.00	21.00	42.00	7.00	55.00	35.00	24.00	44.00	39.00	39.00	CASBPX2	2,3-oxidosqualene cyclase, partial [Diospyros kaki]	-	-	-	-	-	GO:0016853//isomerase activity	-
MSTRG.1143	2.10	1.18	2.01	0.00	0.00	0.00	2.50	1.42	1.99	3.34	7.28	6.93	3.28	1.98	2.16	5.05	3.06	1.90	14.00	8.00	14.00	0.00	0.00	0.00	17.00	10.00	14.00	19.00	41.00	37.17	20.00	11.00	13.00	29.00	19.00	10.15	--	-	-	-	-	-	-	-	-
MSTRG.11434	1.46	1.22	1.29	6.87	6.55	7.69	1.32	0.43	1.46	0.66	0.93	1.08	1.35	1.08	1.37	1.51	1.09	1.97	13.00	11.00	12.00	70.00	55.00	68.00	12.00	4.00	14.00	5.00	7.00	8.00	11.00	8.00	11.00	12.01	9.00	14.00	--	nigrin b-like [Camellia sinensis]	-	-	-	-	-	-	-
MSTRG.11435	0.00	0.45	0.29	0.00	0.00	0.00	0.00	0.14	0.14	0.72	0.18	0.95	0.00	0.00	0.00	0.00	0.00	0.00	0.00	3.00	2.00	0.00	0.00	0.00	0.00	1.00	1.00	4.00	1.00	5.00	0.00	0.00	0.00	0.00	0.00	0.00	REV	homeobox-leucine zipper protein REVOLUTA-like isoform X3 [Camellia sinensis]	-	-	-	-	GO:0043231//intracellular membrane-bounded organelle	GO:0001071//nucleic acid binding transcription factor activity;GO:0003677//DNA binding	GO:0000904//cell morphogenesis involved in differentiation;GO:0003006//developmental process involved in reproduction;GO:0007015//actin filament organization;GO:0009799//specification of symmetry;GO:0009887//organ morphogenesis;GO:0009933//meristem structural organization;GO:0009943//adaxial/abaxial axis specification;GO:0010053//root epidermal cell differentiation;GO:0010468//regulation of gene …
MSTRG.11458	0.63	1.16	2.90	0.39	0.00	0.23	1.45	1.36	0.73	3.58	2.68	0.60	2.04	1.60	2.14	2.39	1.58	2.93	3.21	5.93	15.37	2.21	0.00	1.16	7.48	7.25	3.88	15.43	11.44	2.44	9.43	6.76	9.77	10.43	7.45	11.85	--	ankyrin repeat-containing protein At5g02620-like isoform X5 [Camellia sinensis]	-	-	-	-	-	-	-
MSTRG.11462	0.98	2.63	2.52	1.43	1.62	2.74	1.27	3.01	2.10	1.64	2.68	3.14	1.37	1.36	3.42	1.00	2.71	1.07	8.00	16.00	15.00	13.00	12.00	22.00	6.00	15.00	12.00	9.00	14.00	18.00	8.00	7.00	14.00	7.00	16.00	5.00	--	lipid droplet-associated hydrolase isoform X1 [Camellia sinensis]	-	-	-	-	-	-	-
MSTRG.11471	2.57	2.34	2.72	1.98	1.88	2.20	1.92	1.84	1.97	2.49	2.13	2.10	1.67	2.05	1.90	2.17	2.62	1.74	113.00	104.00	125.00	97.00	75.00	95.00	86.00	85.00	91.00	93.00	79.00	74.00	67.00	75.00	75.00	82.00	107.00	61.00	At1g34110	probable LRR receptor-like serine/threonine-protein kinase At1g34110 [Camellia sinensis]	-	-	-	-	GO:0031224//intrinsic component of membrane	GO:0004672//protein kinase activity;GO:0032550//purine ribonucleoside binding	GO:0006464//cellular protein modification process;GO:0006796//phosphate-containing compound metabolic process
MSTRG.11472	0.00	0.00	0.27	2.71	1.87	1.34	0.00	0.00	0.18	0.11	0.22	0.12	0.10	0.00	0.10	0.44	0.20	0.00	0.00	0.00	3.00	32.00	18.00	14.00	0.00	0.00	2.00	1.00	2.00	1.00	1.00	0.00	1.00	4.00	2.00	0.00	--	anthocyanidin 3-O-glucosyltransferase 2-like [Camellia sinensis]	-	-	-	-	-	-	-
MSTRG.11473	2.24	3.77	3.43	1.71	2.47	2.51	4.94	4.80	2.56	5.01	5.45	7.26	5.16	3.64	3.49	4.69	4.58	3.79	20.00	34.00	32.00	17.00	20.00	22.00	45.00	45.00	24.00	38.00	41.00	52.00	42.00	27.00	28.00	36.00	38.00	27.00	--	ribulose bisphosphate carboxylase small chain 1, chloroplastic-like [Camellia sinensis]	-	-	-	-	-	-	-
MSTRG.11479	2.60	2.80	1.36	0.21	0.00	0.48	1.16	0.45	2.70	3.90	6.27	4.42	5.19	3.70	5.26	4.59	3.31	2.93	11.00	11.98	6.00	1.00	0.00	2.00	5.00	2.00	12.00	14.00	22.33	15.00	20.00	13.00	20.00	16.65	13.00	9.89	--	probable LRR receptor-like serine/threonine-protein kinase At1g56140 isoform X1 [Camellia sinensis]	-	-	-	-	-	-	-
MSTRG.11487	0.63	0.21	0.00	0.00	0.00	0.00	0.41	0.00	0.20	0.25	0.00	0.00	1.38	0.51	0.47	0.00	0.00	0.00	3.00	1.00	0.00	0.00	0.00	0.00	2.00	0.00	1.00	1.00	0.00	0.00	6.00	2.00	2.00	0.00	0.00	0.00	KIN13B	kinesin-like protein KIN-13B [Camellia sinensis]	-	-	-	-	GO:0005875//microtubule associated complex;GO:0016020//membrane;GO:0043231//intracellular membrane-bounded organelle	GO:0003774//motor activity;GO:0015631//tubulin binding;GO:0032550//purine ribonucleoside binding	GO:0007017//microtubule-based process
MSTRG.11488	0.00	0.76	0.37	1.89	2.96	6.24	0.00	0.00	0.00	0.00	0.00	0.96	0.63	0.00	0.00	0.00	0.00	0.00	0.00	4.00	2.00	11.00	14.00	32.00	0.00	0.00	0.00	0.00	0.00	4.00	3.00	0.00	0.00	0.00	0.00	0.00	--	uncharacterized protein LOC114311029 [Camellia sinensis]	-	-	-	-	-	-	-
MSTRG.11490	2.92	3.53	3.36	2.70	3.73	4.62	1.56	2.37	2.49	2.47	3.25	2.12	2.85	2.46	1.90	2.30	2.39	2.32	45.68	55.76	54.86	47.00	52.97	71.00	24.93	39.00	40.88	32.80	42.76	26.62	40.74	32.00	26.68	30.88	34.70	29.00	MDH	malate dehydrogenase, mitochondrial [Camellia sinensis]	-	-	-	-	-	GO:0016615//malate dehydrogenase activity	GO:0005975//carbohydrate metabolic process;GO:0006101//citrate metabolic process;GO:0043648//dicarboxylic acid metabolic process
MSTRG.11498	2.40	3.14	3.74	0.00	0.00	0.00	5.68	6.94	5.93	8.99	8.96	4.40	5.75	5.20	4.52	4.52	6.19	6.89	18.00	24.00	28.00	0.00	0.00	0.00	43.00	55.00	46.00	55.00	59.00	28.00	39.00	32.00	31.00	33.00	42.00	40.00	--	probable WRKY transcription factor 31 [Camellia sinensis]	-	-	-	-	-	-	-
MSTRG.115	2.97	3.28	1.76	2.57	2.02	3.02	2.24	2.09	2.50	5.25	2.58	2.42	2.51	2.20	4.57	3.06	4.55	2.29	26.00	29.00	16.10	25.00	16.00	26.00	20.00	19.17	23.00	39.03	19.00	17.00	20.00	16.00	36.00	23.00	37.00	16.00	URH1	uridine nucleosidase 1-like isoform X1 [Camellia sinensis]	-	-	-	-	-	-	-
MSTRG.11504	0.00	0.00	0.00	0.33	0.00	1.12	0.00	0.70	0.00	0.43	0.00	0.00	0.00	0.00	0.00	0.43	0.39	0.92	0.00	0.00	0.00	1.00	0.00	3.00	0.00	2.00	0.00	1.00	0.00	0.00	0.00	0.00	0.00	1.00	1.00	2.00	--	protein NYNRIN-like [Camellia sinensis]	-	-	-	-	-	-	-
MSTRG.11509	1.19	0.75	0.59	1.99	3.73	3.29	0.48	0.31	0.52	1.97	1.78	3.16	1.70	2.02	1.06	1.15	0.92	0.51	14.00	9.00	7.00	27.00	36.00	38.00	6.00	4.00	6.00	20.00	18.00	30.00	18.00	20.00	11.00	11.00	9.00	5.00	DRP3A	dynamin-related protein 3A-like [Camellia sinensis]	-	-	-	-	-	-	-
MSTRG.11510	0.00	0.00	0.00	2.73	2.43	3.25	0.00	0.00	0.00	0.06	0.00	0.00	0.00	0.00	0.00	0.00	0.00	0.00	0.00	0.00	0.00	58.00	42.00	61.00	0.00	0.00	0.00	1.00	0.00	0.00	0.00	0.00	0.00	0.00	0.00	0.00	PDH2	Protein FAM114A2 like [Actinidia chinensis var. chinensis] [Actinidia chinensis]	-	-	-	-	-	-	-
MSTRG.11511	0.00	0.00	0.00	5.29	6.61	6.45	0.00	0.00	0.06	0.00	0.00	0.00	0.00	0.00	0.00	0.00	0.00	0.00	0.00	0.00	0.00	104.00	105.00	112.00	0.00	0.00	1.00	0.00	0.00	0.00	0.00	0.00	0.00	0.00	0.00	0.00	Os08g0536000	PREDICTED: pyruvate dehydrogenase E1 component subunit beta, mitochondrial isoform X1 [Vigna angularis]	-	-	-	-	-	-	-
MSTRG.11512	54.47	55.88	54.32	60.96	58.53	58.52	58.45	57.67	57.22	90.36	90.70	94.04	76.66	63.90	65.67	63.36	61.79	64.42	686.67	711.31	718.12	833.57	652.97	706.37	753.61	762.33	749.80	976.43	964.54	972.20	893.01	672.26	747.80	683.68	725.45	644.19	--	uncharacterized protein LOC114264535 isoform X1 [Camellia sinensis]	-	-	-	-	-	-	-
MSTRG.11513	0.00	0.00	0.00	0.00	0.25	0.00	0.00	0.00	0.45	0.00	0.00	0.11	0.00	0.00	0.26	0.14	0.00	0.00	0.00	0.00	0.00	0.00	0.82	0.00	0.00	0.00	1.71	0.00	0.00	0.31	0.00	0.00	0.84	0.42	0.00	0.00	--	uncharacterized protein LOC114264535 isoform X4 [Camellia sinensis]	-	-	-	-	-	-	-
MSTRG.11514	5.42	6.45	4.89	3.39	3.12	3.36	4.47	3.66	5.23	5.64	5.59	4.60	5.08	4.16	4.19	5.30	6.34	6.00	69.00	83.00	65.00	48.00	36.00	42.00	58.00	49.00	70.00	61.00	60.00	47.00	59.00	44.00	48.00	58.00	75.00	61.00	--	-	-	-	-	-	-	-	-
MSTRG.11516	2.75	2.26	1.86	4.21	3.82	3.63	2.08	1.54	2.30	5.83	4.18	4.38	3.21	2.19	3.36	3.54	2.34	2.14	26.00	21.00	19.00	41.00	30.00	33.00	22.00	16.00	23.00	46.00	34.00	35.00	28.00	17.00	30.00	28.00	21.00	14.00	--	uncharacterized protein LOC114264538 isoform X6 [Camellia sinensis]	-	-	-	-	-	-	-
MSTRG.11520	0.14	1.62	0.00	2.41	1.04	5.36	0.00	0.00	0.10	0.00	0.77	4.06	0.00	2.23	0.00	2.33	0.00	0.00	0.76	9.07	0.00	14.86	5.21	29.22	0.00	0.00	0.59	0.00	3.61	18.05	0.00	10.28	0.00	11.12	0.00	0.00	--	-	-	-	-	-	-	-	-
MSTRG.11521	0.58	0.19	0.37	1.04	1.07	0.20	0.00	0.55	0.00	2.05	0.98	1.93	0.85	0.70	0.43	0.22	0.42	0.54	3.00	1.00	2.00	6.00	5.00	1.00	0.00	3.00	0.00	9.00	4.28	8.00	4.00	3.00	2.00	1.00	2.00	2.24	--	uncharacterized protein LOC114264535 isoform X7 [Camellia sinensis]	-	-	-	-	-	-	-
MSTRG.11523	0.00	0.45	0.00	0.00	0.00	0.11	0.00	0.00	0.00	0.32	0.00	0.00	0.24	0.94	0.24	0.00	0.00	0.00	0.00	2.13	0.00	0.00	0.00	0.50	0.00	0.00	0.00	1.27	0.00	0.00	1.04	3.64	1.00	0.00	0.00	0.00	--	transitional endoplasmic reticulum ATPase homolog 1-like [Camellia sinensis]	-	-	-	-	-	-	-
MSTRG.11524	5.64	5.43	4.87	5.78	5.23	4.50	3.81	4.68	4.82	8.62	8.08	9.70	6.34	5.37	6.49	5.70	4.30	4.88	253.05	247.51	206.62	256.39	206.13	197.56	182.61	225.18	207.66	302.53	297.42	295.93	247.00	211.62	227.34	201.11	204.23	181.33	EIX2	receptor-like protein EIX2 isoform X1 [Camellia sinensis]	-	-	-	-	-	-	-
MSTRG.11525	9.21	10.30	11.15	12.63	9.85	9.76	9.41	6.61	9.27	13.71	14.65	15.96	11.44	9.35	10.88	8.32	10.32	9.92	193.95	222.49	259.38	275.61	184.87	190.44	179.39	134.82	200.34	255.47	232.58	247.07	200.00	141.38	196.66	152.89	179.77	149.67	EIX2	receptor-like protein EIX2 isoform X1 [Camellia sinensis]	-	-	-	-	-	-	-
MSTRG.11527	1.36	2.75	1.35	1.52	2.49	1.07	1.11	1.34	1.07	1.00	1.40	1.06	1.55	0.34	0.31	0.66	0.50	0.53	4.80	9.85	5.00	6.00	8.00	3.71	4.00	5.00	4.00	3.00	4.19	3.00	5.00	1.00	1.00	2.00	1.64	1.50	--	uncharacterized protein LOC114264535 isoform X2 [Camellia sinensis]	-	-	-	-	-	-	-
MSTRG.11529	4.05	3.99	2.37	1.87	2.99	1.86	4.12	4.66	4.96	6.45	4.56	6.46	6.20	4.67	3.92	4.76	2.39	3.32	52.00	55.00	48.00	25.00	30.00	21.00	54.00	60.00	64.00	74.00	51.00	73.00	71.00	47.00	40.00	48.00	35.00	30.00	--	-	-	-	-	-	-	-	-
MSTRG.11538	0.64	2.39	1.56	0.71	0.29	2.72	0.46	0.38	0.19	0.82	1.78	2.46	0.60	0.25	0.28	2.05	1.45	1.04	3.10	11.78	8.00	3.81	1.25	12.93	2.26	1.91	1.00	3.36	7.29	9.60	2.69	1.00	1.24	8.53	6.54	4.00	--	50S ribosomal protein [Actinidia chinensis var. chinensis] [Actinidia chinensis]	-	-	-	-	-	-	-
MSTRG.11539	4.79	3.02	4.80	4.50	3.84	5.65	5.34	4.46	4.04	3.08	6.98	6.25	5.13	3.93	6.54	3.93	3.63	5.18	44.00	28.00	46.00	46.00	32.00	51.00	50.00	43.00	39.00	24.00	54.00	46.00	43.00	30.00	54.00	31.00	31.00	38.00	TRAPPC6B	trafficking protein particle complex subunit 6b-like [Camellia sinensis]	-	-	-	-	-	-	-
MSTRG.11541	0.00	0.00	0.00	0.17	0.42	0.20	0.00	0.18	0.00	0.23	0.23	0.00	0.00	0.00	0.21	0.00	0.62	0.00	0.00	0.00	0.00	1.00	2.00	1.00	0.00	1.00	0.00	1.00	1.00	0.00	0.00	0.00	1.00	0.00	3.00	0.00	--	trafficking protein particle complex subunit 6b-like [Camellia sinensis]	-	-	-	-	-	-	GO:0003006//developmental process involved in reproduction;GO:0006810//transport
MSTRG.11542	29.40	31.36	31.59	30.70	26.25	41.83	32.85	30.06	27.96	38.74	45.70	41.81	45.71	44.81	43.68	31.89	40.20	42.92	180.35	194.42	202.34	209.68	146.00	252.23	205.42	193.68	180.28	202.00	236.14	205.75	255.82	228.45	241.09	168.09	229.28	210.27	CAND2	transmembrane protein adipocyte-associated 1 homolog [Camellia sinensis]	-	-	-	-	-	-	-
MSTRG.11544	2.18	2.18	1.84	0.00	0.17	0.16	5.61	4.99	3.08	5.16	3.88	1.83	3.67	6.06	3.83	3.26	2.73	3.15	17.58	17.78	15.47	0.00	1.24	1.28	46.15	42.33	26.12	35.41	26.37	11.85	27.00	40.64	27.79	22.64	20.48	20.33	ILA	protein ILITYHIA [Camellia sinensis]	-	-	-	-	-	-	-
MSTRG.11547	1.87	3.94	2.02	1.47	1.29	2.14	0.69	0.45	0.22	0.55	0.83	1.75	1.28	1.13	0.46	0.55	0.25	0.29	8.00	17.00	9.00	7.00	5.00	9.00	3.00	2.00	1.00	2.00	3.00	6.00	5.00	4.00	1.77	2.00	1.00	1.00	--	nephrocystin-3 isoform X3 [Camellia sinensis]	-	-	-	-	-	-	-
MSTRG.11551	1.33	1.10	1.07	2.88	2.69	2.20	0.96	1.39	2.32	3.20	1.99	3.30	1.99	1.59	2.02	1.38	1.28	1.66	19.00	16.00	16.00	46.00	35.00	31.00	14.00	21.00	35.00	39.00	24.00	38.00	26.00	19.00	26.00	17.00	17.00	19.00	--	coiled-coil domain-containing protein SCD2-like isoform X1 [Camellia sinensis]	-	-	-	-	-	-	-
MSTRG.11552	0.23	0.27	0.00	0.24	0.90	0.00	0.00	0.26	0.52	0.32	1.29	1.02	1.20	0.00	0.30	0.00	0.59	0.34	0.86	1.00	0.00	1.00	3.00	0.00	0.00	1.00	2.00	1.00	4.00	3.00	4.00	0.00	1.00	0.00	2.00	1.00	--	-	-	-	-	-	-	-	-
MSTRG.11557	4.03	3.16	3.33	0.14	0.00	0.00	1.71	2.32	3.13	0.90	1.68	1.70	4.27	3.92	3.66	1.94	6.83	2.14	25.84	20.51	22.32	1.03	0.00	0.00	11.16	15.66	21.12	4.91	9.09	8.76	25.02	20.90	21.13	10.69	40.78	10.95	HAT4	homeobox-leucine zipper protein HAT4-like, partial [Camellia sinensis]	-	-	-	-	GO:0043231//intracellular membrane-bounded organelle	GO:0003677//DNA binding	GO:0010468//regulation of gene expression
MSTRG.1157	8.48	5.80	7.16	9.29	11.82	11.54	8.07	6.17	7.00	11.00	7.84	8.08	9.02	7.05	6.65	8.85	7.78	7.03	68.00	47.00	60.00	83.00	86.00	91.00	66.00	52.00	59.00	75.00	53.00	52.00	66.00	47.00	48.00	61.00	58.00	45.00	--	uncharacterized protein LOC114291264 [Camellia sinensis]	-	-	-	-	-	-	-
MSTRG.11572	2.41	4.22	2.22	0.58	0.61	0.38	3.18	2.83	2.12	2.40	4.51	2.31	4.17	4.80	3.92	3.02	4.09	4.06	26.00	46.00	25.00	7.00	6.00	4.00	35.00	32.00	24.00	22.00	41.00	20.00	41.00	43.00	38.00	28.00	41.00	35.00	--	-	-	-	-	-	-	-	-
MSTRG.11578	18.90	18.31	18.67	19.70	20.42	17.59	17.26	19.38	16.65	22.88	22.86	21.88	19.75	19.04	20.64	21.26	18.92	20.61	403.43	395.01	416.06	468.14	395.26	368.95	375.56	434.46	373.47	415.16	411.01	374.61	384.59	337.83	396.40	389.83	375.48	351.37	NRPE1	DNA-directed RNA polymerase V subunit 1 isoform X2 [Camellia sinensis]	-	-	-	-	GO:0043232//intracellular non-membrane-bounded organelle;GO:0044451//nucleoplasm part;GO:0055029//nuclear DNA-directed RNA polymerase complex	GO:0003676//nucleic acid binding;GO:0034062//RNA polymerase activity;GO:0046914//transition metal ion binding;GO:0048037//cofactor binding	GO:0000725//recombinational repair;GO:0006260//DNA replication;GO:0006305//DNA alkylation;GO:0007049//cell cycle;GO:0016441//posttranscriptional gene silencing;GO:0032774//RNA biosynthetic process;GO:0034968//histone lysine methylation;GO:0048229//gametophyte development;GO:0048449//floral organ formation;GO:0051052//regulation of DNA metabolic process;GO:0070918//production of small RNA involved…
MSTRG.1158	19.54	22.64	19.21	0.75	0.46	1.49	15.78	18.01	16.01	25.94	21.46	22.79	20.84	19.23	18.93	21.65	20.00	21.46	187.00	219.00	192.00	8.00	4.00	14.00	154.00	181.00	161.00	211.00	173.00	175.00	182.00	153.00	163.00	178.00	178.00	164.00	--	ERI1 exoribonuclease 2-like [Camellia sinensis]	-	-	-	-	-	-	-
MSTRG.11598	13.44	13.24	12.94	14.94	14.82	12.61	11.71	12.74	11.36	15.51	17.97	15.86	14.37	12.88	14.72	13.90	12.63	15.12	206.00	205.00	207.00	255.00	206.00	190.00	183.00	205.00	183.00	202.00	232.00	195.00	201.00	164.00	203.00	183.00	180.00	185.00	DRAP1	dr1-associated corepressor-like isoform X3 [Camellia sinensis]	-	-	-	-	-	-	-
MSTRG.116	1.28	0.63	0.31	0.29	0.00	0.00	0.00	0.00	0.00	0.38	0.00	0.00	0.00	1.16	0.71	1.87	1.03	0.40	4.00	2.00	1.00	1.00	0.00	0.00	0.00	0.00	0.00	1.00	0.00	0.00	0.00	3.00	2.00	5.00	3.00	1.00	--	-	-	-	-	-	-	-	-
MSTRG.11604	45.85	44.67	43.47	41.43	44.09	48.04	49.35	50.04	47.57	45.32	46.10	36.49	51.20	50.64	51.40	54.01	49.76	49.89	487.00	493.00	483.00	516.00	444.00	516.00	542.00	551.00	544.00	408.00	423.00	325.00	501.00	448.00	488.00	494.00	489.00	417.00	AP17	PREDICTED: AP-2 complex subunit sigma [Cucumis melo]	-	-	-	-	-	-	-
MSTRG.11605	0.18	2.15	0.00	0.49	0.80	0.92	0.53	0.52	0.17	0.43	0.64	0.45	0.40	0.00	1.01	0.21	0.39	0.45	1.00	12.00	0.00	3.00	4.00	5.00	3.00	3.00	1.00	2.00	3.00	2.00	2.00	0.00	5.00	1.00	2.00	2.00	--	-	-	-	-	-	-	-	-
MSTRG.11609	0.29	1.74	1.13	0.00	0.65	0.60	0.58	0.00	1.40	1.73	0.35	1.83	1.29	0.35	0.65	0.00	1.90	1.84	1.00	6.00	4.00	0.00	2.00	2.00	2.00	0.00	5.00	5.00	1.00	5.00	4.00	1.00	2.00	0.00	6.00	5.00	At2g04865	protein MAIN-LIKE 1-like [Camellia sinensis]	-	-	-	-	-	-	-
MSTRG.11623	1.02	2.13	2.28	0.20	0.13	0.58	0.78	0.97	1.94	2.00	1.75	0.85	1.74	1.23	1.01	1.32	2.56	3.27	9.00	19.00	21.00	2.00	1.00	5.00	7.00	9.00	18.00	15.00	13.00	6.00	14.00	9.00	8.00	10.00	21.00	23.00	--	hypothetical protein TEA_029713 [Camellia sinensis var. sinensis] [Camellia sinensis]	-	-	-	-	-	-	-
MSTRG.11639	18.16	19.70	21.67	31.48	32.13	32.90	3.43	4.07	3.70	1.26	5.76	14.40	9.47	9.23	10.14	6.67	8.15	7.78	187.00	205.00	233.00	361.00	300.00	333.00	36.00	44.00	40.00	11.00	50.00	119.00	89.00	79.00	94.00	59.00	78.00	64.00	--	CTP synthase [Actinidia chinensis var. chinensis] [Actinidia chinensis]	-	-	-	-	-	-	-
MSTRG.11640	1.57	2.85	0.38	3.41	3.03	1.60	1.41	0.87	1.00	0.77	0.47	0.98	1.00	0.47	0.29	0.46	0.42	0.82	12.00	22.00	3.00	29.00	21.00	12.00	11.00	7.00	8.00	5.00	3.00	6.00	7.00	3.00	2.00	3.00	3.00	5.00	--	uncharacterized protein LOC114304073 [Camellia sinensis]	-	-	-	-	-	-	-
MSTRG.11643	0.00	1.76	0.34	0.00	0.00	0.00	0.00	0.00	0.00	0.00	0.00	0.00	0.00	0.84	0.00	0.00	0.00	0.00	0.00	20.54	4.03	0.00	0.00	0.00	0.00	0.00	0.00	0.00	0.00	0.00	0.00	8.08	0.00	0.00	0.00	0.00	--	CTP synthase [Actinidia chinensis var. chinensis] [Actinidia chinensis]	-	-	-	-	-	-	-
MSTRG.11644	66.65	63.86	58.34	63.95	56.26	74.05	36.04	48.51	45.64	54.81	61.86	59.87	74.11	100.97	88.10	63.07	89.52	66.83	627.99	608.09	573.96	671.00	480.79	685.88	346.20	480.14	452.00	439.00	491.00	452.59	637.18	790.77	747.00	510.58	784.32	502.92	--	CTP synthase [Actinidia chinensis var. chinensis] [Actinidia chinensis]	-	-	-	-	-	-	-
MSTRG.11651	0.40	0.00	0.38	0.00	0.00	0.10	0.20	0.38	0.19	0.94	0.59	1.61	0.44	0.36	0.78	0.35	0.75	0.25	4.00	0.00	4.00	0.00	0.00	1.00	2.00	4.00	2.00	8.00	5.00	13.00	4.00	3.00	7.00	3.00	7.00	2.00	--	70 kDa peptidyl-prolyl isomerase-like isoform X1 [Camellia sinensis]	-	-	-	-	-	-	-
MSTRG.11661	0.49	0.73	0.71	5.37	3.52	7.48	0.00	0.00	0.35	0.00	0.30	0.00	0.41	0.61	1.27	0.00	0.27	0.00	2.00	3.00	3.00	24.27	12.96	29.84	0.00	0.00	1.48	0.00	1.03	0.00	1.51	2.06	4.65	0.00	1.00	0.00	MOR1	protein MOR1-like [Camellia sinensis]	-	-	-	-	-	-	-
MSTRG.11672	4.65	1.74	4.26	3.50	3.19	3.45	5.21	4.48	3.65	3.99	3.37	3.13	1.93	1.51	1.99	1.08	2.62	4.23	39.49	14.88	37.71	33.04	24.55	28.77	45.03	39.92	32.51	28.80	24.06	21.32	14.94	10.62	15.22	7.85	20.65	28.68	At2g24330	endoplasmic reticulum junction formation protein lunapark-1-like [Camellia sinensis]	-	-	-	-	-	-	-
MSTRG.11673	0.00	0.47	0.45	0.00	0.00	0.00	0.00	0.00	0.00	0.56	0.00	0.00	0.00	0.00	0.26	0.27	0.51	0.00	0.00	2.00	2.00	0.00	0.00	0.00	0.00	0.00	0.00	2.00	0.00	0.00	0.00	0.00	1.00	1.00	2.00	0.00	--	Differentially expressed in FDCP 8 like [Actinidia chinensis var. chinensis] [Actinidia chinensis]	-	-	-	-	-	-	-
MSTRG.11679	0.30	1.65	0.96	4.29	5.19	3.99	0.06	0.74	0.36	2.15	0.79	0.91	0.23	0.00	1.39	0.69	0.28	0.59	4.64	13.00	12.00	42.00	37.00	39.00	1.00	5.00	3.00	12.00	5.00	8.00	1.14	0.00	9.00	6.00	4.00	3.00	--	esterase/lipase/thioesterase, partial [Populus tremula]	-	-	-	-	-	-	-
MSTRG.11683	0.32	0.64	0.21	0.10	0.12	0.33	1.16	0.20	0.20	0.38	0.38	0.00	0.23	0.52	0.48	0.12	0.69	0.13	3.00	6.00	2.00	1.00	1.00	3.00	11.00	2.00	2.00	3.00	3.00	0.00	2.00	4.00	4.00	1.00	6.00	1.00	--	PREDICTED: gamma-aminobutyric acid receptor-associated protein-like 1 isoform X2 [Gossypium hirsutum]	-	-	-	-	-	-	-
MSTRG.11689	9.65	8.92	9.61	4.48	4.37	5.59	4.89	5.36	5.17	3.46	2.88	4.86	4.48	4.69	6.18	3.65	5.23	4.48	151.00	141.00	157.00	78.00	62.00	86.00	78.00	88.00	85.00	46.00	38.00	61.00	64.00	61.00	87.00	49.00	76.00	56.00	--	Protein Rev like [Actinidia chinensis var. chinensis] [Actinidia chinensis]	-	-	-	-	-	-	-
MSTRG.1170	0.00	0.26	0.00	0.00	0.00	0.00	0.26	0.25	0.25	0.00	0.63	0.00	0.00	0.00	0.00	0.00	0.00	0.00	0.00	1.00	0.00	0.00	0.00	0.00	1.00	1.00	1.00	0.00	2.00	0.00	0.00	0.00	0.00	0.00	0.00	0.00	--	F-box/kelch-repeat protein At3g06240-like isoform X1 [Camellia sinensis]	-	-	-	-	-	-	-
MSTRG.1171	2.80	1.43	1.90	0.16	0.40	0.09	1.80	1.46	1.29	2.70	1.82	1.74	1.36	1.13	0.60	1.58	1.36	0.90	31.00	16.00	22.00	2.00	4.00	1.00	20.31	17.00	15.00	25.43	17.00	15.42	13.70	10.44	6.00	15.00	14.00	8.00	At3g07870	F-box protein CPR1-like [Camellia sinensis]	-	-	-	-	-	-	-
MSTRG.11716	1.77	2.07	1.83	3.07	4.11	3.74	1.95	0.97	2.01	1.33	1.58	0.48	2.86	3.23	2.20	2.27	2.75	0.77	28.00	33.00	27.00	53.35	50.00	57.86	28.00	15.78	24.18	17.89	20.81	6.00	36.00	42.00	31.00	31.00	34.54	9.00	--	protein ALP1-like [Camellia sinensis]	-	-	-	-	-	-	-
MSTRG.11719	0.00	0.00	0.25	1.39	1.71	1.57	0.00	0.00	0.98	0.00	0.00	0.00	0.00	0.93	0.00	0.60	0.55	0.00	0.00	0.00	1.00	6.00	6.00	6.00	0.00	0.00	4.00	0.00	0.00	0.00	0.00	3.00	0.00	2.00	2.00	0.00	RAE1	PREDICTED: protein RAE1-like isoform X3 [Raphanus sativus]	-	-	-	-	-	-	-
MSTRG.11720	6.63	7.06	4.88	6.27	8.03	5.16	5.18	5.29	4.00	5.83	8.57	7.22	6.48	5.26	6.65	6.12	7.43	6.89	51.63	55.58	39.67	54.39	56.73	39.54	41.13	43.28	32.71	38.61	56.22	45.12	46.06	34.06	46.58	40.93	53.83	42.84	ATXR3	histone-lysine N-methyltransferase ATXR3-like [Camellia sinensis]	-	-	-	-	-	-	-
MSTRG.11724	0.00	0.00	0.00	0.00	0.00	0.76	0.00	0.24	0.24	0.00	0.00	0.00	0.00	0.00	0.28	0.29	0.00	0.00	0.00	0.00	0.00	0.00	0.00	3.00	0.00	1.00	1.00	0.00	0.00	0.00	0.00	0.00	1.00	1.00	0.00	0.00	--	hypothetical protein TEA_008118 [Camellia sinensis var. sinensis] [Camellia sinensis]	-	-	-	-	-	-	-
MSTRG.1173	1.36	0.77	0.74	1.22	0.85	0.79	0.19	0.00	0.37	0.68	0.00	0.24	0.42	0.00	0.00	0.00	0.00	0.24	7.00	4.00	4.00	7.00	4.00	4.00	1.00	0.00	2.00	3.00	0.00	1.00	2.00	0.00	0.00	0.00	0.00	1.00	--	TBC1 domain family member 8B [Camellia sinensis]	-	-	-	-	-	-	-
MSTRG.11731	0.00	0.00	0.00	0.19	0.00	0.00	0.00	0.00	0.00	0.24	0.00	0.26	0.00	0.00	0.00	0.00	0.22	0.00	0.00	0.00	0.00	1.00	0.00	0.00	0.00	0.00	0.00	1.00	0.00	1.00	0.00	0.00	0.00	0.00	1.00	0.00	--	-	-	-	-	-	-	-	-
MSTRG.11740	2.03	2.30	3.61	0.00	0.00	0.00	2.28	1.66	3.59	8.87	3.79	1.45	5.41	3.49	3.87	3.71	3.74	5.09	7.00	8.00	13.00	0.00	0.00	0.00	8.00	6.00	13.00	26.00	11.00	4.00	17.00	10.00	12.00	11.00	12.00	14.00	--	uncharacterized protein LOC114310421 [Camellia sinensis]	-	-	-	-	-	-	-
MSTRG.11741	3.50	3.03	2.32	0.00	0.00	0.00	2.21	4.28	2.03	1.61	2.72	2.52	1.59	1.89	2.34	1.69	0.71	2.12	17.83	15.58	12.35	0.00	0.00	0.00	11.45	22.88	10.87	6.98	11.68	10.29	7.38	8.00	10.70	7.38	3.37	8.63	--	coiled-coil domain-containing protein 66-like [Camellia sinensis]	-	-	-	-	-	-	-
MSTRG.11746	2.71	2.77	3.05	0.46	0.44	0.11	2.19	2.50	2.77	7.31	6.50	8.13	2.75	2.38	2.04	3.29	2.91	2.16	96.00	99.00	113.00	18.00	14.00	4.00	79.00	93.00	103.00	220.00	194.00	231.00	89.00	70.00	65.00	100.00	96.00	61.00	--	Ceramide glucosyltransferase-A like [Actinidia chinensis var. chinensis] [Actinidia chinensis]	-	-	-	-	-	-	-
MSTRG.11756	0.35	0.41	0.39	2.06	2.59	2.99	0.29	0.39	0.28	0.41	0.49	0.37	0.39	0.21	0.26	0.34	0.38	0.29	6.00	7.00	7.00	39.00	40.00	50.00	5.00	7.00	5.00	6.00	7.00	5.00	6.00	3.00	4.00	5.00	6.00	4.00	--	-	-	-	-	-	-	-	-
MSTRG.11759	0.65	2.10	0.94	0.44	0.18	0.67	1.28	1.09	0.93	0.58	0.97	0.61	1.08	0.98	2.18	0.95	0.53	1.02	4.00	13.00	6.00	3.00	1.00	4.00	8.00	7.00	6.00	3.00	5.00	3.00	6.00	5.00	12.00	5.00	3.00	5.00	--	protein MAINTENANCE OF MERISTEMS-like [Camellia sinensis]	-	-	-	-	-	-	-
MSTRG.11762	14.91	18.97	15.43	29.11	31.60	40.63	28.29	27.87	30.50	20.93	19.78	33.71	7.58	4.15	18.01	32.36	16.53	30.11	126.52	164.65	136.70	267.30	235.22	329.92	245.17	249.27	270.82	151.30	143.09	229.93	59.20	29.49	138.12	237.50	131.66	203.18	HSP18.2	18.2 kDa class I heat shock protein-like [Camellia sinensis]	-	-	-	-	-	-	-
MSTRG.11763	8.88	7.81	9.32	15.98	14.83	12.80	22.77	18.67	18.93	21.76	12.10	25.13	2.14	0.93	7.22	19.45	8.17	14.68	80.24	71.32	87.86	160.71	121.50	113.66	209.70	177.12	179.72	167.08	92.04	182.13	17.60	7.00	58.66	150.91	68.66	105.91	HSP18.2	18.2 kDa class I heat shock protein-like [Camellia sinensis]	-	-	-	-	-	-	-
MSTRG.11766	5.90	5.72	6.35	7.44	5.48	9.21	6.87	10.00	11.22	8.45	10.72	7.44	11.71	7.98	5.53	9.22	8.72	10.61	32.00	31.35	36.00	44.98	27.00	49.15	38.00	57.00	64.00	39.00	49.00	32.42	58.00	36.00	27.00	43.00	44.00	46.00	--	Pyruvate carboxylase subunit B like [Actinidia chinensis var. chinensis] [Actinidia chinensis]	-	-	-	-	-	-	-
MSTRG.11770	15.21	20.21	14.35	16.51	15.52	18.24	27.83	30.25	31.53	48.06	18.32	31.12	14.68	8.74	14.63	12.68	10.50	15.92	67.00	90.00	66.00	81.00	62.00	79.00	125.00	140.00	146.00	180.00	68.00	110.00	59.00	32.00	58.00	48.00	43.00	56.00	SN1	snakin-1-like [Camellia sinensis]	-	-	-	-	-	-	-
MSTRG.11787	1.02	0.86	1.09	0.61	0.31	0.42	1.20	1.41	1.00	1.36	1.11	1.36	1.19	1.34	1.14	1.29	1.10	1.47	47.00	40.00	52.00	31.00	13.00	19.00	56.00	68.00	48.00	53.00	43.00	50.00	50.00	51.00	47.00	51.00	47.00	54.00	At1g65750	reverse transcriptase [Corchorus capsularis]	-	-	-	-	-	-	-
MSTRG.11801	197.75	240.34	210.23	182.63	176.60	196.29	176.56	175.93	185.26	169.20	232.49	205.62	163.77	140.91	157.71	148.79	151.08	183.71	1236.00	1518.00	1372.00	1271.00	1001.00	1206.00	1125.00	1155.00	1217.00	899.00	1224.00	1031.00	934.00	732.00	887.00	799.00	878.00	917.00	RPL38A	60S ribosomal protein L38-like [Camellia sinensis]	-	-	-	-	GO:0030529//intracellular ribonucleoprotein complex	-	GO:0010467//gene expression
MSTRG.11803	0.81	1.10	0.48	3.40	2.40	3.19	0.55	0.58	0.82	1.07	0.60	0.69	0.28	0.30	0.06	0.12	0.16	0.25	16.00	22.00	10.00	75.00	43.00	62.00	11.00	12.00	17.00	18.00	10.00	11.00	5.00	5.00	1.00	2.00	3.00	4.00	PERK8	probable serine/threonine-protein kinase PBL21 [Camellia sinensis]	-	-	-	-	-	-	-
MSTRG.11815	7.25	6.16	6.06	4.78	4.94	2.09	5.08	6.08	4.71	7.64	5.52	6.63	7.60	5.72	5.71	6.92	4.28	4.07	75.60	64.92	65.94	55.54	46.66	21.42	54.00	66.58	51.55	67.71	48.43	55.47	72.25	49.58	53.52	62.00	41.47	33.89	--	Micronuclear linker histone-gamma like [Actinidia chinensis var. chinensis] [Actinidia chinensis]	-	-	-	-	-	-	-
MSTRG.11816	9.48	11.34	11.81	6.06	5.62	7.23	8.20	7.17	4.75	13.81	14.06	12.74	10.35	8.11	6.91	6.98	7.23	9.68	75.73	91.53	98.50	53.88	40.74	56.80	66.75	60.13	39.87	93.79	94.61	81.64	75.44	53.88	49.69	47.89	53.71	61.79	--	protein TPX2-like [Camellia sinensis]	-	-	-	-	-	-	-
MSTRG.11824	0.00	0.00	0.00	0.00	0.00	0.00	0.00	0.00	0.00	0.91	0.00	0.00	0.42	0.00	0.00	0.00	0.00	0.00	0.00	0.00	0.00	0.00	0.00	0.00	0.00	0.00	0.00	2.00	0.00	0.00	1.00	0.00	0.00	0.00	0.00	0.00	--	-	-	-	-	-	-	-	-
MSTRG.11827	3.69	4.03	3.41	3.54	3.37	2.72	2.99	4.60	3.03	2.99	2.11	2.70	2.65	2.45	3.67	2.22	2.46	1.43	29.00	32.00	28.00	31.00	24.00	21.00	24.00	38.00	25.00	20.00	14.00	17.00	19.00	16.00	26.00	15.00	18.00	9.00	HVA22C	HVA22-like protein c [Camellia sinensis]	-	-	-	-	-	-	-
MSTRG.11834	1.58	0.67	0.87	0.00	1.25	0.00	0.89	0.43	1.07	0.80	0.80	1.41	2.23	0.54	0.50	0.53	0.97	0.57	7.00	3.00	4.00	0.00	5.00	0.00	4.00	2.00	5.00	3.00	3.00	5.00	9.00	2.00	2.00	2.00	4.00	2.00	--	-	-	-	-	-	-	-	-
MSTRG.11836	0.00	0.00	0.00	0.00	0.00	1.01	0.00	0.00	0.00	0.00	0.00	0.00	0.00	0.00	0.00	0.00	0.00	0.00	0.00	0.00	0.00	0.00	0.00	3.00	0.00	0.00	0.00	0.00	0.00	0.00	0.00	0.00	0.00	0.00	0.00	0.00	--	proline-rich family protein [Prunus dulcis]	-	-	-	-	-	-	-
MSTRG.11853	10.92	10.18	11.05	11.82	12.73	13.71	8.64	9.03	10.14	12.10	10.66	14.15	12.16	11.41	12.36	10.46	9.63	11.11	260.01	245.01	274.75	313.38	274.96	321.10	209.78	225.92	253.89	245.06	213.89	270.36	264.33	225.85	264.94	214.09	213.31	211.36	NAR1	protein NAR1-like isoform X2 [Camellia sinensis]	-	-	-	-	-	-	-
MSTRG.11855	0.95	0.29	0.44	0.43	0.49	0.18	0.61	0.15	0.28	0.00	0.29	0.23	0.60	0.72	0.53	0.00	0.57	0.20	6.39	1.99	3.10	3.22	3.00	1.17	4.19	1.05	2.00	0.00	1.62	1.25	3.68	4.00	3.18	0.00	3.58	1.09	--	outer envelope protein 61-like [Camellia sinensis]	-	-	-	-	-	-	-
MSTRG.11856	4.80	4.56	5.40	3.01	2.63	2.52	3.50	4.20	3.95	4.96	3.86	4.14	4.12	3.72	3.18	4.05	3.22	3.47	149.00	143.00	174.91	104.00	74.00	77.00	110.81	136.95	129.00	131.00	101.00	103.00	116.68	96.00	88.82	108.00	92.81	85.91	--	phosphoinositide phospholipase C 2-like [Camellia sinensis]	-	-	-	-	-	-	-
MSTRG.11869	0.00	0.00	0.00	0.00	0.00	0.00	0.00	0.00	0.00	0.00	0.00	0.00	0.00	0.29	0.00	0.00	0.00	0.00	0.00	0.00	0.00	0.00	0.00	0.00	0.00	0.00	0.00	0.00	0.00	0.00	0.00	1.00	0.00	0.00	0.00	0.00	--	-	-	-	-	-	-	-	-
MSTRG.11876	0.54	0.53	0.00	0.64	0.00	0.00	0.00	0.20	0.19	0.21	0.00	0.00	1.57	0.22	0.00	0.42	0.00	0.45	3.00	3.00	0.00	4.00	0.00	0.00	0.00	1.15	1.10	1.00	0.00	0.00	8.00	1.00	0.00	2.00	0.00	2.00	--	probable LRR receptor-like serine/threonine-protein kinase RFK1 isoform X2 [Camellia sinensis]	-	-	-	-	-	-	-
MSTRG.11877	0.00	1.03	0.00	0.00	0.00	0.00	0.00	0.30	0.00	1.20	0.40	0.00	0.76	0.00	0.00	0.40	0.00	0.00	0.00	3.00	0.00	0.00	0.00	0.00	0.00	0.91	0.00	2.93	0.98	0.00	1.99	0.00	0.00	0.99	0.00	0.00	SDC1	PREDICTED: serine decarboxylase-like [Pyrus x bretschneideri]	-	-	-	-	-	-	-
MSTRG.1188	0.23	0.00	0.22	0.21	0.25	0.00	0.00	0.00	0.00	0.00	0.00	0.00	0.00	0.28	0.26	0.00	0.00	0.00	1.00	0.00	1.00	1.00	1.00	0.00	0.00	0.00	0.00	0.00	0.00	0.00	0.00	1.00	1.00	0.00	0.00	0.00	--	-	-	-	-	-	-	-	-
MSTRG.11888	1.89	1.42	2.01	6.37	5.62	6.66	2.47	1.86	2.12	7.35	5.26	9.19	2.30	2.53	2.19	1.78	1.63	2.40	54.00	41.00	60.00	203.00	146.05	187.44	72.00	56.00	63.90	179.00	126.88	211.14	60.00	60.13	56.43	43.72	43.53	55.00	VHA-a1	V-type proton ATPase subunit a1-like [Camellia sinensis]	-	-	-	-	-	-	-
MSTRG.11889	0.00	0.00	0.00	0.00	0.46	0.22	0.00	0.00	0.15	0.00	0.52	1.37	0.00	0.82	0.71	0.21	0.22	0.00	0.00	0.00	0.00	0.00	2.95	1.56	0.00	0.00	1.10	0.00	3.12	7.86	0.00	4.87	4.57	1.28	1.47	0.00	--	-	-	-	-	-	-	-	-
MSTRG.11897	35.79	34.27	34.72	24.47	24.88	27.25	27.96	26.74	26.94	24.68	32.35	22.33	42.32	57.63	62.21	32.04	53.96	35.63	771.00	746.00	781.00	587.00	486.00	577.00	614.00	605.00	610.00	452.00	587.00	386.00	832.00	1032.00	1206.00	593.00	1081.00	613.00	BAM9	inactive beta-amylase 9-like [Camellia sinensis]	-	-	-	-	-	-	-
MSTRG.11903	9.94	8.49	8.72	6.00	7.37	8.12	10.10	10.92	10.75	9.53	8.64	9.58	7.71	7.97	7.36	8.40	9.54	7.55	168.00	145.00	154.00	113.00	113.00	135.00	174.00	194.00	191.00	137.00	123.00	130.00	119.00	112.00	112.00	122.00	150.00	102.00	PVA22	vesicle-associated protein 1-2-like [Camellia sinensis]	-	-	-	-	-	-	-
MSTRG.11913	6.32	7.18	5.79	4.71	4.45	7.11	2.64	6.53	5.63	5.38	4.95	4.86	8.25	5.50	5.38	6.41	3.90	6.73	47.00	54.00	45.00	39.00	30.00	52.00	20.00	51.00	44.00	34.00	31.00	29.00	56.00	34.00	36.00	41.00	27.00	40.00	At5g18800	NADH dehydrogenase [ubiquinone] 1 alpha subcomplex subunit 8-B-like, partial [Camellia sinensis]	-	-	-	-	-	-	-
MSTRG.11915	0.87	1.21	1.38	2.40	3.18	3.82	0.78	1.44	1.03	1.19	2.06	0.72	1.50	0.35	1.44	1.09	1.16	0.54	12.00	17.00	20.00	37.00	40.00	52.00	11.00	21.00	15.00	14.00	24.00	8.00	19.00	4.00	18.00	13.00	15.00	6.00	GLPK	LOW QUALITY PROTEIN: glycerol kinase-like [Camellia sinensis]	-	-	-	-	GO:0044444//cytoplasmic part	GO:0016301//kinase activity;GO:0032550//purine ribonucleoside binding	GO:0006071//glycerol metabolic process;GO:0006950//response to stress;GO:0009062//fatty acid catabolic process;GO:0009617//response to bacterium;GO:0052646//alditol phosphate metabolic process
MSTRG.11916	1.88	1.73	4.25	0.12	0.15	0.00	1.58	1.79	1.79	0.63	1.12	0.17	6.48	6.79	4.63	1.25	2.89	2.02	14.00	13.00	33.00	1.00	1.00	0.00	12.00	14.00	14.00	4.00	7.00	1.00	44.00	42.00	31.00	8.00	20.00	12.00	RLP21	receptor-like protein 56 isoform X1 [Camellia sinensis]	-	-	-	-	-	-	-
MSTRG.11928	0.68	0.43	0.65	0.35	0.46	0.90	0.39	0.40	0.43	1.23	1.16	1.22	0.31	0.64	0.46	1.16	0.29	0.52	5.22	3.29	5.23	3.02	3.16	6.80	3.07	3.23	3.43	8.02	7.47	7.52	2.14	4.06	3.16	7.65	2.08	3.16	--	rho GTPase-activating protein 7-like [Camellia sinensis]	-	-	-	-	-	-	-
MSTRG.11932	9.13	11.09	12.53	9.51	11.74	8.77	11.41	11.38	9.06	14.90	12.78	12.23	12.00	12.37	13.73	13.52	12.11	11.77	121.38	149.04	173.96	140.91	141.61	114.70	154.73	158.98	126.60	168.48	143.16	130.51	145.65	136.81	164.34	154.52	149.74	125.04	AKT1	potassium channel AKT6-like isoform X1 [Camellia sinensis]	-	-	-	-	-	-	-
MSTRG.11955	0.00	0.00	0.30	0.00	0.00	0.00	0.00	0.00	0.29	0.00	0.00	0.00	0.00	0.00	0.00	0.00	0.00	0.00	0.00	0.00	1.00	0.00	0.00	0.00	0.00	0.00	1.00	0.00	0.00	0.00	0.00	0.00	0.00	0.00	0.00	0.00	HMGB2	high mobility group B protein 3-like [Camellia sinensis]	-	-	-	-	-	-	-
MSTRG.11957	0.00	0.00	0.29	0.00	0.00	0.00	0.00	0.87	0.00	0.00	0.00	0.76	1.00	0.73	0.34	0.00	0.98	0.00	0.00	0.00	1.00	0.00	0.00	0.00	0.00	3.00	0.00	0.00	0.00	2.00	3.00	2.00	1.00	0.00	3.00	0.00	--	-	-	-	-	-	-	-	-
MSTRG.11959	0.00	0.00	0.00	1.82	1.19	2.12	0.00	0.00	0.00	0.00	0.00	0.00	0.00	0.00	0.00	0.00	0.00	0.00	0.00	0.00	0.00	31.85	16.97	32.67	0.00	0.00	0.00	0.00	0.00	0.00	0.00	0.00	0.00	0.00	0.00	0.00	--	AT-rich interactive domain-containing protein [Actinidia chinensis var. chinensis] [Actinidia chinensis]	-	-	-	-	-	-	-
MSTRG.11967	1.65	0.50	0.88	2.56	1.91	1.24	1.10	1.31	1.33	0.60	0.56	1.27	2.90	2.55	4.94	0.59	8.44	1.28	16.20	5.00	9.00	28.00	17.00	12.00	11.00	13.48	13.72	5.00	4.64	10.00	26.00	20.80	43.66	5.00	77.00	10.00	GNS1	glucan endo-1,3-beta-glucosidase, acidic-like [Camellia sinensis]	-	-	-	-	-	GO:0016787//hydrolase activity	GO:0044238//primary metabolic process
MSTRG.11968	1.22	0.60	0.83	0.00	0.10	0.18	1.62	1.16	0.99	1.43	1.55	2.17	1.62	1.26	1.26	1.92	1.40	0.76	14.00	7.00	10.00	0.00	1.00	2.00	19.00	14.00	12.00	14.00	15.00	20.00	17.00	12.00	13.00	19.00	15.00	7.00	GNS1	glucan endo-1,3-beta-glucosidase-like [Camellia sinensis]	-	-	-	-	-	GO:0016787//hydrolase activity	GO:0044238//primary metabolic process
MSTRG.11972	16.96	17.10	16.86	18.90	19.49	18.62	17.34	17.66	17.17	27.24	24.14	27.00	18.12	17.88	19.14	20.30	18.70	18.01	1000.00	1015.00	1036.00	1250.00	1049.00	1090.00	1041.00	1089.00	1059.00	1362.00	1199.00	1277.00	974.00	879.00	1019.00	1023.00	1028.00	848.00	Dnajc7	DnaJ subfamily C member like [Actinidia chinensis var. chinensis] [Actinidia chinensis]	-	-	-	-	-	-	-
MSTRG.11974	1.56	2.05	0.25	0.47	0.00	1.05	1.27	2.71	1.48	0.30	1.23	1.29	1.42	0.94	1.44	0.60	1.12	0.32	6.00	8.00	1.00	2.00	0.00	4.00	5.00	11.00	6.00	1.00	4.00	4.00	5.00	3.00	5.00	2.00	4.00	1.00	MAIL3	serine/threonine-protein phosphatase 7 long form homolog [Camellia sinensis]	-	-	-	-	-	-	-
MSTRG.11980	1.79	2.39	2.91	0.48	0.79	0.82	0.26	0.43	0.85	0.11	1.06	0.89	0.20	0.43	0.40	0.31	0.48	0.45	20.00	27.00	34.00	6.00	8.00	9.00	3.00	5.00	10.00	1.00	10.00	8.00	2.00	4.00	4.00	3.00	5.00	4.00	ASK4	shaggy-related protein kinase kappa [Camellia sinensis]	-	-	-	-	-	-	-
MSTRG.11985	0.00	0.00	0.00	0.00	0.00	0.45	0.00	0.00	0.42	0.00	0.00	0.55	0.39	0.00	0.00	0.00	0.47	0.00	0.00	0.00	0.00	0.00	0.00	1.00	0.00	0.00	1.00	0.00	0.00	1.00	0.82	0.00	0.00	0.00	1.00	0.00	GIP	Retrovirus-related Pol polyprotein from transposon TNT 1-94 [Cajanus cajan]	-	-	-	-	-	-	-
MSTRG.11986	0.39	1.08	0.25	0.52	0.00	1.18	0.00	0.18	0.18	0.60	1.14	0.48	0.92	0.00	0.25	0.68	1.16	0.48	2.00	5.64	1.35	3.00	0.00	6.00	0.00	1.00	1.00	2.64	4.96	2.00	4.33	0.00	1.16	3.00	5.58	2.00	--	YTH domain-containing protein ECT4 [Camellia sinensis]	-	-	-	-	-	-	-
MSTRG.11987	0.36	0.63	0.49	0.00	0.00	0.00	1.25	0.17	0.86	1.36	1.30	0.90	1.92	1.09	1.38	1.33	0.86	1.36	2.00	3.50	2.83	0.00	0.00	0.00	7.00	1.00	5.00	6.36	6.04	4.00	9.67	5.00	6.84	6.32	4.42	6.00	--	YTH domain-containing protein ECT4 [Camellia sinensis]	-	-	-	-	-	-	-
MSTRG.11991	93.90	93.49	94.09	165.07	170.20	170.35	138.56	136.88	139.12	119.90	105.31	129.18	96.41	99.44	165.88	196.97	154.37	200.07	1534.09	1543.42	1604.99	3002.90	2521.52	2735.65	2307.71	2348.85	2388.67	1665.17	1449.18	1693.05	1437.13	1350.20	2438.52	2764.82	2344.98	2610.27	PCUBI4-1	PREDICTED: polyubiquitin [Eucalyptus grandis]	-	-	-	-	-	-	-
MSTRG.11992	2.43	1.06	1.41	11.72	10.61	10.30	1.25	1.27	0.86	1.03	0.33	2.02	1.69	1.58	2.58	5.16	3.89	4.96	32.91	14.58	20.01	177.10	130.48	137.35	17.29	18.15	12.33	11.83	3.82	21.95	20.87	17.80	31.48	60.18	49.02	53.73	PCUBI4-1	polyubiquitin 3 isoform B [Chlorella sorokiniana]	-	-	-	-	-	-	-
MSTRG.11995	9.91	8.81	9.26	8.61	7.32	9.44	8.46	8.22	9.46	9.85	10.02	10.40	8.40	8.79	9.06	9.02	9.14	10.05	124.73	112.26	121.71	120.66	84.68	116.31	110.76	109.57	127.09	107.19	107.94	105.93	96.12	90.99	104.27	97.83	108.59	101.18	--	heat shock 70 kDa protein 10, mitochondrial-like [Camellia sinensis]	-	-	-	-	-	-	-
MSTRG.11996	3.63	3.42	2.85	1.76	1.13	1.56	3.88	4.60	4.22	3.32	4.23	4.02	4.93	3.74	2.33	3.22	2.78	3.61	53.71	51.18	44.00	28.98	15.18	22.78	58.61	71.56	65.70	41.79	52.76	47.70	66.63	46.00	31.00	41.00	38.26	42.71	AUL1	auxilin-related protein 1-like [Camellia sinensis]	-	-	-	-	-	-	-
MSTRG.11997	1.92	0.15	0.90	0.00	0.00	0.00	0.92	0.74	1.19	0.92	0.37	0.58	1.05	0.00	0.35	0.54	0.17	0.59	12.33	1.00	6.00	0.00	0.00	0.00	6.00	5.00	8.00	5.00	2.00	3.00	6.15	0.00	2.00	3.00	1.00	3.00	--	Kinesin-like protein [Actinidia chinensis var. chinensis] [Actinidia chinensis]	-	-	-	-	-	-	-
MSTRG.11998	7.37	8.45	5.49	6.72	7.48	11.19	6.43	6.35	7.12	5.50	6.94	3.79	5.38	5.21	6.89	5.45	7.05	5.86	63.00	73.00	49.00	64.00	58.00	94.00	56.00	57.00	64.00	40.00	50.00	26.00	42.00	37.00	53.00	40.00	56.00	40.00	PEX4	protein PEROXIN-4 isoform X1 [Camellia sinensis]	-	-	-	-	-	-	-
MSTRG.12001	0.86	0.57	1.28	4.60	5.36	4.40	0.44	0.45	0.27	1.09	0.78	1.88	0.55	0.37	0.26	0.13	0.66	0.37	10.50	6.98	16.25	62.37	59.17	52.65	5.47	5.71	3.44	11.31	8.00	18.37	6.10	3.79	2.87	1.33	7.43	3.63	--	PREDICTED: protein CASP [Vitis vinifera]	-	-	-	-	-	-	-
MSTRG.12006	1.00	1.47	0.71	0.00	0.00	0.38	0.00	0.00	1.41	2.11	2.64	1.26	1.22	0.65	2.31	1.29	0.40	0.93	2.69	4.00	2.00	0.00	0.00	1.00	0.00	0.00	4.00	4.84	6.00	2.72	3.00	1.46	5.61	3.00	1.00	2.00	--	hypothetical protein TEA_011491 [Camellia sinensis var. sinensis] [Camellia sinensis]	-	-	-	-	-	-	-
MSTRG.12007	1.18	1.13	0.69	0.00	0.00	0.00	1.30	1.45	1.84	2.10	1.94	0.99	1.58	1.69	1.39	1.10	1.22	1.28	31.00	30.00	19.00	0.00	0.00	0.00	35.00	40.00	51.00	47.00	43.00	21.00	38.00	37.00	33.00	25.00	30.00	27.00	--	Ankyrin repeat family protein [Prunus dulcis]	-	-	-	-	-	-	-
MSTRG.12010	0.51	0.17	0.00	0.00	0.00	0.00	0.33	0.16	0.48	1.20	1.61	0.84	0.37	0.41	0.19	0.00	0.55	0.00	3.00	1.00	0.00	0.00	0.00	0.00	2.00	1.00	3.00	6.00	8.00	4.00	2.00	2.00	1.00	0.00	3.00	0.00	HSP90-7	PREDICTED: endoplasmin homolog [Lupinus angustifolius]	-	-	-	-	-	-	-
MSTRG.12012	0.54	0.27	0.78	0.00	0.60	0.00	0.00	0.63	0.52	0.99	0.00	0.34	0.90	0.65	0.00	0.00	0.29	1.37	1.98	1.00	2.98	0.00	2.00	0.00	0.00	2.43	2.00	3.07	0.00	1.00	3.00	1.98	0.00	0.00	1.00	4.00	--	protein MAINTENANCE OF MERISTEMS-like, partial [Camellia sinensis]	-	-	-	-	-	-	-
MSTRG.12022	0.98	0.63	0.89	0.26	0.70	1.41	1.70	1.27	0.88	1.77	1.17	2.16	1.01	1.25	0.77	1.08	0.75	1.59	17.00	11.00	16.00	5.00	11.00	24.00	30.00	23.00	16.00	26.00	17.00	30.00	16.00	18.00	12.00	16.00	12.00	22.00	--	hypothetical protein TEA_029475 [Camellia sinensis var. sinensis] [Camellia sinensis]	-	-	-	-	-	-	-
MSTRG.12030	0.16	1.14	0.45	0.00	0.70	0.00	0.16	0.30	0.00	0.37	0.00	0.60	0.00	0.00	0.00	0.18	0.17	0.20	1.01	7.49	3.03	0.00	4.12	0.00	1.03	2.08	0.00	2.07	0.00	3.14	0.00	0.00	0.00	1.01	1.02	1.02	AKHSDH1	bifunctional aspartokinase/homoserine dehydrogenase, chloroplastic-like isoform X4 [Camellia sinensis]	-	-	-	-	-	-	-
MSTRG.12035	0.00	0.00	0.00	0.00	0.00	0.00	0.00	0.00	0.33	0.00	0.00	0.00	0.38	0.00	0.76	0.00	0.00	0.00	0.00	0.00	0.00	0.00	0.00	0.00	0.00	0.00	1.00	0.00	0.00	0.00	1.00	0.00	2.00	0.00	0.00	0.00	BGAL1	beta-galactosidase 1-like [Camellia sinensis]	-	-	-	-	-	GO:0015925//galactosidase activity	GO:0044238//primary metabolic process
MSTRG.1204	0.33	0.33	0.00	0.44	0.18	0.34	0.16	0.16	0.00	0.26	0.00	0.00	0.00	0.20	0.41	0.20	0.00	0.00	2.00	2.00	0.00	3.00	1.00	2.00	1.00	1.00	0.00	1.32	0.00	0.00	0.00	1.00	2.23	1.06	0.00	0.00	--	UPF0746 protein DDB_G0281095-like, partial [Camellia sinensis]	-	-	-	-	-	-	-
MSTRG.12043	1.48	1.56	2.22	0.00	0.00	0.00	0.95	1.25	1.36	2.19	2.66	1.73	0.47	1.89	1.05	1.60	0.79	0.47	8.65	9.21	13.49	0.00	0.00	0.00	5.67	7.67	8.34	10.85	13.04	8.09	2.48	9.14	5.52	8.00	4.26	2.18	--	L10-interacting MYB domain-containing protein-like [Camellia sinensis]	-	-	-	-	-	-	-
MSTRG.12047	0.00	0.00	0.00	0.00	0.19	0.00	0.00	0.00	0.32	0.00	0.00	0.00	0.00	0.00	0.19	0.00	0.00	0.21	0.00	0.00	0.00	0.00	1.00	0.00	0.00	0.00	2.00	0.00	0.00	0.00	0.00	0.00	1.00	0.00	0.00	1.00	MED14	mediator of RNA polymerase II transcription subunit 14-like isoform X4 [Camellia sinensis]	-	-	-	-	-	-	-
MSTRG.12053	2.27	3.98	1.17	2.65	2.36	4.13	2.46	2.55	3.48	6.10	4.08	3.42	5.86	2.81	5.29	3.91	4.37	7.06	10.85	19.20	5.85	14.08	10.24	19.37	11.99	12.80	17.45	24.75	16.42	13.09	25.55	11.15	22.71	16.02	19.40	26.92	--	Phosphomannomutase/phosphoglucomutase [Actinidia chinensis var. chinensis] [Actinidia chinensis]	-	-	-	-	-	-	-
MSTRG.12058	0.00	0.42	0.00	0.49	0.60	0.14	0.40	0.14	0.22	0.71	0.00	0.88	1.05	0.61	0.53	0.40	0.94	0.23	0.00	3.10	0.00	4.00	4.00	1.00	3.00	1.11	1.70	4.46	0.00	5.20	7.09	3.76	3.50	2.51	6.43	1.35	--	hypothetical protein TEA_015456 [Camellia sinensis var. sinensis] [Camellia sinensis]	-	-	-	-	-	-	-
MSTRG.12059	0.00	0.13	0.26	8.12	6.11	6.95	0.26	0.13	0.38	0.16	0.32	3.43	0.00	0.32	0.28	0.00	0.48	0.00	0.00	1.00	2.00	52.28	38.18	39.30	2.00	1.00	3.00	1.00	2.00	16.24	0.00	2.00	1.00	0.00	2.00	0.00	--	disease resistance-like protein DSC1 isoform X2 [Camellia sinensis]	-	-	-	-	-	-	-
MSTRG.12060	2.64	2.10	2.52	5.28	4.81	5.79	1.12	1.77	2.72	3.10	3.57	5.58	1.76	3.35	2.64	1.70	2.97	2.42	27.81	22.33	27.75	62.66	47.82	61.51	12.00	19.59	30.18	27.79	31.66	47.18	17.47	29.32	25.03	15.37	29.10	20.33	--	disease resistance protein TAO1-like [Camellia sinensis]	-	-	-	-	-	-	-
MSTRG.12064	37.01	34.31	35.12	33.03	36.02	32.41	36.89	32.46	34.89	37.95	38.89	36.63	32.43	32.06	32.43	33.50	34.48	33.74	1107.00	1037.00	1097.00	1100.00	977.00	953.00	1125.00	1020.00	1097.00	965.00	980.00	879.00	885.00	797.00	873.00	861.00	959.00	806.00	DEGP9	protease Do-like 9 [Camellia sinensis]	-	-	-	-	-	-	-
MSTRG.12067	0.22	0.87	0.84	1.18	0.72	2.01	0.21	0.21	0.63	1.55	0.78	1.20	0.96	0.00	0.30	0.51	1.18	0.55	1.00	4.00	4.00	6.00	3.00	9.00	1.00	1.00	3.00	6.00	3.00	4.40	4.00	0.00	1.22	2.00	5.00	2.00	--	Protein split ends like [Actinidia chinensis var. chinensis] [Actinidia chinensis]	-	-	-	-	-	-	-
MSTRG.12076	3.60	4.56	5.60	0.00	0.00	0.00	4.23	4.33	3.93	8.68	7.01	5.74	5.69	3.20	3.02	4.67	3.68	2.88	61.00	78.00	99.00	0.00	0.00	0.00	73.00	77.00	70.00	125.00	100.00	78.00	88.00	45.00	46.00	68.00	58.00	39.00	--	extra-large guanine nucleotide-binding protein 1-like isoform X2 [Camellia sinensis]	-	-	-	-	-	-	-
MSTRG.12089	1.02	0.86	0.70	0.00	0.00	0.15	0.29	0.42	0.69	0.68	0.86	0.73	0.32	1.93	1.62	0.85	2.82	0.73	7.00	6.00	5.00	0.00	0.00	1.00	2.00	3.00	5.00	4.00	5.00	4.00	2.00	11.00	10.00	5.00	18.00	4.00	--	mitochondrial-processing peptidase subunit beta-like isoform X1 [Camellia sinensis]	-	-	-	-	-	-	-
MSTRG.121	3.77	4.00	3.87	3.55	3.97	5.89	2.93	3.34	3.34	5.47	5.42	1.86	4.52	3.06	4.10	4.19	0.94	4.40	43.00	46.00	46.00	45.00	41.00	66.00	34.00	40.00	40.00	53.00	52.00	17.00	47.00	29.00	42.00	41.00	10.00	40.00	--	Ankyrin repeat domain-containing protein [Actinidia chinensis var. chinensis] [Actinidia chinensis]	-	-	-	-	-	-	-
MSTRG.12103	0.00	0.07	0.00	0.00	0.49	0.00	0.00	0.00	0.00	0.00	0.00	0.00	0.00	0.00	0.00	0.00	0.00	0.00	0.00	0.16	0.00	0.00	1.00	0.00	0.00	0.00	0.00	0.00	0.00	0.00	0.00	0.00	0.00	0.00	0.00	0.00	--	pumilio domain-containing protein C4G8.03c-like [Camellia sinensis]	-	-	-	-	-	-	-
MSTRG.12112	23.54	25.25	27.46	15.80	14.96	19.24	29.06	30.71	27.49	22.51	18.37	25.96	13.18	17.73	17.52	25.43	21.37	22.49	321.00	348.00	391.00	240.00	185.00	258.00	404.00	440.00	394.00	261.00	211.00	284.00	164.00	201.00	215.00	298.00	271.00	245.00	--	Trichohyalin like [Actinidia chinensis var. chinensis] [Actinidia chinensis]	-	-	-	-	-	-	-
MSTRG.12114	0.00	0.16	0.00	0.00	0.00	0.32	0.46	0.15	0.30	0.00	0.00	0.20	0.34	0.00	0.00	0.18	0.17	0.00	0.00	1.00	0.00	0.00	0.00	2.00	3.00	1.00	2.00	0.00	0.00	1.00	2.00	0.00	0.00	1.00	1.00	0.00	At4g39110	Pto resistance protein candidate Tg-21, partial [Musa acuminata]	-	-	-	-	-	-	-
MSTRG.12117	1.93	2.12	2.27	0.03	0.00	0.00	1.49	1.34	1.16	2.56	1.96	1.63	1.71	1.53	1.16	1.04	0.80	0.91	69.44	76.90	85.33	1.03	0.00	0.00	54.66	50.50	43.98	78.29	59.37	47.07	55.96	45.59	37.44	32.00	26.76	26.22	YTA7	Tat-binding like [Actinidia chinensis var. chinensis] [Actinidia chinensis]	-	-	-	-	-	-	-
MSTRG.12118	32.77	31.90	30.83	41.38	37.58	43.01	30.14	28.17	34.94	26.44	27.89	27.61	31.31	30.92	29.08	30.44	29.48	32.20	608.67	598.59	597.89	855.61	632.89	731.06	570.59	549.46	594.75	417.40	436.36	411.33	530.48	477.31	486.02	485.78	509.13	477.57	--	cilia- and flagella-associated protein 251 [Camellia sinensis]	-	-	-	-	-	-	-
MSTRG.12119	3.79	4.16	3.93	5.43	4.53	4.13	3.18	3.30	3.09	3.21	2.95	2.13	2.63	3.09	2.69	2.35	3.13	2.38	92.33	102.41	100.11	147.39	100.11	98.94	79.07	84.54	79.25	66.60	60.64	41.67	58.52	62.69	58.98	49.22	70.87	46.43	--	cilia- and flagella-associated protein 251 [Camellia sinensis]	-	-	-	-	-	-	-
MSTRG.1212	0.61	3.43	1.31	10.95	8.92	15.29	0.75	0.92	1.48	1.30	2.03	0.83	1.30	0.76	1.60	1.20	0.95	0.74	4.15	23.45	9.29	82.50	54.71	101.72	5.16	6.54	10.54	7.47	11.56	4.50	8.00	4.29	9.74	7.00	6.00	4.00	--	6,7-dimethyl-8-ribityllumazine synthase, chloroplastic-like [Camellia sinensis]	-	-	-	-	-	-	-
MSTRG.12123	23.10	19.14	22.94	16.40	16.94	15.35	18.62	15.96	17.73	21.11	19.53	20.78	20.23	20.83	20.59	21.39	20.67	17.50	442.85	370.74	459.22	350.10	294.51	289.37	363.93	321.38	357.20	344.10	315.41	319.55	353.92	331.89	355.16	352.39	368.43	267.89	SKIP22	F-box protein SKIP22-like [Camellia sinensis]	-	-	-	-	-	-	-
MSTRG.12124	18.94	24.97	19.60	20.94	19.47	21.48	15.38	18.85	18.37	16.73	20.79	19.95	17.25	17.67	19.30	15.96	18.45	19.14	379.15	505.26	409.78	466.90	353.49	422.63	314.07	396.62	386.80	284.90	350.59	320.45	315.08	294.11	347.84	274.61	343.57	306.11	SKIP22	F-box protein SKIP22-like [Camellia sinensis]	-	-	-	-	-	-	-
MSTRG.12125	3.36	2.72	4.22	3.41	3.03	3.75	2.54	2.78	2.83	3.43	4.12	5.01	3.14	3.84	3.18	3.14	5.80	3.17	61.00	50.00	80.00	69.00	50.00	67.00	47.00	53.00	54.00	53.00	63.00	73.00	52.00	58.00	52.00	49.00	98.00	46.00	--	protein SHORT HYPOCOTYL IN WHITE LIGHT 1 [Camellia sinensis]	-	-	-	-	-	-	-
MSTRG.12132	0.21	0.42	0.00	0.00	0.00	0.00	0.00	0.00	0.00	0.00	0.00	0.26	0.00	0.00	0.23	0.00	0.00	0.00	1.00	2.00	0.00	0.00	0.00	0.00	0.00	0.00	0.00	0.00	0.00	1.00	0.00	0.00	1.00	0.00	0.00	0.00	--	uncharacterized protein LOC114303645 isoform X3 [Camellia sinensis]	-	-	-	-	-	-	-
MSTRG.12133	4.76	4.28	6.06	2.62	3.18	2.31	0.00	0.00	0.00	0.00	0.12	4.43	0.37	0.00	0.06	0.00	0.00	0.13	86.00	78.00	114.00	53.00	53.00	43.00	0.00	0.00	0.00	0.00	2.00	65.00	6.00	0.00	1.00	0.00	0.00	2.00	--	zinc finger BED domain-containing protein DAYSLEEPER-like [Camellia sinensis]	-	-	-	-	-	-	-
MSTRG.12134	2.34	3.28	2.11	0.00	0.00	0.00	1.46	1.30	0.93	3.36	3.16	2.59	2.49	2.19	1.51	2.19	1.81	1.79	36.00	51.00	34.00	0.00	0.00	0.00	23.00	21.00	15.00	44.00	41.00	32.00	35.00	28.00	21.00	29.00	26.00	22.00	--	thymidine kinase a-like [Camellia sinensis]	-	-	-	-	-	-	-
MSTRG.12138	1.94	1.76	1.61	0.00	0.00	0.00	0.82	1.27	0.94	1.10	1.11	1.06	1.16	1.07	0.93	1.21	1.06	1.24	39.35	36.00	34.00	0.00	0.00	0.00	17.00	27.00	20.00	19.00	19.00	17.26	21.44	18.00	17.01	21.00	20.00	20.00	--	DIS3-like exonuclease 2 isoform X3 [Camellia sinensis]	-	-	-	-	-	-	-
MSTRG.12140	4.93	6.05	5.70	1.46	1.06	1.81	3.06	3.02	2.40	4.06	3.28	5.32	4.16	3.24	3.44	2.01	2.87	2.74	42.11	51.62	49.94	13.29	7.83	14.56	25.52	25.95	20.64	28.26	23.07	36.51	31.07	22.04	25.29	14.13	21.82	18.17	PHB3	laccase-12-like [Camellia sinensis]	-	-	-	-	-	-	-
MSTRG.12141	12.13	13.13	11.68	4.62	6.05	4.91	14.77	13.89	11.27	15.67	14.75	16.32	16.09	18.92	12.78	15.26	14.18	12.28	112.89	122.38	113.06	47.71	51.17	44.44	139.48	135.05	110.36	123.74	115.93	120.49	135.93	145.96	106.71	121.87	122.18	90.83	PHB3	laccase-12-like [Camellia sinensis]	-	-	-	-	-	-	-
MSTRG.12160	82.16	90.59	86.81	84.03	75.46	86.15	80.40	82.83	83.65	82.52	84.24	84.55	95.80	106.01	94.45	80.71	93.25	88.09	814.00	907.00	898.00	927.00	678.00	839.00	812.00	862.00	871.00	695.00	703.00	672.00	866.00	873.00	842.00	687.00	859.00	697.00	SCE1	SUMO-conjugating enzyme SCE1-like [Camellia sinensis]	-	-	-	-	-	GO:0019787//ubiquitin-like protein transferase activity	-
MSTRG.12175	0.00	1.21	0.58	0.00	0.00	0.00	0.20	0.39	0.39	0.24	0.48	0.76	1.12	0.49	0.91	1.18	0.22	0.25	0.00	6.00	3.00	0.00	0.00	0.00	1.00	2.00	2.00	1.00	2.00	3.00	5.00	2.00	4.00	5.00	1.00	1.00	--	BnaC08g48310D [Brassica napus]	-	-	-	-	-	-	-
MSTRG.12183	36.50	40.08	40.31	17.64	22.38	21.97	35.25	34.48	36.85	37.24	45.10	38.76	50.10	41.45	43.98	38.47	41.76	50.60	392.00	435.00	452.00	211.00	218.00	232.00	386.00	389.00	416.00	340.00	408.00	334.00	491.00	370.00	425.00	355.00	417.00	434.00	--	formin-like protein 21b [Ziziphus jujuba]	-	-	-	-	-	-	-
MSTRG.12188	4.70	4.13	4.30	0.47	0.12	0.64	3.79	3.68	2.88	5.40	4.34	4.03	2.63	3.01	3.48	3.16	3.82	3.66	45.00	40.00	43.00	5.00	1.00	6.00	37.00	37.00	29.00	44.00	35.00	31.00	23.00	24.00	30.00	26.00	34.00	28.00	--	LOW QUALITY PROTEIN: DUF659 domain-containing protein/Dimer_Tnp_hAT domain-containing protein, partial [Cephalotus follicularis]	-	-	-	-	-	-	-
MSTRG.12199	3.02	2.39	2.26	2.30	1.44	1.84	2.37	2.20	1.48	2.84	2.63	3.57	3.09	1.94	3.35	1.46	2.11	2.27	60.00	48.00	47.00	51.00	26.00	36.00	48.00	46.00	31.00	48.00	44.00	57.00	56.00	32.00	60.00	25.00	39.00	36.00	At4g27290	G-type lectin S-receptor-like serine/threonine-protein kinase At4g27290 [Camellia sinensis]	-	-	-	-	-	-	-
MSTRG.122	0.28	0.00	0.80	0.00	0.00	0.00	0.82	0.00	0.00	0.00	0.00	0.00	0.00	0.00	0.00	0.00	0.00	0.00	1.00	0.00	3.00	0.00	0.00	0.00	3.00	0.00	0.00	0.00	0.00	0.00	0.00	0.00	0.00	0.00	0.00	0.00	--	-	-	-	-	-	-	-	-
MSTRG.12205	0.72	1.14	1.51	0.00	0.00	0.00	1.41	2.19	1.50	1.18	1.87	1.07	2.36	2.76	2.87	1.84	2.16	1.98	5.00	8.00	11.00	0.00	0.00	0.00	10.00	16.00	11.00	7.00	11.00	6.00	15.00	16.00	18.00	11.00	14.00	11.00	--	uncharacterized protein LOC114259394 [Camellia sinensis]	-	-	-	-	-	-	-
MSTRG.12206	0.00	0.00	0.00	0.00	0.00	0.00	0.00	0.00	0.00	0.00	0.00	0.46	0.00	0.00	0.00	0.00	0.00	0.00	0.00	0.00	0.00	0.00	0.00	0.00	0.00	0.00	0.00	0.00	0.00	1.00	0.00	0.00	0.00	0.00	0.00	0.00	--	-	-	-	-	-	-	-	-
MSTRG.12212	38.99	40.55	40.32	31.00	33.32	33.17	35.58	35.45	33.23	58.81	51.96	60.82	40.98	43.26	43.24	40.55	36.79	39.93	489.00	514.00	528.00	433.00	379.00	409.00	455.00	467.00	438.00	627.00	549.00	612.00	469.00	451.00	488.00	437.00	429.00	400.00	Os05g0361200	ferrochelatase-2, chloroplastic-like [Camellia sinensis]	-	-	-	-	-	GO:0003824//catalytic activity	GO:0006779//porphyrin-containing compound biosynthetic process
MSTRG.12213	1.16	1.70	1.31	0.00	0.00	0.05	0.89	2.21	1.59	1.43	1.08	1.45	1.16	0.67	1.24	1.29	1.03	1.01	23.00	34.00	27.00	0.00	0.00	1.00	18.00	46.00	33.00	24.00	18.00	23.00	21.00	11.00	22.00	22.00	19.00	16.00	--	probable leucine-rich repeat receptor-like protein kinase At1g68400 [Camellia sinensis]	-	-	-	-	-	-	-
MSTRG.12224	0.49	0.73	0.00	0.66	0.00	0.50	0.00	1.86	1.16	1.73	1.74	1.83	1.61	0.59	2.17	1.99	0.79	2.14	2.00	3.00	0.00	3.00	0.00	2.00	0.00	8.00	5.00	6.00	6.00	6.00	6.00	2.00	8.00	7.00	3.00	7.00	SSL10	protein STRICTOSIDINE SYNTHASE-LIKE 10-like [Camellia sinensis]	-	-	-	-	-	GO:0016843//amine-lyase activity	-
MSTRG.12229	0.16	1.13	0.16	0.00	0.00	0.00	0.32	0.47	1.40	1.53	1.74	1.63	0.71	0.78	0.54	0.57	0.88	0.41	1.00	7.00	1.00	0.00	0.00	0.00	2.00	3.00	9.00	8.00	9.00	8.00	4.00	4.00	3.00	3.00	5.00	2.00	--	-	-	-	-	-	-	-	-
MSTRG.12238	2.28	2.01	2.34	2.50	2.54	1.99	3.44	3.20	2.72	3.38	3.59	2.48	1.97	1.46	2.27	1.79	2.58	2.50	37.00	33.00	40.00	45.00	41.00	34.00	58.00	57.00	47.00	48.75	50.00	34.00	32.00	21.00	34.84	26.59	39.00	32.88	--	Micronuclear linker histone-gamma like [Actinidia chinensis var. chinensis] [Actinidia chinensis]	-	-	-	-	-	-	-
MSTRG.12244	0.69	1.13	0.94	0.39	0.62	0.64	1.96	0.73	0.88	1.38	1.69	0.57	1.40	1.41	1.53	1.15	0.87	1.05	11.23	18.53	15.89	7.10	9.14	10.17	32.33	12.41	14.95	19.00	23.08	7.41	20.68	19.01	22.38	16.06	13.07	13.61	UPL1	LOW QUALITY PROTEIN: E3 ubiquitin-protein ligase UPL1-like [Camellia sinensis]	-	-	-	-	-	GO:0003824//catalytic activity	GO:0032446//protein modification by small protein conjugation
MSTRG.12245	0.00	0.00	0.00	0.16	0.55	0.53	0.00	0.00	0.17	0.70	0.22	0.23	0.00	0.21	0.00	0.24	0.41	0.00	0.00	0.00	0.00	1.10	3.09	3.24	0.00	0.00	1.10	3.67	1.12	1.15	0.00	1.09	0.00	1.26	2.33	0.00	UPL1	LOW QUALITY PROTEIN: E3 ubiquitin-protein ligase UPL1-like [Camellia sinensis]	-	-	-	-	-	-	-
MSTRG.12246	1.84	3.38	5.18	3.96	2.41	2.52	2.63	3.08	4.42	6.06	4.78	3.83	3.75	4.34	3.97	2.91	2.99	3.19	15.15	28.09	44.52	36.29	17.97	20.41	22.06	26.59	38.27	42.38	33.16	25.31	28.19	29.71	29.41	20.61	22.88	20.98	UPL1	LOW QUALITY PROTEIN: E3 ubiquitin-protein ligase UPL1-like [Camellia sinensis]	-	-	-	-	-	-	-
MSTRG.12251	0.00	0.35	0.00	0.00	0.00	0.00	0.00	0.67	0.33	0.00	0.00	0.44	0.07	0.00	0.00	0.00	0.00	0.00	0.00	1.00	0.00	0.00	0.00	0.00	0.00	2.00	1.00	0.00	0.00	1.00	0.18	0.00	0.00	0.00	0.00	0.00	--	atherin-like [Camellia sinensis]	-	-	-	-	-	-	-
MSTRG.12253	1.91	2.07	3.50	2.66	2.88	3.19	1.37	1.66	1.49	2.05	2.27	2.39	1.34	1.68	2.32	1.82	1.50	1.96	11.00	12.00	21.00	17.00	15.00	18.00	8.00	10.00	9.00	10.00	11.00	11.00	7.00	8.00	12.00	9.00	8.00	9.00	--	Sugar transport protein [Hibiscus syriacus]	-	-	-	-	-	-	-
MSTRG.12261	8.13	8.91	7.09	0.26	0.32	0.15	7.33	7.12	7.46	10.33	8.36	11.67	8.75	10.83	9.60	10.65	9.06	10.82	112.00	124.00	102.00	4.00	4.00	2.00	103.00	103.00	108.00	121.00	97.00	129.00	110.00	124.00	119.00	126.00	116.00	119.00	--	uncharacterized protein LOC114258647 [Camellia sinensis]	-	-	-	-	-	-	-
MSTRG.12262	0.00	0.43	0.00	0.00	0.00	0.89	0.00	0.00	1.64	2.56	0.00	0.00	2.13	0.30	0.48	0.29	0.00	0.54	0.00	1.00	0.00	0.00	0.00	2.00	0.00	0.00	4.00	5.00	0.00	0.00	5.00	1.00	1.00	1.00	0.00	1.00	LPEAT2	lysophospholipid acyltransferase LPEAT2-like isoform X1 [Camellia sinensis]	-	-	-	-	-	-	-
MSTRG.12267	1.33	1.11	0.95	0.00	0.00	0.00	0.77	2.20	0.41	1.41	0.88	0.53	1.41	2.89	1.68	0.59	1.78	1.51	15.94	13.47	11.92	0.00	0.00	0.00	9.37	27.71	5.16	14.41	8.91	5.06	15.45	28.75	18.11	6.04	19.86	14.42	LOV1	disease resistance RPP8-like protein 3 [Camellia sinensis]	-	-	-	-	-	-	-
MSTRG.12269	0.00	0.23	0.00	0.85	1.31	1.21	0.00	0.00	0.00	0.00	0.00	0.00	0.00	0.00	0.00	0.00	0.00	0.00	0.00	1.00	0.00	4.00	5.00	5.00	0.00	0.00	0.00	0.00	0.00	0.00	0.00	0.00	0.00	0.00	0.00	0.00	--	uncharacterized protein LOC114281619 isoform X2 [Camellia sinensis]	-	-	-	-	-	-	-
MSTRG.12271	2.18	3.52	1.63	1.67	2.23	1.97	1.11	2.00	1.31	3.43	2.59	2.22	1.95	1.56	2.34	1.88	1.65	2.94	27.00	44.00	21.00	23.00	25.00	24.00	14.00	26.00	17.00	36.00	27.00	22.00	22.00	16.00	26.00	20.00	19.00	29.00	--	Phosphatidylinositol 4,5-bisphosphate 5-phosphatase [Actinidia chinensis var. chinensis] [Actinidia chinensis]	-	-	-	-	-	-	-
MSTRG.12274	0.00	0.15	0.00	1.04	0.79	1.79	0.00	0.00	0.00	0.35	0.00	0.19	0.00	0.00	0.00	0.00	0.00	0.00	0.00	1.00	0.00	7.71	4.77	11.74	0.00	0.00	0.00	2.00	0.00	1.00	0.00	0.00	0.00	0.00	0.00	0.00	ASY1	meiosis-specific protein ASY1-like [Camellia sinensis]	-	-	-	-	-	-	-
MSTRG.12276	0.00	0.00	0.00	2.01	0.00	0.49	0.00	0.00	0.00	0.00	0.00	0.00	0.00	0.00	0.00	0.00	0.00	0.00	0.00	0.00	0.00	10.00	0.00	2.15	0.00	0.00	0.00	0.00	0.00	0.00	0.00	0.00	0.00	0.00	0.00	0.00	--	CST complex subunit CTC1 isoform X1 [Camellia sinensis]	-	-	-	-	-	-	-
MSTRG.12277	0.00	0.00	0.00	0.00	2.36	2.69	0.00	0.00	0.00	0.00	0.00	0.00	0.00	0.00	0.00	0.00	0.00	0.00	0.00	0.00	0.00	0.00	8.00	9.85	0.00	0.00	0.00	0.00	0.00	0.00	0.00	0.00	0.00	0.00	0.00	0.00	--	CST complex subunit CTC1 isoform X3 [Camellia sinensis]	-	-	-	-	-	-	-
MSTRG.12281	2.16	2.45	2.37	1.94	2.39	4.09	3.33	1.47	2.65	1.45	3.30	4.62	3.39	4.83	3.78	3.09	3.66	5.60	7.00	8.00	8.00	7.00	7.00	13.00	11.00	5.00	9.00	4.00	9.00	12.00	10.00	13.00	11.00	8.58	11.00	14.46	--	-	-	-	-	-	-	-	-
MSTRG.12282	0.87	0.00	0.00	0.00	0.00	0.00	0.00	0.41	0.00	0.00	0.52	0.54	0.00	0.00	0.00	0.00	0.00	0.00	2.00	0.00	0.00	0.00	0.00	0.00	0.00	1.00	0.00	0.00	1.00	1.00	0.00	0.00	0.00	0.00	0.00	0.00	--	early endosome antigen 1-like isoform X2 [Camellia sinensis]	-	-	-	-	-	-	-
MSTRG.12283	0.20	0.20	0.19	0.00	0.00	0.00	0.59	0.57	0.00	0.94	0.24	2.73	0.87	1.20	1.33	0.23	0.64	1.25	1.00	1.00	1.00	0.00	0.00	0.00	3.00	3.00	0.00	4.00	1.00	11.00	4.00	5.00	6.00	1.00	3.00	5.00	--	hypothetical protein TEA_003312 [Camellia sinensis var. sinensis] [Camellia sinensis]	-	-	-	-	-	-	-
MSTRG.12287	1.10	0.46	1.22	0.00	0.00	0.00	0.63	0.99	1.16	0.00	0.34	0.29	1.21	0.42	0.84	0.34	1.37	0.58	19.00	8.00	22.00	0.00	0.00	0.00	11.00	18.00	21.00	0.00	5.00	4.00	19.00	6.00	13.00	5.00	22.00	8.00	--	-	-	-	-	-	-	-	-
MSTRG.12293	7.28	5.47	6.97	1.64	1.35	2.22	6.92	7.54	7.24	6.67	6.57	3.84	6.53	7.30	7.19	7.38	5.85	5.03	130.91	99.49	131.03	32.88	22.08	39.20	126.85	142.47	136.84	101.95	99.53	55.41	107.12	109.23	116.42	114.09	97.84	72.32	GAPCP1	glyceraldehyde-3-phosphate dehydrogenase GAPCP1, chloroplastic-like [Camellia sinensis]	-	-	-	-	-	-	-
MSTRG.12302	5.67	6.51	7.13	7.01	6.22	6.21	6.15	4.89	5.78	4.40	3.49	5.74	5.78	5.66	5.53	5.09	6.64	4.22	170.00	197.00	223.00	234.00	169.00	183.00	188.00	154.00	182.00	112.00	88.00	138.00	158.00	141.00	149.00	131.00	185.00	101.00	RAP2-7	ethylene-responsive transcription factor RAP2-7-like [Camellia sinensis]	-	-	-	-	-	-	-
MSTRG.12307	607.36	583.93	607.20	417.20	402.34	402.15	589.18	589.82	601.62	457.19	490.44	450.95	482.90	494.06	518.93	487.05	443.64	485.00	7842.00	7619.00	8186.00	5998.00	4711.00	5104.00	7755.00	7999.00	8164.00	5018.00	5334.00	4671.00	5689.00	5302.00	6029.00	5403.00	5326.00	5001.00	APX1	L-ascorbate peroxidase, cytosolic-like [Camellia sinensis]	-	-	-	-	-	-	-
MSTRG.12314	1.04	1.54	1.51	8.17	6.97	8.56	0.33	0.00	0.86	1.71	0.85	0.73	1.89	0.27	0.67	1.18	0.79	1.07	9.24	13.79	13.97	80.64	56.00	74.57	3.00	0.00	8.02	12.90	6.33	5.16	15.30	2.00	5.31	8.98	6.54	7.60	GSTL3	chaperone protein, partial [Solanum nigrum]	-	-	-	-	-	-	-
MSTRG.12321	2.12	3.42	3.40	2.61	3.70	3.76	3.58	4.32	4.18	6.50	5.21	3.38	5.13	4.63	3.67	5.17	5.67	4.26	43.00	70.00	72.00	59.00	68.00	75.00	74.00	92.00	89.00	112.00	89.00	55.00	95.00	78.00	67.00	90.00	107.00	69.00	--	uncharacterized protein LOC114265336 isoform X3 [Camellia sinensis]	-	-	-	-	-	-	-
MSTRG.12327	3.57	2.96	2.48	0.00	0.00	0.00	2.32	1.84	1.66	3.14	2.80	1.58	1.02	2.28	0.82	2.61	1.89	2.02	28.00	22.00	19.00	0.00	0.00	0.00	17.00	15.00	13.00	18.00	16.00	9.00	7.00	14.00	5.00	17.00	13.00	12.00	--	PREDICTED: formin-like protein 4 isoform X2 [Vitis vinifera]	-	-	-	-	-	-	-
MSTRG.12330	5.03	6.40	5.22	3.85	5.22	4.68	4.42	6.24	8.75	6.19	6.43	8.82	5.01	7.25	5.31	8.78	5.00	6.81	50.12	61.61	55.22	45.00	50.00	48.00	44.94	65.17	88.62	51.14	52.35	68.81	45.43	58.84	47.97	74.69	45.57	53.87	ABHD17B	Detected protein of confused Function [Hibiscus syriacus]	-	-	-	-	-	-	-
MSTRG.12338	7.84	8.51	7.61	9.55	9.24	12.13	6.01	6.34	6.44	10.49	8.16	9.91	8.01	7.50	8.12	8.63	8.32	5.52	73.00	80.00	74.00	99.00	78.00	111.00	57.00	62.00	63.00	83.00	64.00	74.00	68.00	58.00	68.00	69.00	72.00	41.00	ATG12	ubiquitin-like protein ATG12 [Camellia sinensis]	-	-	-	-	-	-	-
MSTRG.12340	3.02	2.99	2.57	3.32	3.08	4.89	1.87	2.34	2.02	3.29	2.92	3.77	2.57	2.42	2.74	2.47	2.05	3.50	27.00	27.00	24.00	33.00	25.00	43.00	17.00	22.00	19.00	25.00	22.00	27.00	21.00	18.00	22.00	19.00	17.00	25.00	--	GATA transcription factor 25-like isoform X1 [Camellia sinensis]	-	-	-	-	-	-	-
MSTRG.12354	3.52	3.31	2.79	0.00	0.00	0.00	2.39	2.20	1.38	4.19	4.18	2.08	2.41	2.71	2.92	1.47	1.62	1.75	60.84	57.74	50.28	0.00	0.00	0.00	42.00	39.83	25.00	61.45	60.84	28.79	38.00	38.82	45.30	21.75	26.00	24.11	UBP1	ubiquitin carboxyl-terminal hydrolase 2-like [Camellia sinensis]	-	-	-	-	-	-	-
MSTRG.12360	0.87	0.60	0.75	1.49	1.44	0.89	1.11	1.00	1.58	4.93	1.45	1.63	1.24	0.63	0.29	0.81	1.03	0.92	10.00	7.00	9.00	19.00	15.00	10.00	13.00	12.00	19.00	48.00	14.00	15.00	13.00	6.00	3.00	8.00	11.00	8.41	CYP716A17	beta-amyrin 28-monooxygenase-like [Camellia sinensis]	-	-	-	-	-	-	-
MSTRG.12367	2.24	1.53	2.02	0.66	0.88	0.97	0.46	0.64	0.57	0.43	0.97	1.53	0.86	0.37	1.13	0.43	0.56	0.33	22.00	16.00	22.00	7.00	8.00	10.00	5.00	7.00	6.00	4.00	9.00	12.00	8.00	3.00	10.00	4.00	5.00	3.00	ppt-1	palmitoyl-protein thioesterase 1-like [Camellia sinensis]	-	-	-	-	-	GO:0016790//thiolester hydrolase activity	-
MSTRG.12379	2.32	2.90	3.06	1.93	2.66	2.67	2.88	2.29	1.79	8.14	6.08	8.79	3.26	2.00	2.24	2.45	2.21	2.69	53.00	67.00	73.00	49.00	55.00	60.00	67.00	55.00	43.00	158.00	117.00	161.00	68.00	38.00	46.00	48.00	47.00	49.00	--	protein TRM32-like [Camellia sinensis]	-	-	-	-	-	-	-
MSTRG.12382	14.22	16.58	14.93	11.37	15.47	21.01	17.77	20.40	20.56	29.79	22.43	18.94	22.42	25.30	19.05	27.87	20.95	24.15	73.00	86.00	80.00	65.00	72.00	106.00	93.00	110.00	110.93	130.00	97.00	78.00	105.00	107.95	88.00	122.93	100.00	98.98	WRKY3	probable WRKY transcription factor 4 isoform X2 [Camellia sinensis]	-	-	-	-	-	-	-
MSTRG.12384	13.19	16.56	16.78	16.32	17.58	22.18	14.96	15.76	14.74	19.88	19.01	15.80	16.08	13.26	14.84	17.87	16.83	15.15	88.27	112.01	117.24	121.59	106.69	145.95	102.04	110.76	103.72	113.08	107.15	84.85	98.17	73.78	89.37	102.74	104.71	80.96	--	hypothetical protein TEA_025380 [Camellia sinensis var. sinensis] [Camellia sinensis]	-	-	-	-	-	-	-
MSTRG.12385	0.00	0.00	0.33	0.00	0.00	0.00	0.00	0.00	0.00	0.00	1.22	0.00	0.38	0.00	0.00	0.00	0.00	0.43	0.00	0.00	1.00	0.00	0.00	0.00	0.00	0.00	0.00	0.00	3.00	0.00	1.00	0.00	0.00	0.00	0.00	1.00	--	hypothetical protein TEA_025380 [Camellia sinensis var. sinensis] [Camellia sinensis]	-	-	-	-	-	-	-
MSTRG.12386	0.27	0.53	0.00	0.36	0.74	2.06	0.40	0.13	0.77	0.63	0.32	0.00	0.44	0.32	0.00	0.00	0.00	0.17	2.00	4.00	0.00	3.00	5.00	15.00	3.00	1.00	6.00	4.00	2.00	0.00	3.00	2.00	0.00	0.00	0.00	1.00	--	hypothetical protein TEA_011042 [Camellia sinensis var. sinensis] [Camellia sinensis]	-	-	-	-	-	-	-
MSTRG.1239	0.48	0.00	0.25	2.09	2.11	2.64	0.34	0.15	0.25	0.10	0.28	0.49	0.52	0.10	0.18	0.21	0.28	0.20	6.00	0.00	3.34	29.30	24.13	32.73	4.32	2.00	3.25	1.03	3.00	5.00	6.00	1.00	2.00	2.22	3.33	2.00	PR	perakine reductase-like isoform X1 [Camellia sinensis]	-	-	-	-	-	-	-
MSTRG.124	0.00	0.00	0.00	0.00	0.00	0.00	0.00	0.39	0.00	0.00	0.00	0.00	0.00	0.00	0.00	0.00	0.00	0.00	0.00	0.00	0.00	0.00	0.00	0.00	0.00	1.00	0.00	0.00	0.00	0.00	0.00	0.00	0.00	0.00	0.00	0.00	--	EG45-like domain containing protein isoform X2 [Camellia sinensis]	-	-	-	-	-	-	-
MSTRG.12404	0.00	0.00	0.42	0.00	0.00	0.00	0.00	0.00	0.00	0.00	0.00	0.00	0.48	0.00	0.00	0.00	0.00	0.00	0.00	0.00	1.00	0.00	0.00	0.00	0.00	0.00	0.00	0.00	0.00	0.00	1.00	0.00	0.00	0.00	0.00	0.00	--	U11/U12 small nuclear ribonucleoprotein 48 kDa protein [Camellia sinensis]	-	-	-	-	-	-	-
MSTRG.12406	0.34	0.79	0.77	0.00	0.25	0.23	0.67	0.11	0.11	0.00	0.14	0.57	0.38	0.41	0.64	0.40	0.25	0.43	3.00	7.00	7.00	0.00	2.00	2.00	6.00	1.00	1.00	0.00	1.00	4.00	3.00	3.00	5.00	3.00	2.00	3.00	--	BAG-associated GRAM protein 1-like [Camellia sinensis]	-	-	-	-	-	-	-
MSTRG.12408	0.00	0.00	0.00	0.33	0.00	0.00	0.00	0.00	0.00	0.00	0.00	0.00	0.00	0.00	0.00	0.00	0.00	0.00	0.00	0.00	0.00	1.00	0.00	0.00	0.00	0.00	0.00	0.00	0.00	0.00	0.00	0.00	0.00	0.00	0.00	0.00	--	bromodomain-containing protein 4-like isoform X2 [Camellia sinensis]	-	-	-	-	-	-	-
MSTRG.12409	11.74	12.16	10.77	12.77	12.98	11.58	12.26	10.85	10.80	13.56	10.39	15.74	11.30	10.60	9.84	10.79	10.88	11.92	309.00	326.00	297.00	378.00	309.00	299.00	333.00	305.00	301.00	307.00	232.00	337.00	272.00	233.00	235.00	247.00	267.00	250.00	GUX3	UDP-glucuronate:xylan alpha-glucuronosyltransferase 3 [Actinidia chinensis var. chinensis] [Actinidia chinensis]	-	-	-	-	-	-	-
MSTRG.12415	11.24	12.58	11.58	0.39	0.32	1.09	10.12	13.97	10.05	17.91	14.15	13.73	13.68	10.61	11.80	13.33	11.60	9.41	137.00	132.00	150.00	9.00	6.00	13.00	114.00	133.00	113.00	185.00	167.00	156.00	156.00	98.00	121.00	115.00	141.00	81.00	--	glyceraldehyde-3-phosphate dehydrogenase, glycosomal-like [Camellia sinensis]	-	-	-	-	-	-	-
MSTRG.12421	4.33	2.92	2.64	4.87	3.69	4.21	3.09	3.10	2.34	3.25	4.56	4.79	4.32	2.84	1.75	4.82	2.54	2.34	44.00	30.00	28.00	55.00	34.00	42.00	32.00	33.00	25.00	28.00	39.00	39.00	40.00	24.00	16.00	42.00	24.00	19.00	ASK4	shaggy-related protein kinase kappa [Camellia sinensis]	-	-	-	-	-	-	-
MSTRG.12435	12.31	12.90	13.69	0.00	0.00	0.07	10.87	11.60	10.24	19.04	17.24	21.25	10.68	7.83	10.09	10.12	8.93	9.15	184.21	195.06	213.93	0.00	0.00	1.00	165.84	182.40	161.07	242.28	217.35	255.17	145.91	97.35	135.90	130.15	124.22	109.42	--	sulfoquinovosyl transferase SQD2-like isoform X3 [Camellia sinensis]	-	-	-	-	-	-	-
MSTRG.12438	0.00	0.00	0.00	0.00	0.00	0.82	0.00	0.00	0.00	0.00	0.00	0.00	0.00	0.00	0.00	0.00	0.00	0.00	0.00	0.00	0.00	0.00	0.00	2.00	0.00	0.00	0.00	0.00	0.00	0.00	0.00	0.00	0.00	0.00	0.00	0.00	VPS35A	vacuolar protein sorting-associated protein 35B-like isoform X4 [Durio zibethinus]	-	-	-	-	-	-	-
MSTRG.12446	2.08	2.19	2.72	1.83	1.53	1.94	2.04	2.14	2.88	2.44	1.72	1.51	4.11	3.12	2.50	2.42	2.69	1.73	12.00	12.76	16.42	11.78	8.00	11.00	12.00	13.00	17.49	12.00	8.35	7.00	21.66	15.00	13.00	12.00	14.44	8.00	--	Syntaxin-binding protein 5-like [Actinidia chinensis var. chinensis] [Actinidia chinensis]	-	-	-	-	-	-	-
MSTRG.12462	251.37	279.20	262.18	242.70	237.57	223.56	324.32	311.80	314.38	176.11	180.57	142.23	400.17	273.92	244.59	466.20	284.72	261.11	3152.46	3554.96	3410.64	3392.12	2709.53	2848.84	4150.64	4106.69	4125.18	1891.29	1895.59	1436.70	4624.82	2880.07	2781.34	5040.14	3366.10	2632.68	--	extensin-2-like [Camellia sinensis]	-	-	-	-	-	-	-
MSTRG.12463	61.34	53.33	57.74	45.09	58.57	34.27	77.69	74.52	68.45	45.85	43.20	35.84	104.02	65.99	63.89	128.32	66.87	60.76	340.06	298.76	334.24	278.35	294.46	186.78	439.07	433.95	398.82	216.06	201.74	159.40	526.18	304.10	318.71	611.21	344.69	269.03	--	nascent polypeptide-associated complex subunit alpha, muscle-specific form-like [Cucurbita pepo subsp. pepo] [Cucurbita pepo]	-	-	-	-	-	-	-
MSTRG.12465	1.18	1.04	1.19	1.73	1.92	1.45	1.22	1.48	1.48	1.46	0.66	2.40	1.43	0.67	0.97	1.95	1.34	1.09	19.00	17.00	20.00	31.00	28.00	23.00	20.00	25.00	25.00	20.00	9.00	31.00	21.00	9.00	14.00	27.00	20.00	14.00	--	extensin-2-like [Camellia sinensis]	-	-	-	-	-	-	-
MSTRG.12471	5.10	9.16	5.17	1.53	3.75	2.55	7.42	7.56	7.55	8.23	7.40	9.74	7.25	8.41	7.35	12.98	7.52	7.57	27.00	49.00	28.54	9.00	18.00	13.25	40.00	42.00	42.00	37.00	33.00	41.35	35.00	37.00	35.00	59.00	37.00	32.00	--	hypothetical protein PRUPE_7G066300 [Prunus persica]	-	-	-	-	-	-	-
MSTRG.12472	0.00	0.00	0.54	0.00	0.00	0.29	0.00	0.00	0.00	0.00	0.00	0.54	0.00	0.00	0.00	0.00	0.00	0.00	0.00	0.00	3.46	0.00	0.00	1.75	0.00	0.00	0.00	0.00	0.00	2.65	0.00	0.00	0.00	0.00	0.00	0.00	--	hypothetical protein PRUPE_7G066300 [Prunus persica]	-	-	-	-	-	-	-
MSTRG.1248	0.74	1.65	1.77	0.00	0.00	0.38	1.27	1.23	1.41	1.96	3.51	3.69	2.84	1.34	3.08	1.29	1.39	2.32	4.00	9.00	10.00	0.00	0.00	2.00	7.00	7.00	8.00	9.00	16.00	16.00	14.00	6.00	15.00	6.00	7.00	10.00	--	chaperonin CPN60-like 2, mitochondrial [Camellia sinensis]	-	-	-	-	-	-	-
MSTRG.12486	1.15	1.52	0.37	1.38	0.63	2.34	0.19	0.00	0.00	1.35	0.91	1.67	1.26	0.00	0.64	0.89	0.00	0.48	6.00	8.00	2.00	8.00	3.00	12.00	1.00	0.00	0.00	6.00	4.00	7.00	6.00	0.00	3.00	4.00	0.00	2.00	At5g45670	GDSL esterase/lipase At5g45670-like isoform X1 [Camellia sinensis]	-	-	-	-	-	GO:0016787//hydrolase activity	-
MSTRG.12494	0.68	0.17	0.81	0.00	0.00	0.00	0.33	0.81	0.65	1.20	1.01	0.42	0.56	0.82	0.94	0.59	0.37	0.21	4.00	1.00	5.00	0.00	0.00	0.00	2.00	5.00	4.00	6.00	5.00	2.00	3.00	4.00	5.00	3.00	2.00	1.00	--	uncharacterized protein LOC114307404 isoform X1 [Camellia sinensis]	-	-	-	-	-	-	-
MSTRG.12495	10.11	8.86	9.73	17.12	15.21	16.66	9.66	7.72	10.27	13.69	10.75	11.16	9.52	9.06	11.06	9.62	8.72	10.35	192.00	170.00	193.00	362.00	262.00	311.00	187.00	154.00	205.00	221.00	172.00	170.00	165.00	143.00	189.00	157.00	154.00	157.00	CAD1	MACPF domain-containing protein CAD1 [Camellia sinensis]	-	-	-	-	-	-	GO:0002252//immune effector process;GO:0006605//protein targeting;GO:0006952//defense response;GO:0009617//response to bacterium;GO:0009620//response to fungus;GO:0009755//hormone-mediated signaling pathway;GO:0009863//salicylic acid mediated signaling pathway;GO:0010243//response to organonitrogen compound;GO:0010565//regulation of cellular ketone metabolic process;GO:0033554//cellular response …
MSTRG.12499	0.18	1.44	0.69	1.47	0.40	1.29	0.36	0.69	0.35	1.28	0.65	0.23	0.40	2.62	1.21	0.42	1.76	1.82	1.00	8.00	4.00	9.00	2.00	7.00	2.00	4.00	2.00	6.00	3.00	1.00	2.00	12.00	6.00	2.00	9.00	8.00	CBSX3	CBS domain-containing protein CBSX3, mitochondrial-like isoform X1 [Camellia sinensis]	-	-	-	-	-	GO:0017076//purine nucleotide binding	-
MSTRG.125	3.53	6.74	5.07	4.31	3.90	3.85	4.46	5.77	4.32	7.12	8.39	7.23	4.98	4.55	4.77	6.17	4.07	7.58	14.00	27.00	21.00	19.00	14.00	15.00	18.00	24.00	18.00	24.00	28.00	23.00	18.00	15.00	17.00	21.00	15.00	24.00	--	Retrovirus-related Pol polyprotein from transposon TNT 1-94 [Vitis vinifera]	-	-	-	-	-	-	-
MSTRG.1250	1.90	1.26	0.61	0.00	0.35	0.00	0.31	0.00	0.00	0.00	0.38	0.00	0.00	0.38	1.41	0.00	0.68	0.40	6.00	4.00	2.00	0.00	1.00	0.00	1.00	0.00	0.00	0.00	1.00	0.00	0.00	1.00	4.00	0.00	2.00	1.00	--	26S proteasome regulatory subunit 8 homolog B-like [Camellia sinensis]	-	-	-	-	-	-	-
MSTRG.12501	1.99	1.26	1.22	0.51	0.63	0.43	0.28	0.41	0.54	0.00	0.00	0.18	1.40	0.34	1.89	0.00	0.00	0.89	14.00	9.00	9.00	4.00	4.00	3.00	2.00	3.00	4.00	0.00	0.00	1.00	9.00	2.00	12.00	0.00	0.00	5.00	RL5	protein RADIALIS-like 4 [Camellia sinensis]	-	-	-	-	-	-	-
MSTRG.12504	0.00	0.72	0.26	0.00	0.00	0.00	0.00	0.00	0.00	0.00	0.00	1.60	0.00	0.00	0.00	0.00	0.00	0.00	0.00	8.00	3.00	0.00	0.00	0.00	0.00	0.00	0.00	0.00	0.00	14.00	0.00	0.00	0.00	0.00	0.00	0.00	--	nucleosome-remodeling factor subunit BPTF-like [Camellia sinensis]	-	-	-	-	-	-	-
MSTRG.12505	24.26	25.71	25.05	14.36	11.66	18.71	17.23	25.21	17.42	14.88	23.77	18.38	24.47	22.60	22.71	17.84	14.84	19.89	140.36	150.33	151.38	92.55	61.18	106.44	101.61	153.24	105.93	73.21	115.86	85.34	129.19	108.68	118.27	88.70	79.85	91.92	--	ganglioside-induced differentiation-associated-protein 2-like, partial [Camellia sinensis]	-	-	-	-	-	-	-
MSTRG.12506	2.13	2.05	1.97	2.01	2.03	1.98	1.65	1.81	1.77	3.38	2.89	3.64	2.06	2.37	2.34	2.33	1.91	1.89	120.00	117.00	115.83	126.00	104.00	110.00	94.86	107.00	105.00	162.17	137.58	164.71	106.00	111.00	119.00	113.00	100.21	85.00	--	neural Wiskott-Aldrich syndrome protein-like [Camellia sinensis]	-	-	-	-	-	-	-
MSTRG.1251	4.95	3.91	4.51	3.50	3.73	3.39	4.15	4.98	4.30	3.19	4.46	4.03	5.11	5.21	6.61	5.59	6.50	5.78	104.00	83.00	99.00	82.00	71.00	70.00	89.00	110.00	95.00	57.00	79.00	68.00	98.00	91.00	125.00	101.00	127.00	97.00	--	Aspartate racemase [Actinidia chinensis var. chinensis] [Actinidia chinensis]	-	-	-	-	-	GO:0016855//racemase and epimerase activity, acting on amino acids and derivatives	-
MSTRG.12511	12.44	25.86	12.79	10.41	4.36	12.27	5.67	12.82	14.98	17.46	17.76	29.56	13.54	10.68	13.66	12.80	8.91	15.62	45.55	95.48	49.13	42.80	14.45	44.05	21.09	48.75	57.97	54.42	54.72	86.46	45.69	32.57	45.00	40.28	30.39	45.36	RPL23	60S ribosomal protein L23-like [Camellia sinensis]	-	-	-	-	GO:0030529//intracellular ribonucleoprotein complex	-	GO:0010467//gene expression
MSTRG.12515	0.26	0.00	0.16	0.08	0.00	0.00	0.00	0.00	0.00	0.10	0.00	1.53	0.00	0.11	0.00	0.00	0.00	0.00	3.07	0.00	2.01	1.03	0.00	0.00	0.00	0.00	0.00	1.03	0.00	14.29	0.00	1.02	0.00	0.00	0.00	0.00	--	Protein LONGIFOLIA like [Actinidia chinensis var. chinensis] [Actinidia chinensis]	-	-	-	-	-	-	-
MSTRG.12517	1.15	0.47	0.91	1.10	0.52	0.83	1.20	0.26	1.03	2.08	1.53	2.62	0.97	0.90	0.91	0.32	0.44	0.85	17.00	7.00	14.00	18.00	7.00	12.00	18.00	4.00	16.00	26.00	19.00	31.00	13.00	11.00	12.00	4.00	6.00	10.00	--	hypothetical protein E2542_SST17575 [Spatholobus suberectus]	-	-	-	-	-	-	-
MSTRG.12526	2.92	2.64	2.31	3.19	4.10	3.87	2.28	2.74	3.30	2.79	3.86	4.43	3.57	4.43	3.90	3.10	3.00	2.75	69.00	63.00	57.00	84.00	88.00	90.00	55.00	68.00	82.00	56.00	77.00	84.00	77.00	87.00	83.00	63.00	66.00	52.00	pif1	ATP-dependent DNA helicase PIF1-like [Camellia sinensis]	-	-	-	-	-	-	-
MSTRG.12546	0.98	6.28	0.01	3.25	3.77	4.86	1.80	3.05	1.72	3.01	3.63	1.01	5.67	1.95	0.02	2.09	5.08	1.91	5.51	35.79	0.06	20.40	19.26	26.96	10.33	18.08	10.22	14.41	17.22	4.55	29.16	9.12	0.11	10.12	26.63	8.62	NAR1	protein NAR1-like isoform X2 [Camellia sinensis]	-	-	-	-	-	-	-
MSTRG.12548	0.00	0.00	0.00	2.29	0.62	1.73	0.00	0.00	0.00	0.00	0.00	0.00	0.00	0.34	0.00	0.00	0.00	0.00	0.00	0.00	0.00	9.00	2.00	6.00	0.00	0.00	0.00	0.00	0.00	0.00	0.00	1.00	0.00	0.00	0.00	0.00	--	-	-	-	-	-	-	-	-
MSTRG.12556	4.24	1.68	1.78	4.41	3.39	4.03	3.81	1.98	2.75	5.25	4.65	5.54	4.68	6.49	5.55	4.48	3.53	5.73	21.74	8.73	9.52	25.21	15.78	20.35	19.93	10.69	14.82	22.91	20.11	22.80	21.93	27.69	25.62	19.76	16.83	23.50	DJA7A	Chaperone protein DnaJ [Spatholobus suberectus]	-	-	-	-	-	GO:0005515//protein binding	-
MSTRG.12557	31.23	30.21	33.44	33.28	37.21	38.74	34.81	36.71	32.10	90.76	63.82	76.13	51.28	40.64	46.21	41.75	39.76	41.18	192.87	188.54	215.64	228.90	208.43	235.23	219.16	238.19	208.40	476.50	332.03	377.21	289.01	208.64	256.85	221.54	228.35	203.12	--	uncharacterized protein LOC114306782 isoform X2 [Camellia sinensis]	-	-	-	-	-	-	-
MSTRG.12569	1.02	1.59	1.22	0.08	0.20	0.85	1.05	0.76	0.51	1.06	0.53	0.67	1.57	0.75	1.82	1.25	2.06	1.71	11.46	17.94	14.25	1.00	2.00	9.40	12.00	8.98	6.00	10.09	5.00	6.03	16.07	6.97	18.35	12.05	21.42	15.30	RLP6	receptor-like protein Cf-9 [Camellia sinensis]	-	-	-	-	-	-	-
MSTRG.12582	0.38	0.50	0.48	2.72	3.33	3.46	0.87	0.24	0.48	0.89	0.45	1.10	0.55	0.15	0.42	0.44	0.14	0.16	3.00	4.00	4.00	24.00	24.00	27.00	7.00	2.00	4.00	6.00	3.00	7.00	4.00	1.00	3.00	3.00	1.00	1.00	--	uncharacterized protein LOC114310153 isoform X1 [Camellia sinensis]	-	-	-	-	-	-	-
MSTRG.12586	2.83	2.89	3.30	0.30	0.37	0.41	2.49	3.58	3.02	5.17	4.71	6.39	3.82	3.86	3.50	3.37	3.44	3.69	118.24	121.83	144.07	14.01	13.95	16.99	106.05	157.07	132.75	183.70	165.91	214.14	145.52	134.12	131.48	120.92	133.51	123.08	RPN7	disease resistance protein RPM1-like [Camellia sinensis]	-	-	-	-	-	-	-
MSTRG.1259	2.41	1.86	2.24	3.70	3.53	3.57	2.93	2.96	2.68	3.22	3.61	3.11	2.22	1.83	1.75	2.58	2.26	2.62	49.30	38.51	48.00	84.35	65.57	71.87	61.23	63.75	57.69	56.02	62.20	51.16	41.45	31.22	32.18	45.31	43.08	42.79	--	telomere repeat-binding factor 5-like [Camellia sinensis]	-	-	-	-	GO:0043231//intracellular membrane-bounded organelle	GO:0003676//nucleic acid binding	GO:0034728//nucleosome organization
MSTRG.12592	6.17	8.98	7.09	8.80	7.52	8.94	8.83	7.67	7.46	9.14	8.36	8.69	9.23	7.69	8.39	7.86	8.35	7.91	85.00	125.00	102.00	135.00	94.00	121.00	124.00	111.00	108.00	107.00	97.00	96.00	116.00	88.00	104.00	93.00	107.00	87.00	TOUSLED	LOW QUALITY PROTEIN: serine/threonine-protein kinase TOUSLED-like [Camellia sinensis]	-	-	-	-	-	-	-
MSTRG.12593	8.19	7.64	7.57	10.76	10.19	11.03	7.62	7.17	7.80	7.58	9.56	8.80	8.10	7.91	7.37	7.06	8.86	6.70	173.00	163.00	166.90	253.00	195.00	229.00	163.89	159.00	173.00	136.00	170.00	149.00	156.00	138.80	140.00	128.00	174.00	113.00	TOUSLED	LOW QUALITY PROTEIN: serine/threonine-protein kinase TOUSLED-like [Camellia sinensis]	-	-	-	-	GO:0009536//plastid	GO:0004672//protein kinase activity;GO:0005515//protein binding;GO:0032550//purine ribonucleoside binding	GO:0006464//cellular protein modification process;GO:0006796//phosphate-containing compound metabolic process
MSTRG.12594	17.32	16.63	15.61	17.73	16.99	19.17	16.49	13.70	12.97	9.14	14.21	12.38	12.56	12.10	16.42	10.52	13.70	11.48	136.00	132.00	128.00	155.00	121.00	148.00	132.00	113.00	107.00	61.00	94.00	78.00	90.00	79.00	116.00	71.00	100.00	72.00	--	chlororespiratory reduction 42 [Pelargonium tetragonum]	-	-	-	-	-	-	GO:0009451//RNA modification;GO:0043623//cellular protein complex assembly
MSTRG.12597	0.24	1.41	2.08	0.50	0.27	0.49	1.18	0.92	0.69	2.29	1.72	2.70	0.30	1.56	0.60	0.28	1.29	0.90	1.00	5.90	9.00	2.30	1.00	2.00	5.00	4.00	3.00	8.09	6.00	9.00	1.13	5.37	2.23	1.00	5.00	3.00	--	DNA polymerase alpha subunit B-like [Camellia sinensis]	-	-	-	-	-	-	-
MSTRG.12599	0.42	0.31	0.61	0.28	0.12	0.21	0.73	0.40	1.99	0.74	1.12	0.39	1.03	0.65	1.05	0.12	0.45	0.79	4.00	3.00	6.10	3.00	1.00	2.00	7.11	4.00	20.00	6.00	9.00	3.00	9.00	5.20	9.00	1.00	4.00	6.00	TOUSLED	LOW QUALITY PROTEIN: serine/threonine-protein kinase TOUSLED-like [Camellia sinensis]	-	-	-	-	-	-	-
MSTRG.12603	2.01	2.10	2.33	1.93	1.84	1.70	2.92	2.63	2.19	2.79	3.16	2.34	2.81	1.85	2.99	2.23	1.95	2.26	57.77	61.17	70.05	62.00	48.00	48.00	85.72	79.45	66.39	68.37	76.70	54.16	73.85	44.29	77.59	55.19	52.17	52.04	HAC12	histone acetyltransferase HAC1-like [Camellia sinensis]	-	-	-	-	-	-	-
MSTRG.12606	3.83	3.69	3.54	3.13	3.28	3.28	3.59	3.56	4.67	8.37	7.74	12.79	4.34	4.03	3.61	3.74	3.31	5.09	163.36	159.05	157.54	148.81	126.84	137.35	155.90	159.42	209.52	303.30	278.21	437.71	169.04	142.82	138.50	137.18	131.19	173.22	--	hypothetical protein TEA_009431 [Camellia sinensis var. sinensis] [Camellia sinensis]	-	-	-	-	-	-	-
MSTRG.12607	2.79	2.15	2.36	2.02	1.71	2.31	1.73	1.54	1.68	3.42	3.26	6.71	2.11	1.78	2.20	1.73	1.71	1.51	94.39	73.40	83.24	76.19	52.40	77.00	59.66	54.65	59.92	98.53	92.81	182.17	65.30	49.99	67.10	50.25	53.81	40.82	--	hypothetical protein TEA_009431 [Camellia sinensis var. sinensis] [Camellia sinensis]	-	-	-	-	-	-	-
MSTRG.12608	0.43	0.00	0.00	0.00	0.48	0.00	0.00	0.00	0.00	0.51	0.00	0.54	0.00	0.00	0.48	0.00	0.00	0.00	1.00	0.00	0.00	0.00	1.00	0.00	0.00	0.00	0.00	1.00	0.00	1.00	0.00	0.00	1.00	0.00	0.00	0.00	--	-	-	-	-	-	-	-	-
MSTRG.12609	0.00	0.00	0.22	0.00	0.00	0.00	0.00	0.22	0.00	0.27	0.00	0.00	0.25	0.00	0.25	0.00	0.00	0.00	0.00	0.00	1.00	0.00	0.00	0.00	0.00	1.00	0.00	1.00	0.00	0.00	1.00	0.00	1.00	0.00	0.00	0.00	SAC8	U1 small nuclear ribonucleoprotein A [Camellia sinensis]	-	-	-	-	-	-	-
MSTRG.12612	0.80	1.27	0.91	0.86	0.71	0.65	1.57	0.61	0.46	0.75	2.28	1.20	0.53	0.57	0.53	2.05	0.17	0.80	5.00	8.00	6.00	6.00	4.00	4.00	10.00	4.00	3.00	4.00	12.00	6.00	3.00	3.00	3.00	11.00	1.00	4.00	--	-	-	-	-	-	-	-	-
MSTRG.12613	0.65	0.86	0.63	0.59	0.72	0.66	0.43	1.04	0.94	1.54	3.62	1.63	1.83	1.05	1.53	0.76	1.64	1.09	3.00	4.00	3.00	3.00	3.00	3.00	2.00	5.00	4.56	6.00	14.00	6.00	7.68	4.00	6.31	3.00	7.00	4.00	--	-	-	-	-	-	-	-	-
MSTRG.12618	1.17	1.45	1.43	0.22	0.35	0.43	0.91	1.07	0.95	1.53	1.22	1.72	0.80	1.71	1.07	1.32	1.01	0.35	24.30	30.43	31.02	5.01	6.49	8.84	19.27	23.29	20.74	26.93	21.39	28.58	15.18	29.55	20.03	23.44	19.46	5.77	--	receptor-like protein 6 isoform X2 [Camellia sinensis]	-	-	-	-	-	-	-
MSTRG.12619	0.45	0.30	0.44	1.27	2.41	0.00	0.00	0.35	0.62	0.57	0.54	0.59	0.18	0.40	0.39	0.00	0.21	0.38	3.00	2.00	3.05	9.38	14.55	0.00	0.00	2.45	4.31	3.21	3.00	3.15	1.07	2.21	2.32	0.00	1.31	2.00	--	protein unc-13 homolog isoform X3 [Camellia sinensis]	-	-	-	-	-	-	-
MSTRG.12626	41.60	38.40	39.24	31.97	34.72	33.39	39.22	39.72	42.59	38.66	52.14	40.45	38.60	40.29	39.30	42.22	39.30	43.30	485.36	452.58	478.00	422.74	374.00	389.89	466.54	486.00	521.00	384.00	513.06	380.34	410.89	391.00	412.00	422.69	427.00	402.91	CCR1	cinnamoyl-CoA reductase 1-like isoform X2 [Camellia sinensis]	-	-	-	-	-	-	-
MSTRG.12632	0.14	0.14	0.00	3.57	4.22	4.47	0.00	0.00	0.00	0.00	0.00	0.00	0.00	0.00	0.00	0.00	0.00	0.00	1.00	1.00	0.00	28.00	27.00	31.00	0.00	0.00	0.00	0.00	0.00	0.00	0.00	0.00	0.00	0.00	0.00	0.00	--	probable carboxylesterase 12 [Camellia sinensis]	-	-	-	-	-	-	-
MSTRG.12655	1.10	1.90	0.79	0.00	0.00	0.00	1.61	3.39	3.13	2.62	2.28	3.42	4.26	2.31	4.27	2.87	1.47	0.69	4.00	7.00	3.00	0.00	0.00	0.00	6.00	13.00	12.00	8.11	7.00	10.00	14.19	7.00	14.00	9.00	5.00	2.00	HMGS	hydroxymethylglutaryl-CoA synthase-like [Camellia sinensis]	-	-	-	-	-	-	-
MSTRG.12658	0.00	0.00	0.00	0.12	0.00	0.00	0.00	0.00	0.00	0.00	0.40	1.62	0.00	0.00	1.51	0.00	0.00	0.00	0.00	0.00	0.00	0.40	0.00	0.00	0.00	0.00	0.00	0.00	1.00	3.82	0.00	0.00	4.00	0.00	0.00	0.00	--	probable LRR receptor-like serine/threonine-protein kinase At1g53440 isoform X1 [Camellia sinensis]	-	-	-	-	-	-	-
MSTRG.12675	0.23	0.68	0.22	0.00	0.00	0.00	1.57	0.44	0.22	2.70	1.63	2.29	1.26	0.55	1.78	1.87	0.74	0.00	1.00	3.00	1.00	0.00	0.00	0.00	7.00	2.00	1.00	10.00	6.00	8.00	5.00	2.00	7.00	7.00	3.00	0.00	RABA5D	ras-related protein RABA5e-like [Camellia sinensis]	-	-	-	-	-	-	-
MSTRG.12685	0.00	0.00	0.00	1.05	0.43	1.61	0.02	0.46	0.59	0.38	0.84	0.00	0.51	0.19	0.65	0.24	0.32	0.37	0.00	0.00	0.00	3.98	2.44	6.95	0.12	3.00	2.48	2.00	4.41	0.00	2.88	1.00	3.62	0.69	1.00	1.00	PP2A1	protein PHLOEM PROTEIN 2-LIKE A1-like [Camellia sinensis]	-	-	-	-	-	-	-
MSTRG.12693	3.98	4.19	3.62	3.93	5.05	6.54	2.66	3.02	2.96	5.07	6.31	10.02	2.77	2.52	3.48	3.26	3.29	1.75	42.00	45.00	39.00	45.00	47.00	65.00	29.00	33.00	32.00	45.00	55.00	85.00	27.00	22.00	33.00	29.00	32.00	15.00	--	lectin-like [Camellia sinensis]	-	-	-	-	-	-	-
MSTRG.12696	1.08	1.19	1.43	3.15	2.61	2.92	1.12	1.11	0.47	1.45	1.46	2.37	1.06	1.16	1.40	1.57	1.26	1.36	37.00	41.00	51.00	120.00	81.00	98.00	39.00	40.00	17.00	42.00	42.00	65.00	33.00	33.00	43.00	46.00	40.00	37.00	RPP13	disease resistance protein RPP13-like [Camellia sinensis]	-	-	-	-	-	-	-
MSTRG.12698	2.14	1.59	0.92	2.69	2.71	2.83	0.84	0.51	0.51	0.50	1.02	0.67	1.06	1.80	1.78	0.37	1.96	0.94	20.00	15.00	9.00	28.00	23.00	26.00	8.00	5.00	5.00	4.00	8.00	5.00	9.00	14.00	15.00	3.00	17.00	7.00	--	uncharacterized protein LOC114320524 [Camellia sinensis]	-	-	-	-	-	-	-
MSTRG.12699	2.84	3.19	4.58	5.27	6.71	4.49	3.64	2.76	4.22	5.53	4.53	8.43	3.91	4.07	3.93	3.52	3.22	2.47	36.00	40.81	60.62	74.29	77.11	55.89	46.95	36.78	56.21	59.60	48.31	85.67	45.15	42.85	44.81	38.34	37.93	25.00	PP2A1	protein PHLOEM PROTEIN 2-LIKE A1-like isoform X1 [Camellia sinensis]	-	-	-	-	-	-	-
MSTRG.12711	0.25	0.43	0.47	0.00	0.00	0.06	0.30	0.64	0.82	1.01	0.87	1.22	0.74	1.33	0.48	0.29	0.46	0.77	4.00	7.00	8.00	0.00	0.00	1.00	5.00	11.00	14.00	14.00	12.00	16.00	11.00	18.00	7.00	4.00	7.00	10.00	ORF	ORF3, partial [Dioscorea rotundata]	-	-	-	-	-	-	-
MSTRG.12715	0.00	0.00	0.00	0.19	0.71	0.00	0.00	0.00	0.00	0.00	0.00	0.00	0.00	0.00	0.00	0.00	0.00	0.00	0.00	0.00	0.00	1.00	3.00	0.00	0.00	0.00	0.00	0.00	0.00	0.00	0.00	0.00	0.00	0.00	0.00	0.00	--	mucin-5AC-like [Camellia sinensis]	-	-	-	-	-	-	-
MSTRG.12716	8.02	8.47	9.44	8.59	7.34	9.25	9.27	9.33	7.97	12.30	13.33	12.59	11.78	17.44	15.12	12.52	13.48	12.20	135.00	144.00	166.00	161.00	112.00	153.00	159.00	165.00	141.00	176.00	189.00	170.00	181.00	244.00	229.00	181.00	211.00	164.00	AOG	abscisate beta-glucosyltransferase-like [Camellia sinensis]	-	-	-	-	-	-	-
MSTRG.12720	8.08	8.21	10.05	9.23	10.40	9.30	7.75	7.73	7.93	17.07	13.37	13.49	10.50	8.09	8.13	8.30	6.72	7.10	221.00	227.00	287.00	281.00	258.00	250.00	216.00	222.00	228.00	397.00	308.00	296.00	262.00	184.00	200.00	195.00	171.00	155.00	At1g26090	Arsenical pump ATPase, ArsA/GET3 protein [Actinidia chinensis var. chinensis] [Actinidia chinensis]	-	-	-	-	-	-	-
MSTRG.12722	21.47	19.99	18.89	4.36	3.93	5.48	17.63	16.15	15.40	25.07	29.21	13.73	22.93	18.72	19.73	17.91	15.90	17.49	205.25	193.15	188.59	46.45	34.09	51.46	171.83	162.14	154.78	203.74	235.21	105.31	200.05	148.77	169.75	147.07	141.32	133.50	TY2B-B	transposable element gene [Prunus dulcis]	-	-	-	-	-	-	-
MSTRG.1273	1.37	2.05	1.54	0.11	0.16	0.00	3.17	2.64	1.67	2.59	3.74	3.46	2.98	3.38	4.67	2.61	2.54	4.46	21.61	32.64	25.29	2.00	2.24	0.00	50.79	43.65	27.63	34.63	49.53	43.62	42.72	44.18	66.03	35.22	37.14	55.95	--	F-box-like domain-containing protein [Cephalotus follicularis]	-	-	-	-	-	-	-
MSTRG.12730	10.93	12.33	9.44	9.41	9.26	12.65	11.03	7.98	10.82	10.73	12.77	10.73	9.95	9.20	8.19	9.51	9.73	8.22	117.93	129.78	110.65	112.70	92.02	131.72	125.75	88.27	123.12	102.71	124.53	96.87	107.25	85.83	81.97	89.90	99.10	75.02	--	FBD-associated F-box protein [Actinidia chinensis var. chinensis] [Actinidia chinensis]	-	-	-	-	-	-	-
MSTRG.1274	2.36	2.15	2.39	0.00	0.00	0.00	4.42	4.18	4.42	5.71	6.13	5.28	2.62	5.83	2.98	2.88	3.36	3.02	33.32	30.62	35.29	0.00	0.00	0.00	63.60	61.90	65.62	68.51	72.89	59.73	33.73	68.35	37.79	34.92	44.05	34.06	--	F-box-like domain-containing protein [Cephalotus follicularis]	-	-	-	-	-	-	-
MSTRG.12745	2.03	0.80	0.78	0.61	1.19	1.10	2.25	2.06	1.41	1.43	2.09	0.34	1.04	1.14	0.75	2.04	1.74	1.86	15.00	6.00	6.00	5.00	8.00	8.00	17.00	16.00	11.00	9.00	13.00	2.00	7.00	7.00	5.00	13.00	12.00	11.00	--	-	-	-	-	-	-	-	-
MSTRG.1275	0.00	0.00	0.00	0.00	0.17	0.00	0.00	0.12	0.00	0.00	0.00	1.58	0.03	0.00	0.00	0.00	0.62	0.00	0.01	0.00	0.00	0.00	0.76	0.00	0.00	0.63	0.00	0.00	0.00	6.24	0.12	0.00	0.00	0.00	2.85	0.00	--	-	-	-	-	-	-	-	-
MSTRG.12750	0.00	0.25	0.00	0.00	0.00	0.00	0.00	0.24	0.24	0.30	1.50	0.00	0.55	0.00	0.00	0.88	0.81	0.00	0.00	1.00	0.00	0.00	0.00	0.00	0.00	1.00	1.00	1.00	5.00	0.00	2.00	0.00	0.00	3.00	3.00	0.00	--	Protein ALP1-like [Vitis vinifera]	-	-	-	-	-	-	-
MSTRG.12754	0.00	0.00	0.00	0.00	0.00	0.00	0.00	0.00	0.00	0.00	0.50	0.00	0.00	0.00	0.00	0.00	0.00	0.00	0.00	0.00	0.00	0.00	0.00	0.00	0.00	0.00	0.00	0.00	1.00	0.00	0.00	0.00	0.00	0.00	0.00	0.00	--	uncharacterized protein LOC114320793 [Camellia sinensis]	-	-	-	-	-	-	-
MSTRG.12757	3.30	4.67	3.67	2.00	2.36	3.63	3.06	3.39	3.98	5.66	3.70	3.22	4.00	3.43	3.76	3.32	3.93	2.57	37.00	53.00	43.00	25.00	24.00	40.00	35.00	40.00	47.00	54.00	35.00	29.00	41.00	32.00	38.00	32.00	41.00	23.00	--	hypothetical protein TEA_001353 [Camellia sinensis var. sinensis] [Camellia sinensis]	-	-	-	-	-	-	-
MSTRG.12771	1.35	2.03	1.29	1.57	0.22	2.45	0.00	1.32	0.67	0.72	1.94	2.03	1.52	0.49	0.23	0.41	1.44	3.22	4.00	6.00	4.00	5.00	1.00	7.00	0.00	4.00	2.00	3.00	5.00	5.00	4.00	2.00	1.00	1.00	4.00	8.00	smkA	serine/threonine-protein phosphatase 4 regulatory subunit 3-like isoform X2 [Camellia sinensis]	-	-	-	-	-	-	-
MSTRG.12774	0.26	0.26	0.25	0.00	0.00	0.27	0.26	0.25	0.50	0.31	0.62	0.33	0.00	0.00	0.00	0.00	0.56	0.00	1.00	1.00	1.00	0.00	0.00	1.00	1.00	1.00	2.00	1.00	2.00	1.00	0.00	0.00	0.00	0.00	2.00	0.00	--	-	-	-	-	-	-	-	-
MSTRG.12779	9.25	7.33	8.50	6.13	7.12	7.17	6.98	7.96	6.00	8.89	6.79	9.05	8.44	7.77	7.99	7.86	6.00	7.35	126.00	101.00	121.00	93.00	88.00	96.00	97.00	114.00	86.00	103.00	78.00	99.00	105.00	88.00	98.00	92.00	76.00	80.00	--	Calponiny domain-containing protein [Actinidia chinensis var. chinensis] [Actinidia chinensis]	-	-	-	-	-	-	-
MSTRG.1278	51.65	53.69	52.31	40.25	41.79	41.79	45.71	46.97	44.14	15.53	45.03	32.22	58.63	42.80	28.34	47.69	33.86	36.51	368.58	387.15	389.74	319.79	270.44	293.10	332.53	352.07	331.04	94.23	270.66	184.42	381.72	253.84	181.96	292.35	224.68	208.04	--	Kelch repeat and BTB domain-containing protein [Actinidia chinensis var. chinensis] [Actinidia chinensis]	-	-	-	-	-	-	-
MSTRG.12782	0.13	0.39	0.25	0.47	0.56	0.27	0.00	0.00	0.37	0.00	0.31	0.16	0.00	0.00	0.21	0.00	0.00	0.00	1.00	3.00	2.00	4.00	3.88	2.00	0.00	0.00	3.00	0.00	2.00	1.00	0.00	0.00	1.43	0.00	0.00	0.00	--	F-box/kelch-repeat protein At4g33900-like [Camellia sinensis]	-	-	-	-	-	-	-
MSTRG.12828	2.84	5.55	3.49	3.27	3.45	4.30	2.93	3.95	3.26	2.83	2.16	3.09	4.31	5.96	4.13	3.56	7.67	5.74	39.00	77.00	50.00	50.00	43.00	58.00	41.00	57.00	47.00	33.00	25.00	34.00	54.00	68.00	51.00	42.00	98.00	63.00	--	-	-	-	-	-	-	-	-
MSTRG.12830	8.61	10.19	8.31	7.63	6.58	7.99	9.77	10.72	9.00	12.47	10.76	9.70	10.11	11.12	9.66	8.97	9.46	10.56	212.00	243.00	204.00	204.00	149.00	188.00	237.00	270.00	225.00	249.00	224.00	196.00	218.00	221.00	213.00	188.00	210.00	195.00	PETJ	cytochrome c6, chloroplastic isoform X3 [Camellia sinensis]	-	-	-	-	-	-	-
MSTRG.12838	216.63	235.82	203.67	171.97	178.93	183.61	178.45	188.41	187.52	172.45	179.59	167.24	155.97	135.83	162.46	160.90	143.09	170.55	2128.00	2341.00	2089.00	1881.00	1594.00	1773.00	1787.00	1944.00	1936.00	1440.00	1486.00	1318.00	1398.00	1109.00	1436.00	1358.00	1307.00	1338.00	RPL6	60S ribosomal protein L6-like [Camellia sinensis]	-	-	-	-	-	-	-
MSTRG.12839	27.26	33.63	27.46	16.21	14.31	19.21	31.83	32.69	33.57	26.10	36.98	22.65	35.18	39.47	38.29	39.56	35.28	39.16	231.00	288.00	243.00	153.00	110.00	160.00	275.00	291.00	299.00	188.00	264.00	154.00	272.00	278.00	292.00	288.00	278.00	265.00	ORRM6	organelle RRM domain-containing protein 6, chloroplastic-like [Camellia sinensis]	-	-	-	-	-	-	-
MSTRG.12842	2.58	2.51	4.43	0.00	0.00	0.00	4.88	3.25	3.62	7.80	8.43	3.52	5.52	4.69	4.58	3.23	4.03	3.86	26.13	25.74	46.95	0.00	0.00	0.00	50.49	34.63	38.60	67.27	72.04	28.65	51.08	39.54	41.79	28.10	38.01	31.22	--	sec1 family domain-containing protein MIP3-like [Camellia sinensis]	-	-	-	-	-	-	-
MSTRG.12844	96.18	99.71	103.11	73.68	71.59	70.20	117.71	115.29	108.88	65.13	81.60	68.49	96.40	111.17	99.72	115.82	124.56	125.95	1639.15	1717.34	1834.86	1398.22	1106.54	1176.10	2045.14	2063.94	1950.36	943.64	1171.46	936.47	1499.08	1574.72	1529.29	1696.04	1973.98	1714.31	--	Calcium sensing receptor like [Actinidia chinensis var. chinensis] [Actinidia chinensis]	-	-	-	-	-	-	-
MSTRG.12845	85.57	93.95	84.45	64.26	59.10	70.11	93.43	98.17	95.02	48.12	70.59	51.05	85.70	92.13	72.42	92.28	93.95	98.51	821.00	911.00	846.00	687.00	515.00	662.00	915.00	991.00	959.00	393.00	571.00	394.00	751.00	736.00	626.00	762.00	839.00	756.00	--	Calcium sensing receptor like [Actinidia chinensis var. chinensis] [Actinidia chinensis]	-	-	-	-	-	-	-
MSTRG.12846	1.81	1.51	1.95	1.88	2.87	2.36	1.50	1.29	1.51	2.59	2.35	2.96	2.29	2.24	2.26	2.04	2.31	2.12	32.00	27.00	36.00	37.00	46.00	41.00	27.00	24.00	28.00	39.00	35.00	42.00	37.00	33.00	36.00	31.00	38.00	30.00	--	DNA-directed RNA polymerase subunit beta' [Theobroma cacao]	-	-	-	-	-	GO:0004518//nuclease activity	GO:0090304//nucleic acid metabolic process
MSTRG.12848	13.71	28.25	20.46	17.36	17.35	30.19	13.89	20.33	19.47	16.93	20.82	15.13	25.13	21.10	23.74	28.26	26.11	21.96	61.00	127.00	95.00	86.00	70.00	132.00	63.00	95.00	91.00	64.00	78.00	54.00	102.00	78.00	95.00	108.00	108.00	78.00	--	Cytochrome c oxidase assembly factor like [Actinidia chinensis var. chinensis] [Actinidia chinensis]	-	-	-	-	-	-	-
MSTRG.12853	0.00	0.00	0.00	0.72	2.66	3.27	0.00	0.00	0.00	0.47	0.00	0.00	0.00	0.00	0.00	0.00	0.00	0.00	0.00	0.00	0.00	2.00	6.00	8.00	0.00	0.00	0.00	1.00	0.00	0.00	0.00	0.00	0.00	0.00	0.00	0.00	--	hypothetical protein TEA_001473 [Camellia sinensis var. sinensis] [Camellia sinensis]	-	-	-	-	-	-	-
MSTRG.12857	1.76	1.50	1.68	0.00	0.00	0.00	2.65	2.07	1.64	3.06	2.36	4.75	2.57	3.00	2.33	2.59	2.69	2.89	59.93	51.47	59.54	0.00	0.00	0.00	91.78	73.85	58.64	88.65	67.52	129.71	79.96	84.89	71.23	75.69	85.26	78.66	--	LRR receptor-like serine/threonine-protein kinase [Actinidia chinensis var. chinensis] [Actinidia chinensis]	-	-	-	-	-	-	-
MSTRG.12858	3.61	4.01	3.72	0.00	0.00	0.00	3.31	3.00	3.62	4.76	5.54	6.32	5.66	4.08	3.64	3.80	2.74	4.66	134.07	150.53	144.46	0.00	0.00	0.00	125.22	117.15	141.36	150.35	173.48	188.29	192.04	126.11	121.77	121.31	94.74	138.34	--	coiled-coil domain-containing protein 66-like [Camellia sinensis]	-	-	-	-	-	-	-
MSTRG.12859	0.00	0.29	0.28	0.80	1.63	1.81	0.00	0.56	0.28	1.40	1.41	0.00	1.30	0.36	0.33	0.00	1.91	0.37	0.00	1.00	1.00	3.00	5.00	6.00	0.00	2.00	1.00	4.00	4.00	0.00	4.00	1.00	1.00	0.00	6.00	1.00	--	protein Star [Carica papaya]	-	-	-	-	-	-	GO:0010033//response to organic substance;GO:0044763//single-organism cellular process
MSTRG.1286	0.74	1.28	0.84	0.50	0.66	0.61	0.91	1.01	1.37	2.29	1.82	4.10	1.32	0.50	1.08	0.76	0.85	0.64	16.00	28.00	19.00	12.00	13.00	13.00	20.00	23.00	31.00	42.00	33.00	71.00	26.00	9.00	21.00	14.00	17.00	11.00	--	AUGMIN subunit 5-like [Camellia sinensis]	-	-	-	-	-	-	-
MSTRG.12860	4.09	3.75	3.30	0.98	0.89	0.57	0.00	0.00	0.00	0.00	0.00	0.04	1.02	0.00	0.00	0.00	0.00	0.00	126.99	117.60	107.00	33.81	25.00	17.39	0.00	0.00	0.00	0.00	0.00	1.00	29.00	0.00	0.00	0.00	0.00	0.00	SBT1.2	subtilisin-like protease SBT1.2 [Camellia sinensis]	-	-	-	-	-	-	-
MSTRG.12868	8.02	8.66	10.99	8.64	10.47	8.34	8.21	7.95	9.00	7.56	9.00	9.94	9.21	10.69	11.62	8.67	10.43	10.64	85.74	93.53	122.64	102.83	101.46	87.60	89.50	89.22	101.07	68.70	81.00	85.22	89.82	95.00	111.72	79.63	103.64	90.78	I-2	protein phosphatase inhibitor 2-like isoform X2 [Camellia sinensis]	-	-	-	-	-	-	GO:0009892//negative regulation of metabolic process;GO:0010646//regulation of cell communication;GO:0010921//regulation of phosphatase activity
MSTRG.12875	0.00	1.23	1.44	0.19	1.80	0.00	0.66	1.38	0.00	0.29	0.29	0.31	0.00	0.00	0.24	0.64	0.48	0.27	0.00	5.85	7.10	1.00	7.67	0.00	3.18	6.83	0.00	1.16	1.17	1.19	0.00	0.00	1.02	2.60	2.11	1.03	--	-	-	-	-	-	-	-	-
MSTRG.12883	0.00	0.00	0.00	0.00	0.00	0.00	0.00	0.00	0.00	0.00	0.00	0.00	0.00	0.00	0.00	0.00	0.49	0.00	0.00	0.00	0.00	0.00	0.00	0.00	0.00	0.00	0.00	0.00	0.00	0.00	0.00	0.00	0.00	0.00	1.00	0.00	--	DNA topoisomerase 3-alpha-like [Camellia sinensis]	-	-	-	-	-	-	-
MSTRG.12886	2.64	1.74	3.94	0.00	0.65	0.30	3.33	2.24	4.39	4.84	5.23	0.37	3.23	4.14	2.94	6.15	4.33	2.95	9.00	6.00	14.01	0.00	2.00	1.00	11.55	8.00	15.70	14.00	15.00	1.00	10.03	11.72	9.00	18.00	13.72	8.03	--	hypothetical protein TEA_015456 [Camellia sinensis var. sinensis] [Camellia sinensis]	-	-	-	-	-	-	-
MSTRG.12890	0.33	2.26	1.56	0.00	0.00	0.00	1.60	0.62	0.93	1.53	0.00	2.03	2.86	2.35	0.82	3.04	0.35	0.82	1.00	7.00	5.00	0.00	0.00	0.00	5.00	2.00	3.00	4.00	0.00	5.00	8.00	6.00	2.25	8.00	1.00	2.00	--	hypothetical protein TEA_002262 [Camellia sinensis var. sinensis] [Camellia sinensis]	-	-	-	-	-	-	-
MSTRG.12894	0.00	0.00	0.85	0.00	0.00	0.00	0.00	0.42	0.00	0.52	0.00	0.55	0.97	1.06	0.49	0.18	0.00	0.00	0.00	0.00	2.00	0.00	0.00	0.00	0.00	1.00	0.00	1.00	0.00	1.00	2.00	2.00	1.00	0.36	0.00	0.00	--	sec1 family domain-containing protein MIP3-like [Camellia sinensis]	-	-	-	-	-	-	-
MSTRG.12917	12.06	10.19	11.19	11.19	12.00	10.10	9.45	9.97	10.68	13.82	12.91	12.05	13.19	11.07	12.38	11.42	11.70	12.32	418.00	357.00	405.00	432.00	377.00	344.00	334.00	363.00	389.00	407.00	377.00	335.00	417.00	319.00	386.00	340.00	377.00	341.00	wdr48	WD repeat-containing protein 48-like [Camellia sinensis]	-	-	-	-	GO:0031461//cullin-RING ubiquitin ligase complex	-	GO:0006625//protein targeting to peroxisome;GO:0009062//fatty acid catabolic process;GO:0009791//post-embryonic development
MSTRG.12919	11.06	9.13	10.33	0.51	0.00	0.00	9.83	9.30	9.80	8.12	10.67	4.52	10.36	10.45	10.89	9.87	11.57	9.63	58.86	49.12	57.42	3.00	0.00	0.00	53.35	51.98	54.85	36.76	47.83	19.32	50.32	46.24	52.17	45.16	57.25	40.93	--	synaptotagmin-4-like [Camellia sinensis]	-	-	-	-	-	-	-
MSTRG.1292	0.15	0.61	0.15	1.59	3.82	2.04	0.00	0.00	0.00	0.00	0.00	0.00	0.25	0.00	0.00	0.00	0.00	0.00	2.00	8.00	2.00	23.00	45.00	26.00	0.00	0.00	0.00	0.00	0.00	0.00	3.00	0.00	0.00	0.00	0.00	0.00	GLIP2	GDSL esterase/lipase 1-like isoform X4 [Camellia sinensis]	-	-	-	-	-	GO:0016787//hydrolase activity	-
MSTRG.12923	0.36	0.00	0.00	0.00	0.00	0.00	0.00	0.00	0.00	0.00	0.86	0.00	0.00	0.00	0.00	0.00	0.00	0.00	1.00	0.00	0.00	0.00	0.00	0.00	0.00	0.00	0.00	0.00	2.00	0.00	0.00	0.00	0.00	0.00	0.00	0.00	--	disease resistance protein RGA2-like [Camellia sinensis]	-	-	-	-	-	-	-
MSTRG.12932	3.49	3.00	2.78	1.66	1.38	1.54	3.43	2.20	2.32	1.09	2.11	1.15	3.54	3.81	4.10	2.84	3.61	2.97	53.00	46.00	44.00	28.00	19.00	23.00	53.00	35.00	37.00	14.00	27.00	14.00	49.00	48.00	56.00	37.00	51.00	36.00	ARF1	ADP-ribosylation factor-like isoform X1 [Camellia sinensis]	-	-	-	-	-	-	-
MSTRG.12935	5.35	4.07	3.27	4.82	4.18	3.63	6.54	7.39	7.38	6.65	5.48	6.38	5.18	4.75	5.12	7.60	7.39	7.31	136.12	104.68	86.82	136.61	96.55	90.78	169.72	197.55	197.39	143.79	117.48	130.22	120.21	100.51	117.17	166.12	174.79	148.59	SKIP2	F-box protein At1g47056-like [Camellia sinensis]	-	-	-	-	-	-	-
MSTRG.12936	5.90	7.52	9.05	1.74	2.10	3.13	5.18	4.36	4.29	3.71	4.46	3.57	6.07	6.70	5.15	5.49	5.04	4.80	149.88	193.32	240.18	49.39	48.45	78.22	134.28	116.45	114.61	80.21	95.52	72.78	140.79	141.49	117.83	119.88	119.21	97.41	SKIP2	F-box protein At1g47056-like [Camellia sinensis]	-	-	-	-	-	-	-
MSTRG.12945	0.57	1.13	0.68	3.20	0.94	2.03	0.28	1.22	1.08	0.67	0.34	0.36	1.09	0.34	1.11	0.83	1.23	0.54	4.00	8.00	5.00	25.00	6.00	14.00	2.00	9.00	8.00	4.00	2.00	2.00	7.00	2.00	7.00	5.00	8.00	3.00	EMB3003	dihydrolipoyllysine-residue acetyltransferase component 5 of pyruvate dehydrogenase complex, chloroplastic-like [Camellia sinensis]	-	-	-	-	-	-	-
MSTRG.12948	0.00	0.00	0.00	0.79	2.44	1.35	0.00	0.00	0.00	0.00	0.00	0.00	0.00	0.00	0.00	0.00	0.00	0.00	0.00	0.00	0.00	6.00	15.00	9.00	0.00	0.00	0.00	0.00	0.00	0.00	0.00	0.00	0.00	0.00	0.00	0.00	--	uncharacterized protein LOC114303460 [Camellia sinensis]	-	-	-	-	-	-	-
MSTRG.12953	98.78	95.62	96.20	124.45	126.30	127.29	83.62	82.90	85.20	121.07	102.62	113.20	73.28	65.31	60.33	67.35	61.63	62.19	1241.00	1214.00	1262.00	1741.00	1439.00	1572.00	1071.00	1094.00	1125.00	1293.00	1086.00	1141.00	840.00	682.00	682.00	727.00	720.00	624.00	HIPP03	heavy metal-associated isoprenylated plant protein 3 [Camellia sinensis]	-	-	-	-	-	-	-
MSTRG.12969	0.52	0.44	0.21	0.47	0.99	0.53	0.51	0.43	0.14	0.18	0.18	0.09	0.41	0.27	0.08	0.35	0.24	0.28	7.00	6.00	3.00	7.00	12.00	7.00	7.00	6.00	2.00	2.00	2.00	1.00	5.00	3.00	1.00	4.00	3.00	3.00	--	glutathione S-transferase T3-like [Camellia sinensis]	-	-	-	-	-	-	-
MSTRG.12971	2.11	3.36	2.24	0.11	0.00	0.00	3.10	3.01	2.90	1.95	2.22	1.90	2.31	3.10	3.12	1.64	2.90	3.37	18.00	29.00	20.00	1.00	0.00	0.00	27.00	27.00	26.00	14.15	16.00	13.00	18.00	22.00	24.00	12.00	23.00	23.00	BGAL1	beta-galactosidase 1-like [Camellia sinensis]	-	-	-	-	-	-	-
MSTRG.12973	3.67	2.55	3.35	0.92	0.66	1.01	3.65	2.18	2.96	6.45	9.24	9.13	3.32	6.33	4.29	4.71	3.26	3.08	76.00	68.38	87.11	19.00	9.00	19.00	74.89	69.48	78.00	143.59	139.95	159.00	90.62	84.32	76.00	90.50	79.48	63.48	--	B2 protein-like [Camellia sinensis]	-	-	-	-	-	-	-
MSTRG.12978	71.49	99.67	73.64	51.29	58.76	71.59	88.00	93.11	88.13	82.25	70.46	63.06	84.02	87.91	79.20	99.44	91.16	90.93	318.00	448.00	342.00	254.00	237.00	313.00	399.00	435.00	412.00	311.00	264.00	225.00	341.00	325.00	317.00	380.00	377.00	323.00	PGK1	LOW QUALITY PROTEIN: phosphoglycerate kinase, chloroplastic-like [Camellia sinensis]	-	-	-	-	-	-	-
MSTRG.12979	15.11	15.00	14.38	11.29	8.46	8.44	14.16	13.24	14.38	16.87	16.57	14.47	14.30	15.12	14.29	13.40	13.93	14.17	315.00	316.00	313.00	262.00	160.00	173.00	301.00	290.00	315.00	299.00	291.00	242.00	272.00	262.00	268.00	240.00	270.00	236.00	--	ATP-dependent zinc metalloprotease [Actinidia chinensis var. chinensis] [Actinidia chinensis]	-	-	-	-	-	-	-
MSTRG.12981	0.00	0.00	0.00	3.18	2.86	2.25	0.00	0.00	0.00	0.00	0.00	0.08	0.07	0.15	0.14	0.00	0.07	0.00	0.00	0.00	0.00	56.00	41.00	35.00	0.00	0.00	0.00	0.00	0.00	1.00	1.00	2.00	2.00	0.00	1.00	0.00	ABH1	ARM repeat superfamily protein isoform 2 [Theobroma cacao]	-	-	-	-	GO:0034518//RNA cap binding complex;GO:0043231//intracellular membrane-bounded organelle	GO:0003676//nucleic acid binding	GO:0000097//sulfur amino acid biosynthetic process;GO:0000398//mRNA splicing, via spliceosome;GO:0001101//response to acid chemical;GO:0003006//developmental process involved in reproduction;GO:0006305//DNA alkylation;GO:0006351//transcription, DNA-templated;GO:0007017//microtubule-based process;GO:0009409//response to cold;GO:0009639//response to red or far red light;GO:0009756//carbohydrate med…
MSTRG.12982	0.97	0.63	0.50	7.28	6.70	7.80	0.94	0.61	0.48	0.52	1.09	1.16	1.15	0.20	0.81	1.02	0.42	0.82	20.13	20.00	18.00	165.31	134.11	157.00	30.00	19.00	11.00	16.00	23.00	28.00	28.00	6.00	25.00	19.00	11.00	23.00	ABH1	nuclear cap-binding protein subunit 1 [Camellia sinensis]	-	-	-	-	GO:0034518//RNA cap binding complex	GO:0003676//nucleic acid binding	GO:0000398//mRNA splicing, via spliceosome;GO:0050658//RNA transport
MSTRG.12987	60.09	61.86	56.78	71.49	73.38	70.02	61.19	62.95	64.96	59.31	70.00	64.52	67.91	67.87	68.34	61.87	58.29	59.31	1050.09	1092.51	1035.97	1391.12	1162.92	1202.80	1090.15	1155.53	1193.16	881.05	1030.47	904.59	1082.88	985.77	1074.58	928.91	947.16	827.68	GAPCP1	glyceraldehyde-3-phosphate dehydrogenase GAPCP1, chloroplastic-like [Camellia sinensis]	-	-	-	-	-	-	-
MSTRG.12993	7.60	8.49	6.98	6.46	4.35	6.19	9.06	7.71	7.62	7.31	9.19	5.28	8.77	8.93	9.64	8.64	9.35	7.43	169.52	191.29	162.52	160.39	87.91	135.76	206.09	180.55	178.59	138.54	172.60	94.53	178.39	165.56	193.43	165.58	193.96	132.35	EMB2217	leucine-rich repeat extensin-like protein 5 [Camellia sinensis]	-	-	-	-	-	-	-
MSTRG.12998	0.00	0.00	0.00	0.00	0.00	0.00	0.00	0.83	0.00	0.00	0.00	0.00	0.00	0.00	0.00	0.00	0.00	0.00	0.00	0.00	0.00	0.00	0.00	0.00	0.00	2.00	0.00	0.00	0.00	0.00	0.00	0.00	0.00	0.00	0.00	0.00	DGK2	diacylglycerol kinase 2 [Camellia sinensis]	-	-	-	-	-	-	-
MSTRG.1300	30.04	36.26	30.46	33.23	29.34	35.94	33.70	35.64	30.09	28.71	41.00	33.38	29.93	31.06	29.47	30.86	34.01	33.42	341.00	416.00	361.00	420.00	302.00	401.00	390.00	425.00	359.00	277.00	392.00	304.00	310.00	293.00	301.00	301.00	359.00	303.00	ABCI6	ABC transporter I family member 6, chloroplastic-like [Camellia sinensis]	-	-	-	-	-	-	-
MSTRG.13003	0.67	1.87	0.64	0.00	0.00	0.00	0.72	0.41	0.52	0.29	0.29	0.53	0.53	0.51	0.54	0.35	0.72	0.30	11.00	31.00	11.00	0.00	0.00	0.00	12.00	7.00	9.00	4.00	4.00	7.00	8.00	7.00	8.00	5.00	11.00	4.00	--	hypothetical protein TEA_018186 [Camellia sinensis var. sinensis] [Camellia sinensis]	-	-	-	-	-	-	-
MSTRG.13016	1.44	1.51	1.10	1.97	2.54	2.04	1.10	1.10	1.10	2.13	1.04	1.79	1.38	0.99	1.04	1.47	1.39	1.72	26.28	27.88	21.00	40.00	42.00	36.55	20.46	21.00	21.00	33.00	16.00	26.16	23.00	15.00	17.00	23.00	23.54	25.00	--	SET domain-containing protein [Actinidia chinensis var. chinensis] [Actinidia chinensis]	-	-	-	-	-	-	-
MSTRG.13020	1.00	0.96	0.69	1.07	0.27	0.50	0.24	0.46	1.09	1.65	0.29	0.94	0.81	0.85	1.85	0.28	0.00	0.30	4.40	4.26	3.17	5.22	1.06	2.16	1.06	2.11	5.02	6.18	1.07	3.32	3.24	3.10	7.33	1.04	0.00	1.05	At3g49630	2-oxoglutarate-Fe(II) type oxidoreductase hxnY-like isoform X1 [Camellia sinensis]	-	-	-	-	-	-	-
MSTRG.13025	0.00	0.27	0.56	0.00	0.00	1.00	0.00	0.26	0.00	0.69	2.84	1.01	0.00	1.30	0.30	0.00	0.29	0.00	0.00	1.00	2.14	0.00	0.00	3.64	0.00	1.00	0.00	2.16	8.83	3.00	0.00	4.00	1.00	0.00	1.00	0.00	--	-	-	-	-	-	-	-	-
MSTRG.13049	0.00	0.00	0.27	1.67	1.26	0.87	0.00	0.00	0.00	0.00	0.00	0.00	0.00	0.00	0.00	0.00	0.00	0.00	0.00	0.00	2.00	13.00	8.00	6.00	0.00	0.00	0.00	0.00	0.00	0.00	0.00	0.00	0.00	0.00	0.00	0.00	--	polycomb group protein EMBRYONIC FLOWER 2-like isoform X4 [Camellia sinensis]	-	-	-	-	-	-	-
MSTRG.1305	3.20	3.23	2.88	1.69	1.98	1.43	3.75	4.13	3.78	4.62	3.85	3.80	3.42	4.04	3.49	4.74	4.41	3.64	307.12	312.89	288.11	180.62	172.54	134.47	366.81	415.62	380.73	377.03	310.72	292.73	299.07	322.29	301.21	390.92	393.26	278.91	--	nigrin b-like [Camellia sinensis]	-	-	-	-	-	-	-
MSTRG.1306	4.26	3.48	3.87	1.51	1.02	2.40	5.50	3.27	4.61	2.57	3.68	4.00	4.67	2.99	3.51	4.98	3.74	3.17	38.88	32.11	36.89	15.38	8.46	21.53	51.19	31.38	44.27	19.97	28.28	29.27	38.93	22.71	28.79	39.08	31.74	23.09	--	protein ALP1-like [Camellia sinensis]	-	-	-	-	-	-	-
MSTRG.13071	38.08	42.19	35.54	31.42	25.32	37.03	30.02	34.63	31.00	40.40	39.39	39.64	30.59	27.63	26.18	35.25	32.96	29.80	215.54	241.30	210.02	198.03	129.97	206.00	173.22	205.87	184.42	194.36	187.80	179.98	157.97	129.98	133.32	171.42	173.46	134.72	--	hypothetical protein TEA_025380 [Camellia sinensis var. sinensis] [Camellia sinensis]	-	-	-	-	-	-	-
MSTRG.13083	1.09	0.16	0.00	0.85	0.17	0.16	0.47	0.15	0.67	0.79	0.56	0.95	1.46	0.57	1.05	0.37	0.68	0.59	6.91	1.00	0.00	6.00	1.00	1.00	3.00	1.00	4.48	4.25	3.00	4.84	8.45	3.00	6.00	2.00	4.00	3.00	--	vicilin-like seed storage protein At2g18540 [Camellia sinensis]	-	-	-	-	-	-	-
MSTRG.13085	0.53	0.75	0.67	6.42	5.63	5.25	0.72	0.85	0.74	0.74	1.10	0.50	0.99	0.73	0.93	0.95	0.64	0.73	45.00	66.00	59.00	685.00	500.00	506.00	59.00	79.00	65.00	54.00	78.00	36.00	73.00	52.00	70.00	69.00	49.00	57.00	TY3B-G	protein NYNRIN-like protein [Cinnamomum micranthum f. kanehirae]	-	-	-	-	-	-	-
MSTRG.13090	5.98	5.51	4.99	5.81	6.06	5.36	4.63	3.96	4.91	10.26	6.82	8.52	5.35	4.65	5.49	5.15	5.76	4.21	149.00	139.00	130.00	158.00	134.00	127.00	118.00	104.00	129.00	216.00	142.00	169.00	119.00	96.00	122.00	110.00	133.00	84.00	--	Tetraspanin [Gossypium australe]	-	-	-	-	-	-	-
MSTRG.13103	1.31	1.16	0.92	2.91	2.15	1.17	0.43	0.58	0.42	0.41	0.42	0.66	0.48	0.32	0.19	0.20	0.28	0.33	15.00	13.39	11.00	37.00	22.24	13.12	5.00	7.00	5.00	4.00	4.00	6.00	5.00	3.00	2.00	2.00	3.00	3.00	TPR1	sugar transporter ERD6-like 7 isoform X1 [Camellia sinensis]	-	-	-	-	-	-	-
MSTRG.13114	24.50	22.80	23.90	25.96	26.90	27.07	21.70	21.87	22.33	24.87	24.12	28.04	27.25	28.47	31.44	23.49	27.91	22.08	503.80	473.90	513.25	594.48	501.58	547.22	454.97	472.30	482.58	434.79	417.74	462.59	511.27	486.57	581.78	414.98	533.65	362.68	CDKF-4	cyclin-dependent kinase F-4-like, partial [Camellia sinensis]	-	-	-	-	-	-	-
MSTRG.13116	0.30	0.00	0.57	0.27	1.32	0.46	0.00	0.00	0.00	0.00	0.00	0.25	0.16	0.00	0.00	0.00	0.00	0.00	2.00	0.00	4.00	2.00	8.00	3.00	0.00	0.00	0.00	0.00	0.00	1.33	1.00	0.00	0.00	0.00	0.00	0.00	--	S-protein homolog 29-like [Camellia sinensis]	-	-	-	-	-	-	-
MSTRG.13117	0.00	0.25	0.33	1.77	2.17	2.96	0.00	0.00	0.00	0.00	0.00	1.03	0.09	0.00	0.00	0.00	0.00	0.00	0.00	3.00	4.00	23.00	23.00	34.00	0.00	0.00	0.00	0.00	0.00	9.67	1.00	0.00	0.00	0.00	0.00	0.00	--	S-protein homolog 29-like [Camellia sinensis]	-	-	-	-	-	-	-
MSTRG.13119	0.52	1.54	1.24	0.70	0.57	1.59	0.00	0.49	0.25	0.31	0.31	0.32	0.00	0.00	0.87	0.61	0.00	0.00	2.00	6.00	5.00	3.00	2.00	6.00	0.00	2.00	1.00	1.00	1.00	1.00	0.00	0.00	3.00	2.00	0.00	0.00	--	Ty3/gypsy retrotransposon protein [Cucumis melo var. makuwa] [Cucumis melo]	-	-	-	-	-	-	-
MSTRG.13120	2.20	1.90	1.93	3.18	2.96	2.92	1.22	1.55	1.91	3.61	3.30	2.75	2.52	2.77	2.13	1.56	3.09	2.28	23.00	20.00	21.00	37.00	28.00	30.00	13.00	17.00	21.00	32.00	29.00	23.00	24.00	24.00	20.00	14.00	30.00	19.00	--	hypothetical protein TEA_022541 [Camellia sinensis var. sinensis] [Camellia sinensis]	-	-	-	-	-	-	-
MSTRG.13122	2.41	1.90	1.43	1.94	0.73	1.77	1.40	1.84	1.41	1.73	2.71	2.58	1.81	1.24	1.91	2.01	1.70	1.95	29.32	23.34	18.20	26.36	8.02	21.22	17.40	23.53	18.11	17.87	27.78	25.22	20.13	12.51	20.98	21.00	19.29	19.00	NOC4	nucleolar complex protein 4 homolog isoform X4 [Camellia sinensis]	-	-	-	-	-	-	-
MSTRG.13123	5.49	6.19	4.66	0.42	0.52	0.16	8.87	9.56	6.54	6.97	7.75	9.38	9.61	9.76	5.88	7.12	9.23	10.17	35.00	39.87	31.00	3.00	3.00	1.00	57.68	64.00	43.83	37.79	41.65	48.00	55.89	51.73	33.73	39.00	54.75	51.77	--	iron-sulfur cluster co-chaperone protein HscB homolog isoform X1 [Camellia sinensis]	-	-	-	-	-	-	-
MSTRG.13137	2.07	1.90	2.09	1.05	1.17	1.89	1.82	1.31	2.27	2.00	2.87	1.59	3.31	2.42	3.18	2.22	1.72	2.48	39.10	36.13	41.10	22.00	20.00	35.00	35.00	26.00	45.00	32.00	45.54	24.12	57.00	38.00	54.00	36.00	30.24	37.40	At3g45090	PREDICTED: P-loop NTPase domain-containing protein LPA1 homolog 2-like [Nelumbo nucifera]	-	-	-	-	-	-	-
MSTRG.13140	1.38	2.56	1.50	0.00	0.00	0.00	1.35	1.97	0.97	1.01	2.25	1.51	1.32	0.84	3.26	1.20	1.48	2.16	8.00	15.00	9.07	0.00	0.00	0.00	8.00	12.00	5.94	5.00	11.00	7.00	7.00	4.04	17.00	6.00	8.00	10.00	--	hypothetical protein TEA_018915 [Camellia sinensis var. sinensis] [Camellia sinensis]	-	-	-	-	-	-	-
MSTRG.13152	0.95	1.46	1.62	1.13	0.81	1.07	1.24	1.72	1.50	1.74	1.38	1.31	1.62	0.76	1.52	1.35	1.82	1.46	9.02	14.03	16.05	12.01	7.02	10.03	12.03	17.15	15.02	14.03	11.05	10.00	14.03	6.02	13.02	11.03	16.08	11.05	At1g16700	NADH dehydrogenase [ubiquinone] iron-sulfur protein 8, mitochondrial-like [Camellia sinensis]	-	-	-	-	-	-	-
MSTRG.13156	0.78	0.65	0.75	1.72	2.38	1.72	0.88	0.82	0.78	1.10	0.92	0.87	1.20	0.94	1.17	0.86	1.05	0.83	20.00	17.00	20.00	49.00	55.00	43.00	23.00	22.00	21.00	24.00	20.00	17.00	28.00	20.00	27.00	19.00	25.00	17.00	--	N-carbamoylputrescine amidase-like isoform X1 [Camellia sinensis]	-	-	-	-	-	-	-
MSTRG.13158	29.28	29.17	30.01	18.97	18.52	15.54	30.71	31.07	30.51	12.51	19.48	11.50	18.14	25.82	22.38	26.07	34.07	24.11	765.23	770.55	819.00	552.00	439.00	399.35	818.44	853.12	838.27	278.00	429.00	241.13	432.56	561.00	526.42	585.59	828.00	503.24	SEOB	protein SIEVE ELEMENT OCCLUSION B-like [Camellia sinensis]	-	-	-	-	-	-	-
MSTRG.13159	1.42	1.53	0.00	0.00	0.00	1.43	1.90	0.85	2.39	0.00	0.00	1.34	1.29	0.00	0.32	0.94	0.00	0.63	7.77	8.45	0.00	0.00	0.00	7.65	10.56	4.88	13.73	0.00	0.00	5.87	6.44	0.00	1.58	4.41	0.00	2.76	SEOA	protein SIEVE ELEMENT OCCLUSION B-like [Camellia sinensis]	-	-	-	-	-	-	-
MSTRG.13162	2.82	2.56	2.72	3.10	2.31	3.24	2.52	2.94	3.38	2.57	5.72	4.16	4.36	3.98	3.54	2.83	3.23	4.01	20.00	20.00	21.00	25.00	15.00	21.00	18.00	23.00	25.00	14.20	34.65	25.00	27.00	24.43	23.00	17.00	20.00	21.00	RSH1	DUF21 domain-containing protein At1g47330-like [Camellia sinensis]	-	-	-	-	-	-	-
MSTRG.13163	2.21	0.86	2.75	1.67	2.05	2.24	0.66	1.13	1.93	2.06	4.06	2.74	3.20	2.44	2.26	0.39	0.73	1.51	13.07	5.16	17.00	11.00	11.00	13.00	4.00	7.00	12.00	10.34	20.20	13.00	17.24	12.00	12.00	2.00	4.00	7.13	--	DUF21 domain-containing protein At2g14520-like isoform X3 [Camellia sinensis]	-	-	-	-	-	-	-
MSTRG.13170	1.58	1.45	1.68	1.94	2.00	1.79	0.69	0.89	1.56	1.58	0.90	2.26	1.35	0.99	0.52	1.29	1.07	0.51	27.00	25.00	30.00	37.00	31.00	30.00	12.00	16.00	28.00	23.00	13.00	31.00	21.00	14.00	8.00	19.00	17.00	7.00	--	glutathione S-transferase T3-like [Camellia sinensis]	-	-	-	-	-	-	-
MSTRG.13171	1.39	0.69	0.93	1.37	0.92	1.69	0.41	0.92	0.53	0.49	0.82	0.69	0.91	0.33	0.77	1.29	0.38	0.00	10.00	5.00	7.00	11.00	6.00	12.00	3.00	7.00	4.00	3.00	5.00	4.00	6.00	2.00	5.00	8.00	2.54	0.00	--	glutathione S-transferase T3-like [Camellia sinensis]	-	-	-	-	-	-	-
MSTRG.13172	0.00	0.52	0.17	0.81	0.78	0.55	0.35	0.00	0.00	0.00	0.00	0.44	0.39	0.00	0.00	0.00	0.09	0.22	0.00	3.00	1.00	5.09	4.00	3.05	2.00	0.00	0.00	0.00	0.00	2.00	2.00	0.00	0.00	0.00	0.46	1.00	--	glutathione S-transferase T3-like [Camellia sinensis]	-	-	-	-	-	-	-
MSTRG.13173	2.27	3.32	1.97	2.14	1.91	1.21	2.44	2.57	2.26	3.31	1.41	7.15	2.55	2.76	3.25	2.48	2.21	2.77	21.00	31.00	19.00	22.00	16.00	11.00	23.00	25.00	22.00	26.00	11.00	53.00	21.54	21.23	27.00	19.73	19.00	20.47	--	glutathione S-transferase T2-like [Camellia sinensis]	-	-	-	-	-	-	-
MSTRG.13177	13.45	14.99	16.14	18.11	14.41	14.26	15.42	19.11	15.86	28.29	18.35	18.57	19.09	17.32	19.78	13.67	19.96	17.31	71.00	80.00	88.97	106.49	69.00	74.00	83.00	106.00	88.00	127.00	81.64	78.66	92.00	76.00	94.00	62.00	98.00	73.00	--	heat shock 70 kDa protein 10, mitochondrial-like [Camellia sinensis]	-	-	-	-	-	-	-
MSTRG.13179	0.00	0.00	0.00	0.00	0.00	0.00	0.00	0.00	0.00	0.00	0.00	1.27	0.00	0.00	0.00	0.00	0.00	0.00	0.00	0.00	0.00	0.00	0.00	0.00	0.00	0.00	0.00	0.00	0.00	5.00	0.00	0.00	0.00	0.00	0.00	0.00	21D7	probable LRR receptor-like serine/threonine-protein kinase At1g53440 isoform X2 [Camellia sinensis]	-	-	-	-	-	-	-
MSTRG.13208	84.45	79.06	84.13	86.40	89.58	90.30	79.61	82.22	77.17	62.42	76.87	72.59	67.87	69.81	71.92	70.14	63.99	71.49	1052.08	995.29	1094.35	1198.55	1012.05	1105.83	1011.03	1075.89	1010.47	661.03	806.71	725.46	771.52	722.87	806.25	750.81	741.27	711.23	At1g30230	elongation factor 1-delta [Camellia sinensis]	-	-	-	-	GO:0043234//protein complex	GO:0008135//translation factor activity, RNA binding	GO:0010467//gene expression;GO:0034645//cellular macromolecule biosynthetic process
MSTRG.1321	3.64	3.54	3.07	1.82	1.81	2.18	2.31	2.30	1.94	3.71	3.85	9.32	3.26	1.58	1.87	1.53	1.68	1.73	121.85	119.72	107.21	68.00	55.00	71.65	79.00	80.77	68.40	105.53	108.52	250.41	99.54	44.11	56.24	44.15	52.27	46.38	BTAF1	LOW QUALITY PROTEIN: TATA-binding protein-associated factor BTAF1-like [Camellia sinensis]	-	-	-	-	-	-	-
MSTRG.13217	1.91	1.62	0.78	2.08	2.25	0.97	0.53	0.78	0.65	0.80	2.10	1.87	1.34	1.15	1.66	1.11	1.90	1.36	14.00	12.00	6.00	17.00	15.00	7.00	4.00	6.00	5.00	5.00	13.00	11.00	9.00	7.00	11.00	7.00	13.00	8.00	--	Protein bfr2 like [Actinidia chinensis var. chinensis] [Actinidia chinensis]	-	-	-	-	-	-	-
MSTRG.13224	1.10	1.42	1.20	2.81	2.60	3.25	1.84	1.61	1.33	3.24	2.31	4.77	1.97	2.12	1.88	2.35	2.57	2.72	30.00	39.00	34.00	85.00	64.00	87.00	51.00	46.00	38.00	75.00	53.00	104.00	49.00	48.00	46.00	55.00	65.00	59.00	MAIL3	serine/threonine-protein phosphatase 7 long form homolog [Camellia sinensis]	-	-	-	-	-	-	-
MSTRG.13228	1.09	0.89	1.35	0.86	1.20	1.10	1.07	1.28	1.40	2.03	1.52	2.87	0.70	0.69	0.99	1.56	0.82	1.28	17.00	14.00	22.00	15.00	17.00	17.00	17.00	21.00	23.00	27.00	20.00	36.00	10.00	9.00	14.00	21.00	12.00	16.00	--	-	-	-	-	-	-	-	-
MSTRG.13233	1.60	1.40	0.99	2.64	3.85	2.78	0.62	1.09	1.39	2.41	2.55	1.85	0.95	1.18	1.42	0.65	0.98	1.53	35.00	31.06	22.70	64.42	76.56	59.90	13.75	25.00	32.00	45.00	47.00	32.57	19.00	21.53	28.00	12.26	20.00	26.70	At3g08650	Zinc transporter like, partial [Actinidia chinensis var. chinensis] [Actinidia chinensis]	-	-	-	-	-	-	-
MSTRG.13234	0.00	0.70	0.91	0.97	0.84	1.98	1.03	0.00	0.00	0.00	0.00	0.82	0.00	0.43	0.00	1.04	0.00	1.06	0.00	6.94	9.30	10.58	7.44	19.10	10.25	0.00	0.00	0.00	0.00	6.43	0.00	3.47	0.00	8.74	0.00	8.30	At3g08650	Zinc transporter like, partial [Actinidia chinensis var. chinensis] [Actinidia chinensis]	-	-	-	-	-	-	-
MSTRG.13236	3.73	4.46	4.73	5.72	6.18	5.70	3.34	2.09	4.28	3.49	2.87	3.15	3.73	4.23	4.64	2.43	3.66	2.48	34.00	41.00	45.00	58.00	51.00	51.00	31.00	20.00	41.00	27.00	22.00	23.00	31.00	32.00	38.00	19.00	31.00	18.00	--	PHD finger protein [Actinidia chinensis var. chinensis] [Actinidia chinensis]	-	-	-	-	-	-	-
MSTRG.13260	0.79	1.02	0.25	0.00	0.00	0.73	0.78	0.60	0.87	0.41	0.31	1.65	0.36	0.32	0.00	0.00	0.35	0.33	3.00	3.91	1.00	0.00	0.00	2.70	3.00	2.40	3.45	1.32	1.00	5.00	1.25	1.00	0.00	0.00	1.24	1.00	--	transmembrane protein 120 homolog isoform X1 [Camellia sinensis]	-	-	-	-	-	-	-
MSTRG.13261	2.35	2.84	2.30	1.39	0.79	1.00	4.69	4.01	4.34	4.24	4.66	5.36	3.81	3.24	3.72	3.40	3.70	3.62	50.43	61.63	51.63	33.28	15.35	21.16	102.80	90.64	98.05	77.46	84.41	92.48	74.77	57.89	71.90	62.90	74.04	62.23	GIP	Beta-galactosidase [Dorcoceras hygrometricum]	-	-	-	-	-	-	-
MSTRG.13263	0.29	0.75	0.86	7.20	7.70	7.06	0.29	0.28	0.37	0.12	0.83	0.16	0.85	0.19	0.44	0.18	0.00	0.12	3.00	7.71	9.16	81.58	71.07	70.61	3.00	3.00	4.00	1.01	7.10	1.18	7.93	1.47	4.00	1.45	0.00	1.00	--	phosphoinositide phospholipase C 2-like [Camellia sinensis]	-	-	-	-	-	-	-
MSTRG.13265	1.57	1.55	1.50	0.00	0.00	0.00	0.00	0.00	0.00	0.00	0.00	0.00	0.29	0.00	0.00	0.00	0.00	0.00	6.00	6.00	6.00	0.00	0.00	0.00	0.00	0.00	0.00	0.00	0.00	0.00	1.00	0.00	0.00	0.00	0.00	0.00	--	hexokinase-1 protein [Trema orientale]	-	-	-	-	-	-	-
MSTRG.13266	0.32	0.00	0.00	0.00	0.00	0.00	0.00	0.62	0.31	0.76	0.38	0.00	0.00	0.00	1.08	0.00	0.00	0.00	1.00	0.00	0.00	0.00	0.00	0.00	0.00	2.00	1.00	2.00	1.00	0.00	0.00	0.00	3.00	0.00	0.00	0.00	--	Glucose-6-phosphate/phosphate translocator 2, chloroplastic [Vitis vinifera]	-	-	-	-	-	-	-
MSTRG.13268	0.48	0.71	0.23	0.00	0.00	0.00	0.23	0.45	0.23	0.56	0.00	0.59	0.78	0.00	0.00	0.55	0.77	0.30	2.00	3.00	1.00	0.00	0.00	0.00	1.00	2.00	1.00	2.00	0.00	2.00	3.00	0.00	0.00	2.00	3.00	1.00	FD	FD protein, partial [Camellia oleifera]	-	-	-	-	-	-	-
MSTRG.13272	0.00	0.00	0.00	0.00	0.00	1.80	0.00	0.20	0.00	0.00	0.00	0.00	0.00	0.00	0.00	0.00	0.00	0.00	0.00	0.00	0.00	0.00	0.00	9.27	0.00	1.11	0.00	0.00	0.00	0.00	0.00	0.00	0.00	0.00	0.00	0.00	UBC2	ubiquitin-conjugating enzyme E2 D1-like [Camellia sinensis]	-	-	-	-	-	-	-
MSTRG.13273	0.84	0.90	0.44	4.44	5.12	5.05	1.33	0.60	0.76	0.90	0.45	1.11	0.68	0.36	0.74	0.79	0.27	0.48	20.00	21.47	11.00	117.87	110.54	118.32	32.00	14.93	19.00	18.00	9.00	21.00	15.00	7.00	16.00	16.00	6.00	9.00	SUVR4	probable inactive histone-lysine N-methyltransferase SUVR2 isoform X3 [Camellia sinensis]	-	-	-	-	-	-	-
MSTRG.13274	0.38	0.33	0.09	3.46	3.94	2.68	0.00	0.00	0.00	0.00	0.00	0.00	0.00	0.00	0.05	0.00	0.00	0.00	8.00	7.00	2.00	82.00	76.00	56.00	0.00	0.00	0.00	0.00	0.00	0.00	0.00	0.00	1.00	0.00	0.00	0.00	--	hypothetical protein TEA_015829 [Camellia sinensis var. sinensis] [Camellia sinensis]	-	-	-	-	-	-	-
MSTRG.13276	0.32	0.63	0.15	0.29	0.18	0.65	0.00	0.00	0.15	0.00	0.00	0.20	0.87	0.00	0.18	0.19	0.00	0.80	2.00	4.00	1.00	2.00	1.00	4.00	0.00	0.00	1.00	0.00	0.00	1.00	5.00	0.00	1.00	1.00	0.00	4.00	--	-	-	-	-	-	-	-	-
MSTRG.13280	1.81	2.39	1.54	1.84	2.22	2.25	1.38	1.15	0.60	0.95	1.67	1.53	1.32	1.94	2.01	2.81	2.17	1.77	9.00	12.00	8.00	10.18	10.00	11.00	7.00	6.00	3.13	4.00	7.00	6.11	6.00	8.00	9.00	12.00	10.00	7.00	PNSB3	PREDICTED: photosynthetic NDH subunit of subcomplex B 3, chloroplastic [Ipomoea nil]	-	-	-	-	-	GO:0043169//cation binding;GO:0051540//metal cluster binding	GO:0009687//abscisic acid metabolic process
MSTRG.13283	3.19	2.39	2.53	11.63	10.79	15.48	2.78	2.54	2.78	3.15	2.67	5.08	6.01	5.19	5.73	2.48	6.38	5.80	38.26	28.95	31.74	155.31	117.42	182.51	34.00	31.99	35.04	32.12	26.96	48.93	65.81	51.79	61.86	25.51	71.11	55.57	--	disease resistance protein At4g27190-like isoform X1 [Camellia sinensis]	-	-	-	-	-	-	-
MSTRG.13286	2.02	0.67	1.20	0.00	0.13	0.00	1.01	0.93	0.23	2.01	1.21	0.28	0.37	2.36	0.63	1.31	1.13	0.66	16.00	6.00	11.00	0.00	1.00	0.00	8.00	6.00	2.00	11.00	9.00	2.00	3.00	14.00	5.00	9.00	7.00	4.00	--	hypothetical protein TEA_000573 [Camellia sinensis var. sinensis] [Camellia sinensis]	-	-	-	-	-	-	-
MSTRG.13295	3.01	1.99	3.21	0.45	0.55	0.51	4.10	4.46	3.02	2.56	2.19	1.67	2.57	3.83	0.93	3.90	4.86	3.98	18.00	12.00	20.00	3.00	3.00	3.00	25.00	28.00	19.00	13.00	11.00	8.00	14.00	19.00	5.00	20.00	27.00	19.00	--	protein FAR-RED ELONGATED HYPOCOTYL 3-like [Camellia sinensis]	-	-	-	-	-	-	-
MSTRG.13299	17.34	19.75	19.27	19.22	18.63	18.87	19.42	18.24	19.69	19.23	21.19	22.33	21.28	20.48	20.23	22.30	18.51	17.95	543.00	625.00	630.00	670.00	529.00	581.00	620.00	600.00	648.00	512.00	559.00	561.00	608.00	533.00	570.00	600.00	539.00	449.00	--	G-box-binding factor like [Actinidia chinensis var. chinensis] [Actinidia chinensis]	-	-	-	-	-	-	-
MSTRG.13304	21.44	21.52	24.35	25.03	29.59	33.65	24.47	23.36	24.64	29.49	25.87	33.94	28.00	31.27	28.52	27.86	24.69	29.87	130.60	132.51	154.88	169.79	163.49	201.53	151.97	149.50	157.75	152.70	132.75	165.87	155.63	158.31	156.34	145.85	139.87	145.32	--	histone H1-I-like [Camellia sinensis]	-	-	-	-	-	-	-
MSTRG.13315	0.82	0.89	1.21	5.69	5.56	4.73	0.72	0.88	1.15	0.63	0.77	0.74	0.80	0.37	0.69	0.56	0.39	0.78	29.00	32.00	45.00	225.00	179.00	165.00	26.00	33.00	43.00	19.00	23.00	21.00	26.00	11.00	22.00	17.00	13.00	22.00	--	TRAF-like family protein [Corchorus capsularis]	-	-	-	-	-	-	-
MSTRG.13316	1.87	1.74	0.00	0.74	0.27	0.72	0.24	0.61	0.00	1.73	0.89	0.31	0.58	0.43	0.00	0.00	0.27	0.37	7.50	7.08	0.00	3.33	1.00	2.83	1.00	2.57	0.00	5.91	3.00	1.00	2.12	1.45	0.00	0.00	1.00	1.20	SOX	sulfite oxidase-like [Camellia sinensis]	-	-	-	-	-	-	-
MSTRG.13319	0.00	0.13	0.26	0.25	0.00	0.42	0.00	0.00	0.00	0.00	0.00	0.00	0.00	0.31	0.00	0.00	0.00	0.35	0.00	1.18	2.41	2.51	0.00	3.64	0.00	0.00	0.00	0.00	0.00	0.00	0.00	2.26	0.00	0.00	0.00	2.44	MEFG1	elongation factor G-2, mitochondrial-like [Camellia sinensis]	-	-	-	-	GO:0043231//intracellular membrane-bounded organelle	GO:0008135//translation factor activity, RNA binding;GO:0017111//nucleoside-triphosphatase activity;GO:0032550//purine ribonucleoside binding	GO:0006414//translational elongation
MSTRG.13329	8.51	9.12	9.06	8.86	8.76	7.97	8.64	9.11	9.31	9.60	13.16	11.19	11.14	10.76	9.67	9.88	10.67	9.88	315.00	341.00	350.00	365.00	294.00	290.00	326.00	354.00	362.00	302.00	410.00	332.00	376.00	331.00	322.00	314.00	367.00	292.00	UGP3	UTP--glucose-1-phosphate uridylyltransferase 3, chloroplastic isoform X2 [Camellia sinensis]	-	-	-	-	-	-	-
MSTRG.13331	2.82	4.77	2.25	6.52	1.69	4.07	2.35	3.73	1.87	2.84	1.76	2.74	4.49	3.40	2.97	4.32	2.81	3.85	13.02	22.23	11.08	32.95	7.01	19.05	11.08	18.00	9.04	11.30	7.00	10.01	19.11	13.07	13.01	17.61	12.41	14.12	--	hypothetical protein TEA_021325 [Camellia sinensis var. sinensis] [Camellia sinensis]	-	-	-	-	-	-	-
MSTRG.13333	35.28	31.70	34.57	46.77	44.67	44.41	32.52	32.04	31.25	36.37	46.89	37.33	43.90	39.46	40.05	37.52	35.54	39.09	695.00	631.00	711.00	1026.00	798.00	860.00	653.00	663.00	647.00	609.00	778.00	590.00	789.00	646.00	710.00	635.00	651.00	615.00	TULP8	tubby-like F-box protein 8 [Camellia sinensis]	-	-	-	-	-	-	-
MSTRG.13336	68.16	93.95	72.34	39.09	43.44	50.39	80.98	83.07	79.43	79.23	83.23	69.28	84.30	86.58	91.35	74.90	85.09	76.21	561.00	740.00	603.00	425.00	352.00	442.00	676.00	712.00	679.00	543.00	575.00	465.00	620.00	580.00	660.00	523.00	633.00	496.00	--	uncharacterized protein LOC114284441 isoform X2 [Camellia sinensis]	-	-	-	-	-	-	-
MSTRG.13337	9.28	10.20	9.79	10.30	11.56	11.04	7.60	9.02	8.36	14.08	12.50	13.87	8.82	8.26	8.80	8.24	8.08	7.76	431.00	479.00	475.00	533.00	487.00	504.00	360.00	440.00	408.00	556.00	489.00	517.00	374.00	319.00	368.00	329.00	349.00	288.00	At2g40860/At2g40870	TSL-kinase interacting protein 1 isoform X1 [Camellia sinensis]	-	-	-	-	-	-	-
MSTRG.13356	0.00	0.00	0.26	0.00	0.00	0.00	0.00	0.00	0.00	0.00	0.00	0.00	0.00	0.00	0.00	0.00	0.00	0.00	0.00	0.00	1.00	0.00	0.00	0.00	0.00	0.00	0.00	0.00	0.00	0.00	0.00	0.00	0.00	0.00	0.00	0.00	--	-	-	-	-	-	-	-	-
MSTRG.1336	3.32	2.47	3.06	2.13	2.17	2.29	3.54	2.85	2.88	3.90	3.74	3.32	3.77	3.70	2.82	2.91	3.04	2.46	81.00	61.00	78.00	58.00	48.00	55.00	88.00	73.00	74.00	81.00	77.00	65.00	84.00	75.00	62.00	61.00	69.00	48.00	KELP	RNA polymerase II transcriptional coactivator KELP like [Actinidia chinensis var. chinensis] [Actinidia chinensis]	-	-	-	-	-	-	-
MSTRG.13361	1.51	0.56	0.36	0.00	0.00	0.19	1.11	0.36	1.08	0.67	1.79	0.24	0.83	2.72	1.05	2.20	1.62	0.94	8.00	3.00	2.00	0.00	0.00	1.00	6.00	2.00	6.00	3.00	8.00	1.00	4.00	12.00	5.00	10.00	8.00	4.00	--	-	-	-	-	-	-	-	-
MSTRG.13367	0.40	1.76	0.76	0.00	0.00	0.00	0.58	0.19	0.75	0.00	1.64	0.25	0.87	0.71	1.32	1.61	1.49	0.25	2.00	9.00	4.00	0.00	0.00	0.00	3.00	1.00	4.00	0.00	7.00	1.00	4.00	3.00	6.00	7.00	7.00	1.00	--	-	-	-	-	-	-	-	-
MSTRG.13371	3.38	3.50	3.45	2.34	4.19	2.60	3.09	3.44	3.50	3.90	6.28	3.36	4.79	4.24	3.37	4.55	4.31	4.64	53.00	54.00	55.00	39.00	58.00	39.00	48.00	55.00	55.00	52.00	81.00	41.00	66.00	54.00	47.00	60.00	61.00	57.00	UGT74F2	UDP-glycosyltransferase 74F2-like [Camellia sinensis]	-	-	-	-	-	GO:0016757//transferase activity, transferring glycosyl groups	-
MSTRG.13380	3.10	3.09	3.23	6.98	7.90	6.74	2.99	2.86	2.89	4.58	4.83	3.89	2.73	2.74	3.07	3.00	2.32	3.00	138.00	137.00	143.00	358.00	320.00	307.00	135.00	130.00	131.00	161.00	184.00	129.00	109.00	95.00	112.00	111.00	97.00	103.00	At5g08430	Plus-3 domain, subgroup protein [Actinidia chinensis var. chinensis] [Actinidia chinensis]	-	-	-	-	-	-	-
MSTRG.13385	2.88	2.97	3.90	2.32	2.49	3.12	3.80	4.41	3.20	3.51	3.08	5.24	1.70	2.17	2.43	2.38	2.74	2.23	101.00	93.00	129.00	98.00	86.00	105.00	112.00	125.08	95.24	95.24	76.00	116.00	51.20	58.21	68.15	55.11	68.00	53.77	sen1	Helicase MAGATAMA 3 [Actinidia chinensis var. chinensis] [Actinidia chinensis]	-	-	-	-	-	-	-
MSTRG.13389	0.46	0.15	0.29	0.00	0.17	0.15	0.45	0.29	0.00	0.18	0.36	1.17	0.33	0.00	0.34	0.00	0.00	0.39	3.06	1.00	2.00	0.00	1.00	1.00	3.00	2.00	0.00	1.01	2.00	6.22	2.00	0.00	2.00	0.00	0.00	2.05	LSM8	sm-like protein LSM8 isoform X1 [Camellia sinensis]	-	-	-	-	-	-	-
MSTRG.13392	0.59	1.74	0.56	0.00	0.00	0.00	0.00	0.00	0.00	0.00	0.00	0.00	0.00	0.00	0.00	0.00	0.00	0.00	2.00	6.00	2.00	0.00	0.00	0.00	0.00	0.00	0.00	0.00	0.00	0.00	0.00	0.00	0.00	0.00	0.00	0.00	--	receptor-like serine/threonine-protein kinase At3g01300 [Camellia sinensis]	-	-	-	-	-	-	-
MSTRG.13393	10.39	15.62	12.43	7.92	10.83	13.57	10.33	13.22	13.16	14.19	15.55	15.95	16.31	13.84	13.73	10.98	13.00	16.07	56.70	86.17	70.85	48.15	53.61	72.82	57.48	75.81	75.53	65.85	71.52	69.88	81.24	62.79	67.43	51.50	65.98	70.05	--	Myocyte-specific enhancer factor 2C like [Actinidia chinensis var. chinensis] [Actinidia chinensis]	-	-	-	-	-	-	-
MSTRG.13394	0.60	0.82	0.50	0.74	0.69	1.22	1.59	0.74	0.68	0.77	1.68	0.64	0.91	1.08	1.17	1.20	0.31	0.96	7.00	9.60	6.03	9.59	7.24	14.00	18.87	9.00	8.37	7.65	16.44	6.00	9.65	10.43	12.26	11.98	3.30	8.88	--	Phosphatidylinositol N-acetylglucosaminyltransferase subunit H like [Actinidia chinensis var. chinensis] [Actinidia chinensis]	-	-	-	-	-	-	-
MSTRG.13414	3.89	5.57	4.93	2.63	4.42	3.29	4.23	4.56	4.04	4.37	4.12	5.67	5.51	4.54	6.25	4.95	5.99	4.87	65.00	94.00	86.00	49.00	67.00	54.00	72.00	80.00	71.00	62.00	58.00	76.00	84.00	63.00	94.00	71.00	93.00	65.00	--	-	-	-	-	-	-	-	-
MSTRG.13426	11.75	12.22	11.66	11.91	11.54	10.25	12.40	11.72	11.10	13.72	14.36	13.51	12.04	14.54	13.51	11.61	13.29	14.19	315.79	332.03	327.24	356.46	281.27	270.89	339.64	330.80	313.67	313.44	325.02	291.22	295.15	324.72	326.82	268.10	332.25	304.52	At1g49730	probable receptor-like protein kinase At1g49730 isoform X2 [Camellia sinensis]	-	-	-	-	-	GO:0004672//protein kinase activity;GO:0032550//purine ribonucleoside binding	GO:0006464//cellular protein modification process;GO:0006796//phosphate-containing compound metabolic process
MSTRG.13427	1.33	1.11	0.61	2.60	0.64	4.92	1.37	1.12	0.47	1.50	2.13	0.40	1.04	1.82	0.60	1.56	0.48	0.51	9.69	8.11	4.63	20.99	4.22	35.13	10.12	8.55	3.55	9.23	13.06	2.33	6.90	11.00	3.91	9.76	3.27	2.95	At5g67130	PI-PLC X domain-containing protein At5g67130-like, partial [Camellia sinensis]	-	-	-	-	-	-	-
MSTRG.13430	7.22	8.20	10.06	11.64	12.43	13.88	5.95	7.11	5.95	10.69	8.20	14.67	7.30	7.06	6.45	7.03	6.52	6.78	87.00	103.76	125.79	156.00	132.67	161.00	73.00	89.00	73.00	109.00	86.00	141.00	79.00	70.00	67.33	74.00	72.00	66.00	UBP7	Ubiquitin carboxyl-terminal hydrolase 6 [Vitis vinifera]	-	-	-	-	-	GO:0070011//peptidase activity, acting on L-amino acid peptides	GO:0019941//modification-dependent protein catabolic process
MSTRG.13432	3.63	4.63	2.84	5.08	4.10	4.13	2.81	4.38	4.17	1.69	2.98	2.43	3.22	2.68	1.88	2.68	1.98	3.29	52.85	68.20	43.18	82.41	54.16	59.24	41.78	67.02	63.91	20.93	36.53	28.43	42.81	32.51	24.66	33.54	26.77	38.27	--	E3 ubiquitin protein ligase RIN2-like [Camellia sinensis]	-	-	-	-	-	-	-
MSTRG.13433	3.73	4.53	4.44	3.80	3.88	3.37	4.79	4.42	5.76	5.70	5.85	6.45	4.64	5.82	5.30	5.48	4.92	4.18	108.00	133.00	134.00	124.00	103.00	97.00	141.00	134.00	176.00	141.00	143.00	149.00	122.00	140.00	138.00	136.00	133.00	96.00	FRS6	protein FAR1-RELATED SEQUENCE 6-like [Camellia sinensis]	-	-	-	-	-	-	-
MSTRG.13445	0.75	0.51	0.00	0.67	0.00	0.38	0.50	0.71	0.00	0.00	0.00	0.00	0.00	0.00	0.19	0.00	0.57	0.00	2.00	1.37	0.00	2.00	0.00	1.00	1.36	2.00	0.00	0.00	0.00	0.00	0.00	0.00	0.45	0.00	1.42	0.00	RCS1	cysteine synthase-like [Camellia sinensis]	-	-	-	-	-	-	-
MSTRG.13449	4.07	4.70	5.12	3.52	3.07	3.99	3.84	3.73	4.45	4.61	3.76	4.13	5.37	6.62	4.77	3.16	4.05	3.49	54.00	63.00	71.00	52.00	37.00	52.00	52.00	52.00	62.00	52.00	42.00	44.00	65.00	73.00	57.00	36.00	50.00	37.00	--	protein tesmin/TSO1-like CXC 3 isoform X1 [Camellia sinensis]	-	-	-	-	-	-	-
MSTRG.13451	0.00	0.00	0.00	0.83	0.38	0.23	0.00	0.00	0.00	0.00	0.00	0.14	0.00	0.00	0.00	0.00	0.00	0.00	0.00	0.00	0.00	8.00	3.00	2.00	0.00	0.00	0.00	0.00	0.00	1.00	0.00	0.00	0.00	0.00	0.00	0.00	--	zinc finger matrin-type protein 2-like isoform X1 [Camellia sinensis]	-	-	-	-	-	-	-
MSTRG.13453	0.43	0.11	0.20	0.86	0.47	0.65	0.52	0.20	0.10	0.00	0.00	0.00	0.23	0.26	0.00	0.00	0.12	0.00	4.00	1.00	2.00	9.00	4.00	6.00	5.00	2.00	1.00	0.00	0.00	0.00	2.00	2.00	0.00	0.00	1.00	0.00	--	Transposon TX1 uncharacterized 149 kDa protein [Vitis vinifera]	-	-	-	-	-	-	-
MSTRG.13454	0.74	1.68	1.32	0.86	1.64	1.51	1.04	0.81	0.71	1.62	1.01	0.66	0.58	1.02	0.94	1.36	0.34	0.40	7.00	16.00	13.00	9.00	14.00	14.00	10.00	8.00	7.00	13.00	8.00	5.00	5.00	8.00	8.00	11.00	3.00	3.00	--	hypothetical protein TEA_005813 [Camellia sinensis var. sinensis] [Camellia sinensis]	-	-	-	-	-	-	-
MSTRG.13462	2.15	3.69	1.92	0.00	0.00	0.00	3.38	2.87	2.73	2.36	2.90	3.41	2.52	2.76	1.75	3.17	4.17	3.95	15.00	26.00	14.00	0.00	0.00	0.00	24.00	21.00	20.00	14.00	17.00	19.04	16.00	16.00	11.00	19.00	27.00	22.00	TUBB2	tubulin beta chain-like [Camellia sinensis]	-	-	-	-	-	-	-
MSTRG.13463	58.58	56.28	60.21	49.83	48.93	51.48	64.83	62.73	65.12	51.87	58.10	106.07	58.28	56.81	57.13	56.98	53.25	57.57	1256.00	1225.00	1349.00	1131.00	904.00	1031.00	1425.00	1413.00	1477.00	952.00	1056.00	1783.96	1139.00	1021.00	1108.00	1052.00	1061.00	998.00	TUBB2	tubulin beta-6 chain-like isoform X1 [Camellia sinensis]	-	-	-	-	GO:0015630//microtubule cytoskeleton;GO:0032991//macromolecular complex	GO:0005198//structural molecule activity;GO:0017111//nucleoside-triphosphatase activity;GO:0032550//purine ribonucleoside binding	GO:0043623//cellular protein complex assembly;GO:0044763//single-organism cellular process
MSTRG.13464	2.65	4.00	1.88	10.68	9.16	8.22	2.94	2.86	2.53	2.58	3.56	4.03	3.29	3.75	2.44	3.09	3.48	3.04	23.00	35.00	17.00	103.00	72.00	70.00	26.00	26.00	23.00	19.00	26.00	28.00	26.00	27.00	19.00	23.00	28.00	21.00	--	Hydroxyacylglutathione hydrolase [Actinidia chinensis var. chinensis] [Actinidia chinensis]	-	-	-	-	-	-	-
MSTRG.13476	47.39	48.73	45.63	47.81	44.87	42.77	50.89	47.12	51.69	46.42	51.68	50.36	48.49	49.37	48.34	47.68	45.00	54.19	944.55	981.52	949.62	1061.05	811.00	838.00	1034.00	986.55	1082.75	786.52	867.65	805.17	881.85	817.79	866.87	816.57	834.00	862.58	ROPGAP6	rho GTPase-activating protein 7-like [Camellia sinensis]	-	-	-	-	GO:0044464//cell part	-	GO:0043087//regulation of GTPase activity
MSTRG.13477	25.39	28.05	27.12	15.81	14.73	16.34	25.59	25.33	23.38	22.43	27.37	22.64	18.53	17.70	16.16	19.08	19.80	23.43	357.30	398.91	398.38	247.70	188.00	226.00	367.00	374.31	345.82	268.26	324.46	255.54	237.91	206.96	204.65	230.67	259.00	263.26	--	rho GTPase-activating protein 7-like [Camellia sinensis]	-	-	-	-	-	-	-
MSTRG.13478	0.15	2.12	1.08	1.00	0.31	0.28	0.55	0.94	1.54	0.84	0.75	0.69	0.83	1.32	1.13	1.14	1.21	1.59	1.06	15.50	8.12	8.00	2.00	2.00	4.06	7.10	11.70	5.15	4.57	4.00	5.44	7.95	7.36	7.08	8.09	9.14	At3g47570	probable LRR receptor-like serine/threonine-protein kinase At3g47570 [Camellia sinensis]	-	-	-	-	-	-	-
MSTRG.13479	0.00	0.41	0.00	0.00	0.00	0.00	0.00	0.00	0.00	0.00	0.00	0.00	0.00	0.43	0.00	0.00	0.00	0.46	0.00	1.00	0.00	0.00	0.00	0.00	0.00	0.00	0.00	0.00	0.00	0.00	0.00	0.86	0.00	0.00	0.00	0.88	--	-	-	-	-	-	-	-	-
MSTRG.13480	176.39	168.81	183.74	211.27	208.65	209.50	181.70	179.87	176.99	151.69	165.47	154.37	173.88	166.50	152.58	174.51	162.46	161.54	3593.69	3475.70	3908.78	4792.80	3855.00	4195.79	3773.96	3849.13	3789.91	2627.14	2839.69	2523.16	3232.45	2819.46	2797.26	3054.78	3077.67	2628.46	PFP-BETA	pyrophosphate--fructose 6-phosphate 1-phosphotransferase subunit beta [Camellia sinensis]	-	-	-	-	-	-	-
MSTRG.13487	7.08	6.73	7.19	8.02	7.72	8.12	4.77	4.93	6.09	6.65	7.74	7.49	6.63	7.28	6.68	5.89	6.12	5.84	179.00	172.00	190.00	226.00	177.00	202.00	123.00	131.00	162.00	143.00	165.00	152.00	153.00	153.00	152.00	128.00	144.00	118.00	OFUT15	O-fucosyltransferase 15-like isoform X1 [Camellia sinensis]	-	-	-	-	-	-	-
MSTRG.13488	16.47	15.75	15.99	28.11	28.00	29.47	17.31	15.96	15.58	27.02	17.10	19.22	18.59	17.17	16.52	15.16	14.47	15.86	502.00	485.00	509.00	954.00	774.00	883.00	538.00	511.00	499.00	700.00	439.00	470.00	517.00	435.00	453.00	397.00	410.00	386.00	SRF8	protein STRUBBELIG-RECEPTOR FAMILY 8 [Camellia sinensis]	-	-	-	-	-	-	-
MSTRG.13489	88.65	93.54	87.56	93.30	88.44	94.80	82.26	81.95	72.00	92.18	83.41	64.30	54.41	84.87	59.69	88.67	82.72	70.00	367.59	410.86	413.88	383.76	270.87	382.20	354.00	362.00	315.89	280.94	299.00	242.84	261.00	255.00	277.00	318.82	295.00	264.80	TIF3E1	LOW QUALITY PROTEIN: eukaryotic translation initiation factor 3 subunit E-like [Camellia sinensis]	-	-	-	-	GO:0043234//protein complex;GO:0070993//translation preinitiation complex	GO:0008135//translation factor activity, RNA binding	GO:0006417//regulation of translation
MSTRG.13500	4.28	6.29	5.76	5.86	5.33	6.21	7.29	7.60	6.49	8.21	7.86	9.17	10.02	7.55	6.90	6.68	6.68	6.36	92.00	134.00	129.00	138.00	104.00	129.00	158.00	171.00	144.00	149.00	140.00	153.00	193.00	133.00	132.00	122.00	130.00	108.00	DRP1E	heterogeneous nuclear ribonucleoprotein Q-like isoform X2 [Camellia sinensis]	-	-	-	-	-	-	-
MSTRG.13503	14.11	13.14	15.61	3.98	3.88	3.46	15.65	9.38	15.64	7.22	7.58	8.69	8.32	10.74	8.52	8.64	10.50	10.57	72.94	70.35	82.38	28.38	22.69	20.40	81.06	50.49	83.42	30.46	32.50	33.50	40.58	45.35	39.98	37.39	50.50	44.43	GGAT2	glutamate--glyoxylate aminotransferase 2 [Camellia sinensis]	-	-	-	-	-	GO:0016769//transferase activity, transferring nitrogenous groups;GO:0043168//anion binding	GO:0008152//metabolic process
MSTRG.1351	20.88	20.04	19.55	24.90	21.30	24.25	23.23	20.76	19.86	16.31	15.35	15.73	20.15	17.81	18.35	13.42	18.26	14.83	134.00	130.00	131.00	178.00	124.00	153.00	152.00	140.00	134.00	89.00	83.00	81.00	118.00	95.00	106.00	74.00	109.00	76.00	Sde2	replication stress response regulator SDE2-like [Camellia sinensis]	-	-	-	-	-	-	-
MSTRG.13512	6.09	6.48	6.85	5.19	5.53	7.58	7.46	7.97	6.08	7.87	9.40	4.36	6.67	5.86	11.00	8.50	6.06	9.15	40.00	43.00	47.00	38.00	33.00	49.00	50.00	55.00	42.00	44.00	52.00	23.00	40.00	32.00	65.00	48.00	37.00	48.00	--	-	-	-	-	-	-	-	-
MSTRG.13514	0.61	0.10	0.50	0.09	0.80	0.35	0.00	0.20	0.00	0.38	0.12	1.04	0.57	0.35	0.44	0.72	0.12	0.26	7.18	1.22	6.14	1.22	8.54	4.11	0.00	2.54	0.00	3.82	1.21	9.85	6.11	3.48	4.67	7.30	1.31	2.46	POT6	potassium transporter 8 isoform X1 [Malus domestica]	-	-	-	-	-	-	-
MSTRG.13516	9.73	24.76	10.98	9.36	13.80	19.09	15.00	13.57	7.94	13.49	10.72	8.23	10.66	22.16	16.22	11.73	16.81	19.57	28.00	72.00	33.00	30.00	36.00	54.00	44.00	41.00	24.00	33.00	25.99	19.00	28.00	52.99	42.00	29.00	44.98	44.98	SYT2	synaptotagmin-1-like [Camellia sinensis]	-	-	-	-	-	-	-
MSTRG.13521	52.53	62.84	53.66	36.23	33.49	41.45	45.66	47.92	53.81	45.92	48.04	40.25	57.22	64.66	60.63	55.31	53.72	62.30	350.47	423.69	373.82	269.19	202.60	271.82	310.56	335.83	377.32	260.46	269.99	215.41	348.31	358.56	364.02	317.04	333.23	331.95	SKP1A	SKP1-like protein 1B, partial [Camellia sinensis]	-	-	-	-	-	GO:0016772//transferase activity, transferring phosphorus-containing groups	GO:0006796//phosphate-containing compound metabolic process
MSTRG.13531	2.61	2.94	1.84	2.50	3.26	2.91	3.37	3.33	3.73	3.36	4.72	3.56	3.12	3.10	3.35	4.58	2.66	3.94	26.00	30.00	19.00	28.00	29.00	28.00	34.00	35.00	39.00	28.00	40.00	29.00	28.00	26.00	30.00	39.00	25.00	32.00	EF1	translation elongation factor 1 [Carex littledalei]	-	-	-	-	-	-	-
MSTRG.13535	1.30	2.93	1.14	1.46	4.74	2.56	1.16	1.69	1.83	1.74	3.17	2.96	3.41	2.50	2.92	2.76	3.35	2.78	8.80	20.00	8.00	11.00	29.00	17.00	8.00	12.00	13.00	10.00	18.00	16.00	21.00	14.00	17.70	16.00	21.00	15.00	--	-	-	-	-	-	-	-	-
MSTRG.13537	0.54	0.26	0.30	2.77	3.08	2.29	0.48	0.32	0.42	0.64	0.49	0.26	0.31	0.56	0.52	0.63	0.25	0.32	21.00	10.00	12.00	119.00	108.00	87.00	19.00	13.00	17.00	21.00	16.00	8.00	11.00	18.00	18.00	21.00	9.00	10.00	--	Endonuclease [Actinidia chinensis var. chinensis] [Actinidia chinensis]	-	-	-	-	-	-	-
MSTRG.1354	4.32	3.33	2.53	2.59	1.85	5.62	2.36	4.57	3.43	3.96	3.99	2.69	4.21	3.18	3.74	1.40	4.91	2.41	18.00	14.00	11.00	12.00	7.00	23.00	10.00	20.00	15.00	14.00	14.00	9.00	16.00	11.00	14.00	5.00	19.00	8.00	--	leucine-rich repeat extensin-like protein 4 isoform X2 [Camellia sinensis]	-	-	-	-	-	-	-
MSTRG.13552	4.94	5.86	4.49	7.20	7.62	8.41	3.39	3.17	2.47	2.61	3.52	3.54	3.38	1.93	4.94	1.72	2.92	2.01	40.00	48.00	38.00	65.00	56.00	67.00	28.00	27.00	21.00	18.00	24.00	23.00	25.00	13.00	36.00	12.00	22.00	13.00	--	hypothetical protein DCAR_030109 [Daucus carota subsp. sativus] [Daucus carota]	-	-	-	-	-	-	-
MSTRG.13555	7.64	10.03	9.61	8.49	9.70	11.46	8.82	9.32	8.78	8.63	10.37	10.51	8.39	9.91	8.13	8.75	9.22	7.93	139.99	191.00	186.00	176.63	161.00	211.00	168.00	182.00	170.00	135.00	161.00	159.00	143.00	151.00	135.00	140.00	161.00	118.00	--	Potassium transport system protein kup [Actinidia chinensis var. chinensis] [Actinidia chinensis]	-	-	-	-	-	-	-
MSTRG.13556	0.36	0.00	0.00	0.36	0.00	0.00	0.00	0.00	0.00	0.00	0.00	0.00	0.00	0.00	0.00	0.00	0.00	0.00	3.01	0.00	0.00	3.37	0.00	0.00	0.00	0.00	0.00	0.00	0.00	0.00	0.00	0.00	0.00	0.00	0.00	0.00	--	Potassium transport system protein kup [Actinidia chinensis var. chinensis] [Actinidia chinensis]	-	-	-	-	-	-	-
MSTRG.13562	1.60	0.78	0.76	3.48	4.36	6.33	0.96	2.11	3.64	2.12	0.00	2.52	1.16	0.63	1.17	1.97	4.35	0.81	5.00	3.00	3.00	12.00	13.00	21.00	3.00	8.41	13.00	5.18	0.00	6.00	4.00	2.00	4.00	5.00	12.00	2.00	--	hypothetical protein TEA_029153 [Camellia sinensis var. sinensis] [Camellia sinensis]	-	-	-	-	-	-	-
MSTRG.13567	1.95	2.37	1.87	1.75	2.36	2.02	2.02	1.93	2.28	4.37	4.34	3.27	2.73	2.89	2.40	1.96	3.07	1.94	59.41	72.84	59.43	59.35	65.26	60.49	62.80	61.69	72.86	113.18	111.46	80.00	75.93	73.14	65.77	51.32	86.93	47.29	D27	beta-carotene isomerase D27, chloroplastic-like [Camellia sinensis]	-	-	-	-	-	-	-
MSTRG.13568	2.58	1.30	1.75	0.99	0.81	0.24	0.96	0.93	1.12	2.41	3.22	2.37	2.86	1.64	2.23	1.01	1.44	1.44	37.59	19.16	26.57	16.09	10.74	3.51	14.20	14.31	17.14	29.82	39.54	27.68	38.07	19.86	29.23	12.68	19.54	16.71	D27	beta-carotene isomerase D27, chloroplastic-like [Camellia sinensis]	-	-	-	-	GO:0043231//intracellular membrane-bounded organelle	GO:0003824//catalytic activity;GO:0043169//cation binding	GO:0001763//morphogenesis of a branching structure;GO:0016106//sesquiterpenoid biosynthetic process
MSTRG.13576	0.37	0.18	0.18	6.00	4.71	5.67	0.00	0.00	0.00	0.00	0.00	0.00	0.00	0.00	0.00	0.22	0.00	0.00	2.00	1.00	1.00	36.00	23.00	30.00	0.00	0.00	0.00	0.00	0.00	0.00	0.00	0.00	0.00	1.00	0.00	0.00	MOR1	protein MOR1-like isoform X5 [Camellia sinensis]	-	-	-	-	-	-	-
MSTRG.13593	0.34	1.34	0.32	0.30	0.00	0.00	0.33	0.00	0.00	1.20	2.41	0.42	1.11	0.82	0.75	0.39	0.73	0.42	1.00	4.00	1.00	1.00	0.00	0.00	1.00	0.00	0.00	3.00	6.00	1.00	3.00	2.00	2.00	1.00	2.00	1.00	--	prostatic spermine-binding protein-like [Camellia sinensis]	-	-	-	-	-	-	-
MSTRG.13594	0.00	0.00	0.55	0.26	0.00	0.00	0.00	0.28	0.00	0.00	0.00	0.00	0.00	0.35	0.00	0.00	0.31	0.00	0.00	0.00	2.00	1.00	0.00	0.00	0.00	1.00	0.00	0.00	0.00	0.00	0.00	1.00	0.00	0.00	1.00	0.00	--	uncharacterized protein LOC114298097 [Camellia sinensis]	-	-	-	-	-	-	-
MSTRG.13599	5.38	4.74	5.57	4.06	4.92	4.17	4.83	4.94	4.60	12.14	10.36	11.72	7.65	5.91	5.92	6.42	6.12	5.80	419.16	391.68	423.24	354.00	337.00	335.02	394.82	424.42	394.81	727.50	669.00	679.57	524.97	383.49	402.00	450.94	446.34	370.10	At5g08430	Plus-3 domain, subgroup protein [Actinidia chinensis var. chinensis] [Actinidia chinensis]	-	-	-	-	-	-	-
MSTRG.13609	11.25	8.40	11.23	7.56	7.95	8.71	8.46	9.43	6.86	17.84	18.80	13.52	13.66	11.67	11.08	11.37	10.36	8.94	167.00	126.00	174.00	125.00	107.00	127.00	128.00	147.00	107.00	225.00	235.00	161.00	185.00	144.00	148.00	145.00	143.00	106.00	--	syntaxin-132-like isoform X2 [Camellia sinensis]	-	-	-	-	-	-	GO:0006810//transport
MSTRG.13617	3.02	3.78	3.46	0.24	0.21	0.72	6.01	3.74	5.35	5.73	8.63	5.45	6.16	3.83	3.75	5.05	5.43	3.90	53.00	62.00	65.00	7.00	8.00	10.00	92.00	72.00	75.00	83.00	110.00	91.00	68.00	55.00	51.00	70.00	71.00	54.00	--	-	-	-	-	-	-	-	-
MSTRG.13618	0.22	0.21	0.31	0.10	0.36	0.00	0.75	1.03	0.21	1.15	0.90	0.54	1.07	0.78	0.24	0.63	0.70	0.41	2.00	2.00	3.00	1.00	3.00	0.00	7.00	10.00	2.00	9.00	7.00	4.00	9.00	6.00	2.00	5.00	6.00	3.00	ORP1A	oxysterol-binding protein-related protein 1C isoform X1 [Elaeis guineensis]	-	-	-	-	-	-	-
MSTRG.13632	0.50	0.50	0.95	2.09	0.00	0.17	0.16	0.32	0.48	1.18	0.40	0.62	0.36	0.40	0.56	0.20	0.18	0.00	3.00	3.00	6.00	14.00	0.00	1.00	1.00	2.00	3.00	6.00	2.00	3.00	2.00	2.00	3.00	1.00	1.00	0.00	--	-	-	-	-	-	-	-	-
MSTRG.13639	6.79	7.36	7.59	13.74	13.57	12.68	9.95	10.01	12.97	14.32	13.76	18.30	10.75	11.93	12.78	13.27	10.03	12.90	142.58	157.69	166.00	313.59	254.00	257.42	212.00	220.00	284.82	253.23	238.93	304.61	206.21	209.00	237.83	240.00	196.00	213.62	JMJ16	Lysine-specific demethylase [Actinidia chinensis var. chinensis] [Actinidia chinensis]	-	-	-	-	-	-	-
MSTRG.13640	0.00	0.00	0.00	0.00	0.41	0.98	0.37	0.00	0.00	0.00	0.00	0.00	0.00	0.00	0.00	0.00	0.00	0.00	0.00	0.00	0.00	0.00	1.00	2.58	1.00	0.00	0.00	0.00	0.00	0.00	0.00	0.00	0.00	0.00	0.00	0.00	--	-	-	-	-	-	-	-	-
MSTRG.13642	71.89	73.54	70.65	59.55	60.74	60.54	84.56	78.26	81.79	73.00	70.36	72.52	76.46	63.43	63.51	80.56	65.18	74.90	1185.00	1225.00	1216.00	1093.00	908.00	981.00	1421.00	1355.00	1417.00	1023.00	977.00	959.00	1150.00	869.00	942.00	1141.00	999.00	986.00	FPS	farnesyl pyrophosphate synthase 1 [Camellia sinensis]	-	-	-	-	-	GO:0003824//catalytic activity	GO:0006720//isoprenoid metabolic process
MSTRG.13643	31.59	30.44	27.41	26.87	23.98	29.21	27.98	31.05	28.47	35.53	35.96	34.29	29.43	31.19	29.12	29.74	27.78	32.00	340.00	331.00	308.00	322.00	234.00	309.00	307.00	351.00	322.00	325.00	326.00	296.00	289.00	279.00	282.00	275.00	278.00	275.00	--	protein YELLOW LEAF 1, choloroplastic-like isoform X2 [Camellia sinensis]	-	-	-	-	-	-	-
MSTRG.13645	5.27	4.63	4.76	2.95	2.42	2.93	5.07	5.68	5.58	4.91	4.84	4.71	6.43	6.58	6.41	4.40	5.56	4.48	53.00	47.00	50.00	33.00	22.03	29.00	52.00	60.00	59.00	42.00	41.00	38.00	59.00	55.00	58.00	38.00	52.00	36.00	TCHQD	glutathione S-transferase TCHQD-like [Camellia sinensis]	-	-	-	-	-	-	-
MSTRG.13648	14.43	22.68	15.63	7.70	10.30	15.93	17.12	18.43	23.32	17.56	22.70	12.83	23.55	16.88	26.01	19.65	25.42	23.35	64.49	102.42	72.94	38.32	41.74	69.97	78.00	86.51	109.53	66.70	85.47	46.00	96.03	62.70	104.60	75.44	105.61	83.34	--	uncharacterized protein LOC114287446 isoform X1 [Camellia sinensis]	-	-	-	-	-	-	-
MSTRG.13653	13.72	13.32	14.56	11.62	13.40	12.01	14.83	14.23	15.13	15.73	14.43	13.14	15.85	13.63	13.65	12.68	13.12	13.53	315.00	309.00	349.00	297.00	279.00	271.00	347.00	343.00	365.00	307.00	279.00	242.00	332.00	260.00	282.00	250.00	280.00	248.00	PIGB	GPI mannosyltransferase 3 [Camellia sinensis]	-	-	-	-	-	-	-
MSTRG.13658	5.19	5.35	5.82	3.20	4.57	4.24	3.55	4.47	3.81	7.90	7.64	7.47	6.35	6.14	5.81	4.59	4.54	3.94	188.00	196.00	220.00	129.00	150.00	151.00	131.00	170.00	145.00	243.25	233.00	217.00	210.00	185.00	189.54	143.00	153.00	114.00	--	-	-	-	-	-	-	-	-
MSTRG.13660	0.83	1.37	1.06	0.00	0.00	0.00	0.47	0.40	0.53	0.49	0.00	0.60	0.68	0.17	0.08	0.08	0.74	1.73	12.00	20.02	16.00	0.00	0.00	0.00	7.00	6.00	8.00	6.00	0.00	7.00	9.00	2.00	1.00	1.00	10.00	20.00	At4g13710	aspartyl protease family protein At5g10770-like isoform X1 [Camellia sinensis]	-	-	-	-	-	-	-
MSTRG.13668	15.02	16.72	12.90	0.14	0.31	0.00	19.34	18.50	20.00	42.34	38.06	39.43	28.99	25.10	26.55	21.61	18.29	24.01	98.93	114.97	91.41	1.00	2.00	0.00	139.00	131.00	148.00	242.00	220.00	209.00	177.00	139.00	158.00	127.00	112.00	129.00	CDC6	cell division control protein 6 homolog [Camellia sinensis]	-	-	-	-	-	-	-
MSTRG.13669	0.60	0.84	0.70	0.08	0.00	0.17	0.50	0.41	1.13	0.50	0.81	1.06	0.65	1.02	0.47	0.69	0.64	0.43	7.00	10.00	8.59	1.00	0.00	2.00	6.00	5.00	14.00	5.00	8.00	10.00	7.00	10.00	5.00	7.00	7.00	4.00	CDC6	cell division control protein 6 homolog [Camellia sinensis]	-	-	-	-	-	-	-
MSTRG.13670	0.38	0.56	0.00	3.14	6.81	3.61	0.13	0.13	0.13	0.33	0.16	2.76	0.00	0.66	0.16	0.64	0.30	0.35	3.00	4.00	0.00	28.00	49.00	28.00	1.00	1.00	1.00	2.00	1.00	17.00	0.00	4.00	1.00	4.00	2.00	2.00	--	fanconi-associated nuclease 1 homolog isoform X6 [Camellia sinensis]	-	-	-	-	-	-	-
MSTRG.13671	1.20	1.13	1.50	4.17	3.65	4.23	1.48	1.43	1.38	2.62	2.22	3.98	1.32	1.74	1.00	1.54	0.71	1.43	20.00	19.00	26.00	77.00	55.00	69.00	25.00	25.00	24.00	37.00	31.00	52.95	20.00	24.00	15.00	22.00	11.00	19.00	--	uncharacterized protein LOC114318578 isoform X1 [Camellia sinensis]	-	-	-	-	-	-	-
MSTRG.13679	1.08	1.29	0.88	2.33	2.50	3.14	0.53	1.10	1.24	1.54	1.46	1.92	1.94	1.67	0.94	0.72	1.07	1.24	14.00	17.00	12.00	33.81	29.54	40.19	7.00	15.00	17.00	17.00	16.00	20.00	23.00	18.00	11.00	8.00	13.00	12.84	AKR1	perakine reductase-like [Camellia sinensis]	-	-	-	-	-	-	-
MSTRG.1368	0.00	4.67	0.40	0.75	1.84	0.85	0.00	1.31	0.00	0.55	0.99	0.52	2.29	1.01	0.23	0.49	1.96	0.00	0.00	11.28	1.00	2.00	4.00	2.00	0.00	3.28	0.00	1.11	2.00	1.00	5.00	2.00	0.49	1.00	4.36	0.00	GRXS15	monothiol glutaredoxin-S15, mitochondrial-like [Camellia sinensis]	-	-	-	-	-	-	-
MSTRG.13682	4.53	3.44	3.98	1.51	2.44	2.24	3.58	3.33	3.70	3.19	3.60	2.14	3.52	3.66	4.34	3.35	3.47	4.04	86.14	66.06	78.99	32.04	42.00	41.80	69.44	66.53	73.86	51.63	57.60	32.64	61.06	57.80	74.29	54.75	61.38	61.32	SD11	G-type lectin S-receptor-like serine/threonine-protein kinase SD1-1 isoform X2 [Camellia sinensis]	-	-	-	-	-	GO:0004672//protein kinase activity;GO:0032550//purine ribonucleoside binding	GO:0006464//cellular protein modification process;GO:0006796//phosphate-containing compound metabolic process;GO:0008037//cell recognition
MSTRG.13687	0.99	1.16	1.14	0.45	0.19	0.38	0.26	1.20	0.18	0.47	1.29	0.50	0.55	1.26	1.26	1.04	0.48	0.78	5.86	6.94	7.01	2.96	1.00	2.20	1.56	7.47	1.14	2.37	6.40	2.36	2.94	6.20	6.71	5.25	2.62	3.68	SD11	G-type lectin S-receptor-like serine/threonine-protein kinase SD1-1 isoform X5 [Camellia sinensis]	-	-	-	-	-	-	-
MSTRG.13694	9.58	10.74	10.56	10.91	10.22	11.98	10.13	10.11	10.58	13.50	12.92	10.25	12.45	10.42	9.15	11.30	11.60	12.10	103.38	123.77	126.20	144.00	105.00	133.25	118.00	118.46	128.53	122.00	124.26	89.76	125.03	99.01	92.00	107.00	118.00	105.14	--	Phosphatidylinositol N-acetylglucosaminyltransferase subunit H like [Actinidia chinensis var. chinensis] [Actinidia chinensis]	-	-	-	-	-	-	-
MSTRG.13695	16.62	17.97	17.06	19.87	20.75	20.53	19.21	16.71	17.67	24.93	18.40	27.46	15.22	13.33	14.26	14.36	13.66	16.25	216.82	239.97	235.00	287.99	244.99	262.95	258.00	231.97	244.92	279.97	204.00	290.97	182.79	146.98	169.00	163.94	168.96	171.00	WOX8	WUSCHEL-related homeobox 8-like isoform X3 [Camellia sinensis]	-	-	-	-	-	-	-
MSTRG.13699	0.00	0.00	0.00	0.87	1.87	0.99	0.00	0.00	0.00	0.29	0.00	0.00	0.00	0.00	0.00	0.00	0.00	0.00	0.00	0.00	0.00	4.00	7.00	4.00	0.00	0.00	0.00	1.00	0.00	0.00	0.00	0.00	0.00	0.00	0.00	0.00	--	-	-	-	-	-	-	-	-
MSTRG.1370	0.44	0.46	0.43	0.00	0.24	0.00	0.11	0.31	0.35	0.39	0.38	1.18	0.12	0.27	0.00	0.00	0.58	0.28	4.06	4.36	4.18	0.00	2.00	0.00	1.05	3.07	3.46	3.10	3.01	8.84	1.02	2.06	0.00	0.00	5.00	2.09	--	L10-interacting MYB domain-containing protein-like [Camellia sinensis]	-	-	-	-	-	-	-
MSTRG.13700	2.76	2.36	2.84	2.25	2.22	2.47	1.98	1.72	3.05	2.23	3.37	2.97	2.43	1.98	2.83	2.30	1.72	1.91	67.00	58.00	72.00	61.00	49.00	59.00	49.00	44.00	78.00	46.00	69.00	58.00	54.00	40.00	62.00	48.00	39.00	37.00	--	R-linalool synthase [Actinidia chinensis var. chinensis] [Actinidia chinensis]	-	-	-	-	-	-	-
MSTRG.1371	1.69	1.81	1.96	2.11	1.93	1.89	1.30	1.16	2.19	1.79	1.74	2.18	2.26	1.38	2.13	1.90	1.63	1.85	80.00	87.01	97.21	111.60	83.00	88.00	63.00	58.00	109.00	72.00	69.54	83.00	98.00	54.28	91.00	77.29	72.00	70.00	RE2	gag-pol polyprotein [Populus deltoides]	-	-	-	-	-	-	-
MSTRG.13710	2.60	2.71	2.90	4.18	6.41	4.41	2.38	3.34	2.57	6.88	4.81	7.01	3.93	3.93	2.73	2.12	2.90	2.11	18.88	19.90	22.00	33.84	42.25	31.52	17.61	25.55	19.61	42.54	29.45	40.90	26.07	23.73	17.85	13.22	19.64	12.25	--	-	-	-	-	-	-	-	-
MSTRG.13714	6.97	7.12	4.67	0.00	0.00	0.00	6.62	6.01	5.79	12.89	10.25	10.63	8.13	8.13	7.63	7.34	4.88	6.93	63.00	65.00	44.00	0.00	0.00	0.00	61.00	57.00	55.00	99.00	78.00	77.00	67.00	61.00	62.00	57.00	41.00	50.00	--	-	-	-	-	-	-	-	-
MSTRG.13718	0.22	1.50	1.69	2.56	2.16	1.42	0.15	0.00	0.00	0.00	0.00	0.24	0.00	0.00	0.76	0.00	0.00	0.00	1.26	8.60	10.02	16.20	11.13	7.92	0.84	0.00	0.00	0.00	0.00	1.09	0.00	0.00	3.91	0.00	0.00	0.00	PCS3	glutathione gamma-glutamylcysteinyltransferase 3-like [Camellia sinensis]	-	-	-	-	-	-	-
MSTRG.13723	6.99	9.24	9.27	3.94	2.47	6.48	8.89	8.03	10.03	6.89	7.21	4.08	9.04	8.71	5.58	7.45	10.72	9.14	40.59	54.23	56.23	25.45	13.00	37.00	52.64	49.00	61.21	34.00	35.25	19.00	47.92	42.06	29.17	37.17	57.87	42.41	--	2-carboxy-1,4-naphthoquinone phytyltransferase, chloroplastic isoform X3 [Camellia sinensis]	-	-	-	-	-	-	-
MSTRG.13725	0.41	0.33	0.00	2.35	2.27	2.10	0.19	0.44	0.51	1.61	1.29	2.15	0.43	0.40	0.69	0.57	0.53	0.00	6.44	5.18	0.00	41.08	32.29	32.38	3.12	7.21	8.36	21.52	17.04	27.10	6.12	5.26	9.73	7.72	7.79	0.00	--	F-box only protein [Actinidia chinensis var. chinensis] [Actinidia chinensis]	-	-	-	-	-	-	-
MSTRG.13726	0.30	0.26	0.30	0.24	0.07	0.30	0.34	0.25	0.25	1.17	1.07	1.46	0.08	0.32	0.49	0.10	0.09	0.15	7.56	6.82	8.00	6.92	1.71	7.62	8.88	6.79	6.64	25.48	22.96	29.90	1.88	6.74	11.27	2.28	2.21	3.00	--	F-box only protein [Actinidia chinensis var. chinensis] [Actinidia chinensis]	-	-	-	-	-	-	-
MSTRG.13730	0.00	0.00	0.00	0.65	1.07	1.73	0.00	0.00	0.00	0.00	0.00	0.00	0.00	0.29	0.27	0.00	0.00	0.00	0.00	0.00	0.00	3.00	4.00	7.00	0.00	0.00	0.00	0.00	0.00	0.00	0.00	1.00	1.00	0.00	0.00	0.00	EMB3004	bifunctional 3-dehydroquinate dehydratase/shikimate dehydrogenase, chloroplastic-like [Camellia sinensis]	-	-	-	-	-	-	-
MSTRG.1374	1.31	1.20	1.63	1.64	1.21	0.29	0.77	0.46	0.81	1.14	1.48	0.61	1.10	1.41	0.81	0.92	1.74	1.06	10.78	10.00	14.00	15.00	9.00	2.37	6.43	4.00	7.00	8.00	10.26	4.00	8.24	9.68	6.00	6.49	13.35	7.00	--	uncharacterized protein LOC114323164 isoform X2 [Camellia sinensis]	-	-	-	-	-	-	-
MSTRG.13741	1.44	2.39	0.88	2.39	2.09	2.82	1.31	1.51	0.83	0.97	1.28	0.96	1.18	1.17	1.37	1.79	2.26	1.93	28.00	47.00	18.00	52.00	37.00	54.00	26.00	31.00	17.00	16.00	21.00	15.00	21.00	19.00	24.00	30.00	41.00	30.00	Rv1533	Nitronate monooxygenase [Actinidia chinensis var. chinensis] [Actinidia chinensis]	-	-	-	-	GO:0044444//cytoplasmic part	GO:0016703//oxidoreductase activity, acting on single donors with incorporation of molecular oxygen, incorporation of one atom of oxygen (internal monooxygenases or internal mixed function oxidases)	GO:0009072//aromatic amino acid family metabolic process;GO:0009608//response to symbiont;GO:0010038//response to metal ion
MSTRG.13744	0.00	0.25	0.00	0.00	0.00	0.00	0.00	0.00	0.22	0.00	0.00	0.30	0.28	0.29	0.00	0.00	0.00	0.00	0.00	1.25	0.00	0.00	0.00	0.00	0.00	0.00	1.15	0.00	0.00	1.16	1.24	1.18	0.00	0.00	0.00	0.00	SPPL2	signal peptide peptidase-like 2 [Camellia sinensis]	-	-	-	-	GO:0031224//intrinsic component of membrane	-	GO:0019538//protein metabolic process
MSTRG.13749	11.66	9.56	10.57	10.50	11.21	10.83	8.27	8.48	8.08	9.88	7.77	12.49	8.52	9.79	10.23	9.08	10.42	10.78	390.00	323.00	369.00	391.00	340.00	356.00	282.00	298.00	284.00	281.00	219.00	335.00	260.00	272.00	308.00	261.00	324.00	288.00	Syncrip	PREDICTED: heterogeneous nuclear ribonucleoprotein R-like isoform X1 [Nelumbo nucifera]	-	-	-	-	-	-	-
MSTRG.1375	0.00	0.00	0.00	1.10	1.35	1.49	0.00	0.23	0.00	0.29	0.00	0.00	0.27	0.29	0.27	0.85	0.26	0.00	0.00	0.00	0.00	5.00	5.00	6.00	0.00	1.00	0.00	1.00	0.00	0.00	1.00	1.00	1.00	3.00	1.00	0.00	--	uncharacterized protein LOC114263519 isoform X1 [Camellia sinensis]	-	-	-	-	-	-	-
MSTRG.13759	1.62	1.50	2.28	0.00	0.00	0.07	1.39	1.64	1.14	1.64	1.90	3.86	1.96	2.52	1.10	1.24	1.33	0.84	22.80	21.37	33.43	0.00	0.00	1.00	19.99	24.22	16.89	19.63	22.48	43.58	25.20	29.51	13.94	15.01	17.37	9.40	--	uncharacterized protein LOC114323184 isoform X1 [Camellia sinensis]	-	-	-	-	-	-	-
MSTRG.13763	0.00	0.00	0.00	0.00	0.00	0.00	0.00	0.29	0.00	0.00	0.00	0.00	0.00	0.00	0.00	0.00	0.00	0.00	0.00	0.00	0.00	0.00	0.00	0.00	0.00	1.00	0.00	0.00	0.00	0.00	0.00	0.00	0.00	0.00	0.00	0.00	--	Meiosis arrest female protein [Actinidia chinensis var. chinensis] [Actinidia chinensis]	-	-	-	-	-	-	-
MSTRG.13765	0.00	0.00	0.00	0.00	0.00	0.00	0.00	0.00	0.00	0.00	0.00	0.00	0.00	0.00	0.00	0.00	0.41	0.00	0.00	0.00	0.00	0.00	0.00	0.00	0.00	0.00	0.00	0.00	0.00	0.00	0.00	0.00	0.00	0.00	1.00	0.00	SYT1	synaptotagmin-2-like isoform X1 [Camellia sinensis]	-	-	-	-	-	-	-
MSTRG.13771	3.08	2.72	3.68	3.97	4.35	4.16	2.84	2.31	2.76	3.96	3.40	5.15	3.93	4.27	3.54	2.91	3.47	2.81	85.00	76.00	106.00	122.00	109.00	113.00	80.00	67.00	80.00	93.00	79.00	114.00	99.00	98.00	88.00	69.00	89.00	62.00	--	DUF659 domain-containing protein/Dimer_Tnp_hAT domain-containing protein [Cephalotus follicularis]	-	-	-	-	-	GO:0005515//protein binding	-
MSTRG.13772	1.44	2.45	1.05	1.48	1.21	1.96	0.81	1.37	1.31	1.29	2.29	2.40	3.01	1.32	2.14	0.96	1.48	1.24	5.23	9.00	4.00	6.00	4.00	7.00	3.00	5.24	5.00	4.00	7.00	7.00	10.00	4.00	7.00	3.00	5.00	3.61	--	LRR receptor-like serine/threonine-protein kinase precursor [Actinidia chinensis var. chinensis] [Actinidia chinensis]	-	-	-	-	-	-	-
MSTRG.13777	0.56	0.56	0.64	1.50	2.93	2.16	0.00	0.00	0.00	0.00	0.00	0.00	0.00	0.00	0.00	0.00	0.00	0.00	5.00	5.00	6.00	15.00	24.00	19.00	0.00	0.00	0.00	0.00	0.00	0.00	0.00	0.00	0.00	0.00	0.00	0.00	--	Zinc finger protein [Actinidia chinensis var. chinensis] [Actinidia chinensis]	-	-	-	-	-	-	-
MSTRG.1379	10.35	8.64	10.23	6.73	6.60	7.57	9.00	8.73	9.95	14.15	14.01	11.09	8.64	7.27	6.90	8.33	6.80	6.79	185.00	156.00	191.00	134.00	107.00	133.00	164.00	164.00	187.00	215.00	211.00	159.00	141.00	108.00	111.00	128.00	113.00	97.00	--	Pre-16S rRNA nuclease [Actinidia chinensis var. chinensis] [Actinidia chinensis]	-	-	-	-	-	-	-
MSTRG.13792	2.90	2.31	3.15	3.36	3.37	4.09	2.36	2.64	2.61	2.88	4.42	5.67	3.52	3.42	2.88	3.68	2.95	2.76	72.15	57.99	81.74	93.20	76.05	100.13	59.83	68.95	68.35	60.93	92.63	113.19	80.00	70.81	64.41	78.77	68.21	54.84	--	protein SPT2 homolog [Camellia sinensis]	-	-	-	-	-	-	-
MSTRG.1380	9.49	9.66	9.13	1.04	1.60	1.46	10.42	11.08	13.68	17.78	16.58	15.16	13.92	14.35	11.68	10.28	10.21	13.74	116.00	120.00	116.00	15.00	20.00	18.00	129.00	143.00	176.00	186.00	171.00	149.00	155.00	145.00	128.00	108.00	116.00	134.00	RUS5	protein root UVB sensitive 5 isoform X2 [Cucumis sativus]	-	-	-	-	-	-	-
MSTRG.13804	0.00	0.00	0.00	0.25	0.60	2.50	0.00	0.00	0.00	0.00	0.00	0.00	0.00	0.00	0.00	0.00	0.00	0.00	0.00	0.00	0.00	1.00	2.00	9.00	0.00	0.00	0.00	0.00	0.00	0.00	0.00	0.00	0.00	0.00	0.00	0.00	VIP4	protein LEO1 homolog [Camellia sinensis]	-	-	-	-	-	-	-
MSTRG.13812	3.89	1.54	2.53	1.22	1.07	1.30	1.33	0.74	1.97	5.72	3.36	2.10	4.05	2.71	3.38	2.26	1.46	3.55	20.00	8.00	14.00	7.00	5.00	7.00	7.00	4.00	11.00	25.00	15.00	9.00	19.00	12.00	16.00	10.00	7.00	15.00	MED13	mediator of RNA polymerase II transcription subunit 13 isoform X2 [Camellia sinensis]	-	-	-	-	-	-	-
MSTRG.13813	13.67	13.87	14.10	12.70	13.21	14.98	11.00	11.51	11.95	16.22	14.56	13.11	10.76	12.09	12.27	10.54	10.49	11.27	234.00	240.00	252.00	242.00	205.00	252.00	192.00	207.00	215.00	236.00	210.00	180.00	168.00	172.00	188.91	155.00	166.90	154.00	TIF3I1	eukaryotic translation initiation factor 3 subunit I-like isoform X3 [Camellia sinensis]	-	-	-	-	-	-	-
MSTRG.13814	1.35	0.76	1.04	0.76	0.76	0.41	0.94	1.14	1.34	2.97	2.46	1.89	1.40	1.15	1.30	1.54	1.29	1.70	51.00	29.00	41.00	32.00	26.00	15.00	36.00	45.00	53.00	95.00	78.00	57.00	48.00	36.00	44.09	50.00	45.10	51.00	RE2	gag-pol polyprotein [Populus deltoides]	-	-	-	-	-	-	-
MSTRG.13823	1.34	1.99	0.89	0.60	0.25	0.45	0.88	1.55	0.64	1.05	0.80	1.95	2.20	2.09	0.50	1.04	2.16	2.24	6.00	9.00	4.15	3.00	1.00	2.00	4.00	7.30	3.00	4.00	3.00	7.00	9.00	7.77	2.00	4.00	9.00	8.00	--	-	-	-	-	-	-	-	-
MSTRG.13857	1.86	2.93	1.29	0.59	0.10	0.39	1.39	2.30	2.40	3.06	5.99	6.17	2.94	2.50	2.68	2.07	1.92	1.73	21.16	33.60	15.25	7.47	1.00	4.30	16.03	27.37	28.64	29.49	57.23	56.23	30.50	23.62	27.34	20.19	20.22	15.69	TPT	triose phosphate/phosphate translocator, chloroplastic-like [Gossypium australe]	-	-	-	-	-	-	-
MSTRG.13862	1.02	0.91	1.17	4.77	5.29	5.61	0.30	0.68	0.58	1.32	2.18	1.53	1.23	0.98	1.25	1.19	0.66	1.02	10.00	9.00	12.00	52.00	47.00	54.00	3.00	7.00	6.00	11.00	18.00	12.00	11.00	8.00	11.00	10.00	6.00	8.00	--	sigma factor binding protein 1, chloroplastic [Ricinus communis]	-	-	-	-	-	-	-
MSTRG.13865	0.00	0.75	0.00	1.01	0.00	0.38	1.48	0.00	0.00	0.44	0.00	0.47	0.00	0.00	0.00	0.00	0.81	0.00	0.00	2.00	0.00	3.00	0.00	1.00	4.00	0.00	0.00	1.00	0.00	1.00	0.00	0.00	0.00	0.00	2.00	0.00	--	-	-	-	-	-	-	-	-
MSTRG.13866	4.62	5.47	4.90	1.19	1.64	2.10	5.42	4.01	5.81	4.95	7.35	4.73	6.69	3.87	5.78	5.71	3.99	5.94	56.00	67.00	62.00	16.00	18.00	25.00	67.00	51.00	74.00	51.00	75.00	46.00	74.00	39.00	63.00	59.42	45.00	57.54	--	early endosome antigen 1-like isoform X1 [Camellia sinensis]	-	-	-	-	-	-	-
MSTRG.13868	1.19	1.79	1.25	0.36	0.37	0.23	0.11	0.22	0.16	0.27	0.94	0.35	0.43	0.34	0.38	0.26	0.37	0.64	21.00	32.00	23.00	7.00	6.00	4.00	2.00	4.00	3.00	4.00	14.00	5.00	7.00	5.00	6.00	4.00	6.00	9.00	EIX2	receptor-like protein EIX1 [Camellia sinensis]	-	-	-	-	-	-	-
MSTRG.13871	10.14	8.06	8.78	9.89	7.76	7.42	9.62	6.01	8.78	9.53	7.46	5.86	10.66	8.45	9.80	11.80	11.63	12.28	194.09	155.89	175.44	210.87	134.71	139.53	187.65	120.82	176.65	155.04	120.35	89.94	186.11	134.37	168.77	194.05	206.97	187.72	--	PREDICTED: F-box protein At5g07610-like [Populus euphratica]	-	-	-	-	-	-	-
MSTRG.13872	2.35	2.46	1.92	0.83	1.53	1.23	1.30	2.20	2.57	2.06	0.97	1.83	1.78	1.41	1.03	1.39	1.71	1.83	40.72	43.15	34.69	15.99	23.97	20.96	22.91	40.05	46.83	30.40	14.19	25.44	28.16	20.32	16.13	20.75	27.54	25.32	--	PREDICTED: F-box protein At5g07610-like [Populus euphratica]	-	-	-	-	-	-	-
MSTRG.13876	32.55	40.97	31.97	36.85	34.37	40.02	35.00	37.31	36.72	40.35	45.43	43.10	48.50	38.25	43.45	45.72	40.66	42.14	353.00	449.00	362.00	445.00	338.00	426.66	387.00	425.00	418.58	372.00	415.00	375.00	480.00	344.79	424.07	426.00	410.00	365.00	At3g08610	NADH dehydrogenase [ubiquinone] 1 alpha subcomplex subunit 1-like [Camellia sinensis]	-	-	-	-	-	-	-
MSTRG.13879	10.63	10.41	10.66	11.13	12.48	11.28	8.14	8.85	10.08	12.10	13.07	11.82	12.28	12.51	11.77	11.31	13.49	10.44	278.00	275.00	291.00	324.00	296.00	290.00	217.00	243.00	277.00	269.00	288.00	248.00	293.00	272.00	277.00	254.00	328.00	218.00	At3g08650	Zinc/iron permease [Macleaya cordata]	-	-	-	-	GO:0031224//intrinsic component of membrane	GO:0022890//inorganic cation transmembrane transporter activity	GO:0000041//transition metal ion transport;GO:0044763//single-organism cellular process
MSTRG.13880	7.74	8.32	7.17	7.25	9.18	7.41	7.10	6.14	4.87	9.28	9.75	9.77	8.66	7.53	8.71	7.40	9.46	7.56	62.00	68.00	58.00	67.00	66.00	60.00	57.00	51.00	42.00	64.00	64.00	64.00	62.00	51.00	64.00	51.00	72.00	49.00	At3g08650	Zinc/iron permease [Trema orientale]	-	-	-	-	-	-	-
MSTRG.13894	0.00	0.00	0.28	0.04	0.27	1.81	0.00	0.00	0.00	0.00	0.00	0.28	0.28	0.10	1.87	1.82	0.35	0.00	0.00	0.00	1.87	0.29	1.58	11.56	0.00	0.00	0.00	0.00	0.00	1.47	1.63	0.53	3.66	10.14	2.10	0.00	--	-	-	-	-	-	-	-	-
MSTRG.13895	0.68	0.45	0.29	0.27	0.11	0.14	0.70	0.99	0.19	0.53	0.27	0.76	0.34	0.75	0.24	0.24	0.59	0.51	6.67	4.49	3.00	3.00	1.00	1.31	7.00	10.23	2.00	4.44	2.22	6.00	3.00	6.08	2.15	2.03	5.41	4.00	--	protein CMSS1-like [Camellia sinensis]	-	-	-	-	-	-	-
MSTRG.1390	1.13	0.41	0.72	0.00	0.00	0.00	0.18	0.81	1.07	0.22	2.79	4.13	3.32	3.38	0.73	1.01	1.91	0.47	6.00	2.22	4.00	0.00	0.00	0.00	1.00	4.54	6.00	1.00	12.52	17.66	16.15	15.00	3.50	4.62	9.46	2.00	--	-	-	-	-	-	-	-	-
MSTRG.13903	18.96	20.80	19.43	9.87	12.65	13.13	15.89	17.28	18.01	21.27	19.70	15.59	19.82	18.21	16.44	18.40	17.84	18.75	292.61	324.34	313.00	169.57	177.00	199.21	250.00	280.00	292.00	279.00	256.00	193.00	279.00	233.60	228.29	244.00	256.00	231.00	SDH5	protein EMBRYO DEFECTIVE 514-like isoform X2 [Camellia sinensis]	-	-	-	-	GO:0044455//mitochondrial membrane part	-	GO:0009725//response to hormone;GO:0019941//modification-dependent protein catabolic process;GO:0035966//response to topologically incorrect protein;GO:0043094//cellular metabolic compound salvage;GO:0043248//proteasome assembly
MSTRG.13909	71.38	75.26	70.97	43.17	44.41	49.00	57.87	61.27	57.61	53.22	53.71	55.55	54.61	45.52	51.15	55.27	45.20	55.92	732.00	780.00	760.00	493.00	413.00	494.00	605.00	660.00	621.00	464.00	464.00	457.00	511.00	388.00	472.00	487.00	431.00	458.00	RPL35	60S ribosomal protein L35 [Camellia sinensis]	-	-	-	-	GO:0030529//intracellular ribonucleoprotein complex	-	GO:0010467//gene expression
MSTRG.13911	47.20	50.11	45.81	42.39	47.74	41.18	47.53	49.40	42.09	37.88	35.44	39.16	41.63	33.29	37.17	44.75	35.30	40.51	302.00	324.00	306.00	302.00	277.00	259.00	310.00	332.00	283.00	206.00	191.00	201.00	243.00	177.00	214.00	246.00	210.00	207.00	Os02g0178400	protein transport protein Sec61 subunit gamma [Camellia sinensis]	-	-	-	-	-	-	-
MSTRG.13915	6.01	6.50	6.19	5.58	3.99	4.61	2.06	3.68	2.86	2.83	3.52	1.13	3.34	3.62	3.32	2.35	3.18	2.47	146.00	159.68	157.00	151.00	88.00	110.00	51.00	94.00	73.00	58.48	72.00	22.00	74.00	73.00	72.51	49.00	71.93	48.00	--	probable RNA-binding protein 23 [Camellia sinensis]	-	-	-	-	-	-	-
MSTRG.13922	3.91	3.92	3.75	2.61	3.95	3.00	3.59	3.29	3.80	5.45	4.25	5.56	5.67	3.90	4.91	3.72	3.62	3.22	93.00	94.00	93.00	69.00	85.00	70.00	87.00	82.00	95.00	110.00	85.00	106.00	123.00	77.00	105.00	76.00	80.00	61.00	MOCS3	adenylyltransferase and sulfurtransferase MOCS3-like [Camellia sinensis]	-	-	-	-	-	-	-
MSTRG.13924	4.12	2.95	2.67	0.30	0.54	0.44	0.19	0.09	0.28	0.42	0.50	0.36	1.00	0.24	0.22	0.17	0.06	0.24	85.04	61.60	57.46	7.00	10.02	9.00	4.00	2.00	6.14	7.33	8.71	6.00	18.90	4.06	4.00	3.00	1.10	4.00	TPC1	two pore calcium channel protein 1B-like [Camellia sinensis]	-	-	-	-	-	-	-
MSTRG.13946	24.20	22.50	23.80	30.42	30.00	26.23	22.06	21.18	24.22	26.55	26.51	23.27	23.40	21.87	22.64	24.47	21.43	21.95	595.00	559.00	611.00	833.00	669.00	634.00	553.00	547.00	626.00	555.00	549.00	459.00	525.00	447.00	501.00	517.00	490.00	431.00	At5g06050	probable methyltransferase PMT10 isoform X2 [Camellia sinensis]	-	-	-	-	-	-	-
MSTRG.13953	6.49	6.92	4.69	7.80	7.71	8.23	5.19	4.09	4.47	5.29	6.76	5.48	5.25	6.01	5.77	5.00	5.37	5.00	65.00	70.00	49.00	87.00	70.00	81.00	53.00	43.00	47.00	45.00	57.00	44.00	48.00	50.00	52.00	43.00	50.00	40.00	MIA40	mitochondrial intermembrane space import and assembly protein 40 homolog [Camellia sinensis]	-	-	-	-	-	-	-
MSTRG.13961	0.00	0.41	0.22	0.00	0.00	0.00	0.61	0.40	0.00	0.26	0.25	0.28	0.00	0.75	1.39	0.24	0.23	0.00	0.00	2.00	1.12	0.00	0.00	0.00	3.00	2.00	0.00	1.08	1.00	1.08	0.00	3.00	6.00	1.00	1.04	0.00	SUS2	sucrose synthase 2-like [Camellia sinensis]	-	-	-	-	-	-	-
MSTRG.13970	0.00	0.36	0.17	0.00	0.00	0.00	0.00	0.35	0.35	0.64	0.22	0.23	1.00	0.00	0.20	1.06	0.00	0.23	0.00	2.00	1.00	0.00	0.00	0.00	0.00	2.00	2.00	3.00	1.00	1.00	5.00	0.00	1.00	5.00	0.00	1.00	--	pentatricopeptide repeat-containing protein At3g47530-like [Camellia sinensis]	-	-	-	-	-	-	-
MSTRG.1400	2.88	2.68	3.26	2.24	3.23	2.71	2.82	2.28	1.44	4.52	4.94	5.59	3.92	3.32	1.34	2.52	3.06	3.31	48.50	45.54	57.25	41.91	49.25	44.72	48.29	40.23	25.44	64.55	69.90	75.33	60.09	46.35	20.32	36.44	47.84	44.42	ABCB29	ABC transporter B family member 29, chloroplastic isoform X2 [Camellia sinensis]	-	-	-	-	-	-	-
MSTRG.14001	1.73	4.16	4.73	2.66	2.45	5.78	1.70	1.18	2.32	4.07	1.47	1.23	4.60	2.97	2.47	3.45	3.36	4.95	7.00	17.00	20.00	12.00	9.00	23.00	7.00	5.00	9.86	14.00	5.00	4.00	17.00	10.00	9.00	12.00	12.63	16.00	--	acyl-CoA-binding domain-containing protein 4-like [Camellia sinensis]	-	-	-	-	-	-	-
MSTRG.14012	194.04	192.27	207.50	209.51	196.06	198.99	180.91	197.48	184.50	178.42	179.14	173.35	179.76	153.87	161.48	174.72	152.78	189.76	1493.00	1495.00	1667.00	1795.00	1368.00	1505.00	1419.00	1596.00	1492.00	1167.00	1161.00	1070.00	1262.00	984.00	1118.00	1155.00	1093.00	1166.00	UBICEP52-7	ubiquitin extension protein 1, partial [Prunus dulcis]	-	-	-	-	GO:0030529//intracellular ribonucleoprotein complex;GO:0043231//intracellular membrane-bounded organelle	GO:0005198//structural molecule activity	GO:0010467//gene expression
MSTRG.14013	0.94	1.19	1.49	0.93	2.35	1.24	1.27	2.02	0.25	1.52	1.23	1.94	2.84	3.74	3.29	2.72	1.95	1.62	3.62	4.62	6.00	4.00	8.23	4.72	5.00	8.18	1.00	5.00	4.00	6.00	10.00	12.00	11.42	9.00	7.00	5.00	--	T4.15 [Malus x robusta]	-	-	-	-	-	-	-
MSTRG.14020	0.00	0.00	0.00	0.76	0.00	0.00	0.00	0.00	0.00	0.00	0.00	0.00	0.00	0.00	0.00	0.00	0.00	0.00	0.00	0.00	0.00	2.00	0.00	0.00	0.00	0.00	0.00	0.00	0.00	0.00	0.00	0.00	0.00	0.00	0.00	0.00	ALY1	Protein ALWAYS EARLY like isoform 1 [Actinidia chinensis var. chinensis] [Actinidia chinensis]	-	-	-	-	-	-	-
MSTRG.14022	1.16	1.97	1.90	0.26	0.64	0.00	0.85	0.28	0.55	0.00	1.03	0.72	1.27	0.00	0.00	1.24	0.31	0.36	4.00	6.85	6.82	1.00	2.00	0.00	3.00	1.00	2.00	0.00	3.00	2.00	4.00	0.00	0.00	3.68	1.00	1.00	--	YTH domain-containing protein ECT4 [Camellia sinensis]	-	-	-	-	-	-	-
MSTRG.14023	2.07	4.10	3.76	3.66	2.01	4.87	1.98	3.37	2.17	1.73	2.58	3.67	2.07	1.48	3.22	0.56	1.21	1.56	14.53	28.90	27.17	28.38	12.75	33.49	14.02	24.78	15.93	10.27	15.24	20.55	13.12	8.65	20.28	3.37	7.78	8.75	--	transmembrane protein 120 homolog isoform X3 [Camellia sinensis]	-	-	-	-	-	-	-
MSTRG.14024	2.16	3.40	2.27	1.19	0.25	1.46	0.92	1.37	1.24	1.43	1.49	0.92	1.85	1.25	2.08	1.14	1.16	1.55	31.86	50.71	34.95	19.51	3.39	21.21	13.83	21.26	19.26	18.00	18.49	10.85	24.92	15.41	27.67	14.45	15.90	18.26	--	transmembrane protein 120 homolog isoform X4 [Camellia sinensis]	-	-	-	-	-	-	-
MSTRG.14025	1.04	0.88	0.61	0.11	0.14	0.90	0.50	0.48	0.00	0.60	0.60	0.63	0.97	1.22	1.01	1.33	0.14	1.11	8.20	7.00	5.00	1.00	1.00	7.00	4.00	4.00	0.00	4.00	4.00	4.00	7.00	8.00	7.17	9.00	1.00	7.00	--	transmembrane protein 120 homolog isoform X3 [Camellia sinensis]	-	-	-	-	-	-	-
MSTRG.14030	3.56	2.94	2.66	1.67	1.35	1.53	2.53	2.55	2.71	2.47	2.69	2.17	1.67	2.79	2.80	2.93	3.27	3.06	90.17	75.27	70.36	47.00	31.00	38.00	65.27	67.81	72.06	53.03	57.40	44.10	38.67	58.66	63.65	63.70	76.93	61.86	--	mediator of RNA polymerase II transcription subunit 15-like [Camellia sinensis]	-	-	-	-	-	-	-
MSTRG.14037	4.95	4.09	4.42	5.07	4.10	5.03	5.19	5.11	4.49	6.14	6.27	7.62	5.27	4.47	4.49	4.75	5.12	4.97	197.45	165.01	184.12	225.28	148.44	197.40	210.87	213.96	188.42	208.16	210.79	243.84	191.92	148.27	161.16	162.95	190.03	158.34	R1A-10	disease resistance protein RPP13-like [Camellia sinensis]	-	-	-	-	-	-	-
MSTRG.14042	0.00	0.22	0.19	0.17	0.00	0.20	0.19	0.19	0.18	0.23	0.23	0.00	0.43	0.00	0.27	0.23	0.21	0.00	0.00	1.16	1.00	1.00	0.00	1.00	1.00	1.00	1.00	1.00	1.00	0.00	2.00	0.00	1.23	1.00	1.00	0.00	--	mucin-2-like [Camellia sinensis]	-	-	-	-	-	-	-
MSTRG.14046	0.20	0.80	0.48	0.00	0.00	0.00	0.20	0.29	0.57	1.42	1.19	0.50	0.11	0.48	0.34	0.59	0.65	0.13	2.00	8.00	5.00	0.00	0.00	0.00	2.00	3.00	6.00	12.00	10.00	4.00	1.00	4.00	3.00	5.00	6.00	1.00	--	LOW QUALITY PROTEIN: NEDD8 ultimate buster 1 [Camellia sinensis]	-	-	-	-	-	-	-
MSTRG.14050	0.00	0.00	0.00	0.00	0.00	0.00	0.00	0.44	0.00	0.00	0.00	0.00	0.00	0.00	0.00	0.00	0.00	0.00	0.00	0.00	0.00	0.00	0.00	0.00	0.00	1.00	0.00	0.00	0.00	0.00	0.00	0.00	0.00	0.00	0.00	0.00	--	Retrovirus-related Pol polyprotein from transposon 17.6 [Cajanus cajan]	-	-	-	-	-	-	-
MSTRG.14052	0.00	0.00	0.00	0.00	0.00	0.00	0.00	0.00	0.00	0.98	0.00	0.00	0.00	0.50	0.00	0.52	0.00	0.00	0.00	0.00	0.00	0.00	0.00	0.00	0.00	0.00	0.00	2.00	0.00	0.00	0.00	1.00	0.00	1.08	0.00	0.00	--	protein enabled-like [Camellia sinensis]	-	-	-	-	-	-	-
MSTRG.14055	0.93	0.13	0.13	2.98	2.93	3.24	0.39	0.13	0.51	0.16	0.16	0.33	0.00	0.00	0.30	0.00	0.29	0.17	7.00	1.00	1.00	25.00	20.00	24.00	3.00	1.00	4.00	1.00	1.00	2.00	0.00	0.00	2.00	0.00	2.00	1.00	--	-	-	-	-	-	-	-	-
MSTRG.14056	0.34	0.34	0.65	0.00	0.00	2.08	0.33	0.32	0.00	0.40	0.00	0.00	0.75	0.41	0.00	0.40	0.37	0.00	1.00	1.00	2.00	0.00	0.00	6.00	1.00	1.00	0.00	1.00	0.00	0.00	2.00	1.00	0.00	1.00	1.00	0.00	--	-	-	-	-	-	-	-	-
MSTRG.14060	1.65	0.72	0.40	1.76	1.37	1.79	0.91	0.89	0.79	1.34	1.84	1.67	1.59	1.74	2.64	1.20	1.56	0.78	16.00	7.00	4.00	19.00	12.00	17.00	9.00	9.00	8.00	11.00	15.00	13.00	14.00	14.00	23.00	10.00	14.00	6.00	--	Carbohydrate/puine kinase, PfkB, conserved site protein [Actinidia chinensis var. chinensis] [Actinidia chinensis]	-	-	-	-	-	GO:0016772//transferase activity, transferring phosphorus-containing groups	GO:0016310//phosphorylation;GO:0019321//pentose metabolic process
MSTRG.1407	1.70	1.82	1.49	1.22	1.35	1.59	0.96	0.46	0.74	1.26	0.62	0.85	1.03	0.70	0.54	0.71	0.94	0.85	17.43	18.86	16.00	14.00	12.59	16.00	10.00	5.00	8.00	11.00	5.33	7.00	9.65	6.00	5.00	6.30	9.00	7.00	--	dentin sialophosphoprotein-like isoform X3 [Camellia sinensis]	-	-	-	-	-	-	-
MSTRG.14074	0.00	0.00	0.00	2.61	0.96	2.66	0.00	0.00	0.00	0.00	0.00	0.00	0.00	0.00	0.00	0.00	0.00	0.00	0.00	0.00	0.00	10.00	3.00	9.00	0.00	0.00	0.00	0.00	0.00	0.00	0.00	0.00	0.00	0.00	0.00	0.00	PR	PREDICTED: perakine reductase-like isoform X2 [Solanum tuberosum]	-	-	-	-	-	-	-
MSTRG.14078	0.99	1.12	0.47	4.57	4.52	7.11	0.35	0.94	0.67	1.16	0.92	1.14	0.99	0.59	1.10	1.23	0.99	1.24	14.00	16.00	7.00	72.00	58.00	99.00	5.00	14.00	10.00	14.00	11.00	13.00	12.78	7.00	14.00	15.00	13.00	14.00	BPA1	binding partner of ACD11 1-like isoform X1 [Camellia sinensis]	-	-	-	-	-	GO:0097159//organic cyclic compound binding	GO:0000097//sulfur amino acid biosynthetic process
MSTRG.1410	0.00	0.00	0.52	0.22	0.80	0.27	0.00	0.23	0.00	0.00	0.00	0.34	0.00	0.00	0.00	0.00	0.00	0.00	0.00	0.00	2.25	1.00	3.00	1.11	0.00	1.00	0.00	0.00	0.00	1.13	0.00	0.00	0.00	0.00	0.00	0.00	--	Phosphatidylinositol 4,5-bisphosphate 5-phosphatase [Actinidia chinensis var. chinensis] [Actinidia chinensis]	-	-	-	-	-	-	-
MSTRG.14100	0.33	0.16	0.16	0.15	0.18	0.50	0.65	0.00	0.63	0.39	0.84	0.82	0.19	1.39	0.00	0.00	0.53	0.21	2.00	1.00	1.00	1.00	1.00	3.00	4.00	0.00	4.00	2.00	4.28	4.00	1.07	7.00	0.00	0.00	3.00	1.00	--	pentatricopeptide repeat-containing protein At3g22470, mitochondrial-like isoform X2 [Camellia sinensis]	-	-	-	-	-	-	-
MSTRG.14106	1.29	0.80	1.08	0.00	0.00	0.00	0.32	0.00	0.00	0.00	0.00	4.22	0.00	0.00	0.00	0.00	0.00	0.00	8.00	5.00	7.00	0.00	0.00	0.00	2.00	0.00	0.00	0.00	0.00	21.00	0.00	0.00	0.00	0.00	0.00	0.00	--	MYB transcription factor [Camellia sinensis]	-	-	-	-	-	-	-
MSTRG.14110	0.30	0.00	0.00	0.00	0.00	0.00	0.00	0.86	0.00	0.00	0.00	0.00	0.00	0.00	0.00	0.00	0.00	0.00	1.00	0.00	0.00	0.00	0.00	0.00	0.00	3.00	0.00	0.00	0.00	0.00	0.00	0.00	0.00	0.00	0.00	0.00	At2g39750	probable methyltransferase PMT10 [Camellia sinensis]	-	-	-	-	-	-	-
MSTRG.14113	16.87	13.45	14.25	45.73	43.83	51.52	9.66	8.27	8.66	9.10	8.75	13.96	12.22	12.74	11.71	8.52	9.38	8.55	149.33	120.37	131.74	450.86	351.88	448.34	87.16	76.94	80.55	68.46	65.29	99.12	98.70	93.73	93.26	64.82	77.23	60.48	TBP	Beta2-adaptin/TBP, C-terminal domain-containing protein [Cynara cardunculus var. scolymus] [Cynara cardunculus]	-	-	-	-	-	-	-
MSTRG.14114	5.39	5.02	7.29	0.00	0.10	0.00	3.92	3.83	4.15	9.24	9.56	12.56	6.06	7.58	7.87	4.70	6.38	6.06	175.00	166.10	247.80	0.00	3.00	0.00	130.16	132.37	142.59	256.91	261.85	330.20	181.46	206.19	232.58	132.26	193.42	157.91	SWC2	SWR1 complex subunit 2-like isoform X1 [Camellia sinensis]	-	-	-	-	-	-	-
MSTRG.14115	1.95	3.58	0.76	0.00	0.00	0.00	4.34	2.96	2.71	6.15	5.07	6.52	5.25	2.17	2.70	3.01	2.68	2.31	44.89	83.44	18.42	0.00	0.00	0.00	102.02	71.82	65.76	120.70	98.53	120.75	110.54	41.69	56.15	59.76	57.56	42.48	--	Pectinesterase inhibitor domain [Macleaya cordata]	-	-	-	-	-	-	-
MSTRG.14116	0.00	0.00	0.00	1.08	1.60	1.47	0.00	0.00	0.00	0.00	0.00	0.00	0.00	0.00	0.00	0.00	0.00	0.00	0.00	0.00	0.00	10.00	12.00	12.00	0.00	0.00	0.00	0.00	0.00	0.00	0.00	0.00	0.00	0.00	0.00	0.00	CYCD3-1	cyclin D [Camellia sinensis]	-	-	-	-	-	-	-
MSTRG.1412	0.00	0.00	0.44	5.05	5.87	3.87	0.15	0.14	0.14	0.54	0.18	1.14	0.17	0.00	0.17	0.00	0.16	0.00	0.00	0.00	3.00	37.00	35.00	25.00	1.00	1.00	1.00	3.00	1.00	6.00	1.00	0.00	1.00	0.00	1.00	0.00	--	uncharacterized protein LOC114306227 isoform X2 [Camellia sinensis]	-	-	-	-	-	-	-
MSTRG.14124	0.70	0.30	0.19	0.27	0.44	0.20	0.10	0.28	0.00	0.94	0.12	2.36	0.76	0.60	0.33	0.12	0.43	0.12	7.00	3.00	2.00	3.00	4.00	2.00	1.00	3.00	0.00	8.00	1.00	19.00	7.00	5.00	3.00	1.00	4.00	1.00	--	-	-	-	-	-	-	-	-
MSTRG.14126	0.36	0.56	0.49	0.37	0.00	0.73	0.50	0.39	0.34	0.66	0.49	1.79	0.39	0.56	0.29	0.30	0.72	0.51	7.00	11.00	10.00	8.00	0.00	14.00	10.00	8.00	7.00	11.00	8.00	28.00	7.00	9.00	5.00	5.00	13.00	8.00	--	-	-	-	-	-	-	-	-
MSTRG.1413	22.09	20.63	21.55	17.54	19.67	18.80	20.51	20.52	21.31	21.54	22.42	22.66	23.36	22.52	23.69	21.79	22.53	22.30	655.00	618.00	667.00	579.00	529.00	548.00	620.00	639.00	664.00	543.00	560.00	539.00	632.00	555.00	632.00	555.00	621.00	528.00	SEC23	protein transport protein SEC23 [Camellia sinensis]	-	-	-	-	GO:0030120//vesicle coat	GO:0046914//transition metal ion binding	GO:0015031//protein transport;GO:0016482//cytoplasmic transport
MSTRG.14130	0.23	0.11	0.44	0.31	0.89	0.47	0.11	0.33	0.22	1.35	1.09	2.15	0.50	0.41	0.00	0.13	0.49	0.29	2.00	1.00	4.00	3.00	7.00	4.00	1.00	3.00	2.00	10.00	8.00	15.00	4.00	3.00	0.00	1.00	4.00	2.00	--	DUF724 domain-containing protein 2-like [Camellia sinensis]	-	-	-	-	-	-	-
MSTRG.14137	1.98	2.29	1.20	0.54	0.67	0.61	1.21	2.53	2.19	4.14	4.47	2.65	2.73	1.49	3.19	3.11	1.21	4.17	9.85	11.49	6.22	3.00	3.00	3.00	6.13	13.21	11.45	17.45	18.71	10.54	12.35	6.14	14.23	13.27	5.59	16.53	--	uncharacterized protein LOC114288471 [Camellia sinensis]	-	-	-	-	-	-	-
MSTRG.1415	11.73	12.76	11.84	10.17	8.36	9.34	11.17	11.69	11.62	22.15	17.50	20.81	13.16	10.99	13.20	11.70	12.38	12.55	357.00	377.00	359.00	343.00	234.00	269.00	331.00	359.00	347.00	516.00	413.00	470.00	362.00	273.00	346.00	295.00	344.00	292.00	LIMYB	L10-interacting MYB domain-containing protein-like [Camellia sinensis]	-	-	-	-	-	-	-
MSTRG.14154	1.91	2.18	1.98	2.98	3.43	3.11	1.50	1.75	1.33	4.64	3.75	3.24	2.32	2.35	2.88	2.14	2.43	2.18	135.00	155.83	146.00	234.86	220.00	216.00	107.90	130.00	99.00	279.00	223.00	184.00	150.00	138.00	183.00	130.00	160.00	123.00	FER	receptor-like protein kinase FERONIA [Camellia sinensis]	-	-	-	-	-	-	-
MSTRG.14156	0.62	0.59	0.79	1.62	0.91	1.71	0.00	0.00	0.16	0.74	0.39	0.41	0.36	0.60	1.28	0.71	0.18	1.03	3.78	3.63	5.00	10.95	5.00	10.16	0.00	0.00	1.00	3.79	2.00	2.00	2.00	3.00	7.00	3.72	1.00	5.00	At4g39670	ACD11 homolog protein-like isoform X6 [Camellia sinensis]	-	-	-	-	-	-	-
MSTRG.14165	46.77	60.75	48.87	38.43	32.24	42.72	34.93	41.89	40.96	51.90	32.18	43.24	45.44	48.28	46.37	46.71	44.02	44.59	176.00	231.00	192.00	161.00	110.00	158.00	134.00	165.56	162.00	166.00	102.00	130.53	156.00	151.00	157.00	151.00	154.00	134.00	TSN2	ribonuclease TUDOR 2-like [Camellia sinensis]	-	-	-	-	-	-	-
MSTRG.1417	0.00	0.00	0.29	0.00	0.00	0.51	0.00	0.00	0.00	0.00	0.00	0.00	0.00	0.00	0.00	0.00	0.00	0.00	0.00	0.00	2.22	0.00	0.00	3.68	0.00	0.00	0.00	0.00	0.00	0.00	0.00	0.00	0.00	0.00	0.00	0.00	XTH30	probable xyloglucan endotransglucosylase/hydrolase protein 30 [Camellia sinensis]	-	-	-	-	-	-	-
MSTRG.14171	1.11	1.30	1.06	0.54	1.56	1.23	0.30	0.86	0.38	1.66	1.44	1.76	1.44	1.34	0.90	0.82	0.65	0.88	11.00	13.00	11.00	6.00	14.00	12.00	3.00	9.00	4.00	14.00	12.00	14.00	13.00	11.00	8.00	7.00	6.00	7.00	--	UPF0746 protein DDB_G0281095-like, partial [Camellia sinensis]	-	-	-	-	-	-	-
MSTRG.1418	4.43	3.66	3.84	3.03	4.73	3.86	3.30	3.82	3.41	2.53	2.93	2.71	3.42	4.65	4.93	2.05	8.53	5.81	35.23	33.13	32.86	28.82	34.19	30.39	23.39	34.36	31.70	18.71	24.93	15.83	28.39	36.37	42.34	17.08	64.35	40.34	XTH30	probable xyloglucan endotransglucosylase/hydrolase protein 30 [Camellia sinensis]	-	-	-	-	-	-	-
MSTRG.14184	36.50	35.36	35.40	281.24	277.82	262.77	34.31	30.92	31.66	96.90	73.43	54.96	46.28	43.97	80.61	51.66	44.82	44.48	861.00	843.00	872.00	7387.00	5943.00	6093.00	825.00	766.00	785.00	1943.00	1459.00	1040.00	996.00	862.00	1711.00	1047.00	983.00	838.00	POSF21	Transcription factor RF2a like [Actinidia chinensis var. chinensis] [Actinidia chinensis]	-	-	-	-	-	-	-
MSTRG.14186	23.94	24.14	23.78	11.78	11.85	12.80	23.76	23.25	24.05	29.36	30.61	24.26	26.88	27.41	29.65	24.52	26.04	26.31	627.67	639.55	650.93	343.78	281.71	329.79	634.94	640.08	662.52	654.25	675.95	510.07	642.82	597.16	699.45	552.23	634.65	550.80	At4g38890	tRNA-dihydrouridine(47) synthase [NAD(P)(+)]-like isoform X1 [Camellia sinensis]	-	-	-	-	-	GO:0000166//nucleotide binding;GO:0016627//oxidoreductase activity, acting on the CH-CH group of donors;GO:0043169//cation binding	GO:0006399//tRNA metabolic process;GO:0044710//single-organism metabolic process
MSTRG.14188	24.05	30.43	31.24	31.97	39.05	39.82	27.98	31.06	36.18	26.53	33.41	29.28	31.05	32.29	34.39	30.37	29.27	38.74	129.00	165.00	175.00	191.00	190.00	210.00	153.00	175.00	204.00	121.00	151.00	126.00	152.00	144.00	166.00	140.00	146.00	166.00	--	FAD-dependent cmnm(5)s(2)U34 oxidoreductase [Actinidia chinensis var. chinensis] [Actinidia chinensis]	-	-	-	-	-	GO:0015077//monovalent inorganic cation transmembrane transporter activity	GO:0006754//ATP biosynthetic process
MSTRG.14194	2.21	2.99	2.84	3.49	4.97	3.77	3.30	2.65	3.39	4.15	4.59	2.46	3.13	3.79	2.90	3.30	3.24	2.61	54.00	63.00	60.00	84.00	97.00	90.00	75.00	69.00	77.00	78.00	87.00	47.00	61.00	70.00	60.00	61.00	65.00	48.00	RPP8L4	probable disease resistance RPP8-like protein 2 [Camellia sinensis]	-	-	-	-	-	-	-
MSTRG.14195	4.88	2.02	3.77	0.00	0.00	0.00	1.08	1.20	2.40	2.22	2.24	1.37	3.45	0.95	0.87	2.75	1.18	2.36	31.00	13.00	25.00	0.00	0.00	0.00	7.00	8.00	16.00	12.00	12.00	7.00	20.00	5.00	5.00	15.00	7.00	12.00	WDR26	WD repeat-containing protein WDS homolog [Camellia sinensis]	-	-	-	-	-	-	-
MSTRG.142	1.88	2.56	1.58	2.53	3.89	2.27	1.50	3.81	2.13	3.04	2.93	2.49	1.68	2.55	2.35	3.28	1.90	2.21	16.00	22.00	14.00	24.00	30.00	19.00	13.00	34.00	19.00	22.00	21.00	17.00	13.00	18.00	18.00	24.00	15.00	15.00	--	Spindle and kinetochore-associated protein [Actinidia chinensis var. chinensis] [Actinidia chinensis]	-	-	-	-	-	-	-
MSTRG.14200	16.89	15.27	16.05	5.21	6.18	4.86	20.03	24.34	20.89	25.32	23.23	17.17	25.80	25.64	25.31	20.99	20.42	25.27	97.93	89.43	97.15	33.66	32.51	27.69	118.37	148.22	127.25	124.76	113.41	79.83	136.45	123.52	132.02	104.54	110.09	116.98	--	zinc finger BED domain-containing protein DAYSLEEPER-like [Camellia sinensis]	-	-	-	-	-	-	-
MSTRG.14201	4.02	5.40	5.25	0.00	0.00	0.00	6.09	5.68	5.11	6.13	7.23	6.40	5.74	6.41	4.51	5.57	6.82	5.82	117.00	158.00	159.00	0.00	0.00	0.00	181.00	173.00	156.00	151.00	177.00	149.00	152.00	155.00	118.00	139.00	184.00	135.00	At5g14590	isocitrate dehydrogenase [NADP] [Camellia sinensis]	-	-	-	-	-	GO:0000166//nucleotide binding;GO:0004448//isocitrate dehydrogenase activity;GO:0043169//cation binding	GO:0006101//citrate metabolic process
MSTRG.14207	0.60	0.81	0.59	1.17	1.02	0.82	0.80	0.58	0.60	0.00	1.42	1.23	0.45	0.68	0.84	0.60	0.98	0.85	6.32	8.60	6.47	13.74	9.76	8.42	8.57	6.43	6.61	0.00	12.57	10.39	4.27	5.91	7.99	5.40	9.57	7.15	At1g59780	disease resistance protein RPP8-like [Camellia sinensis]	-	-	-	-	-	-	-
MSTRG.14212	11.02	11.92	13.41	18.46	15.98	8.24	14.64	12.93	13.57	14.09	14.56	14.34	12.95	12.43	11.69	11.95	12.65	10.85	133.79	145.45	166.36	244.59	172.24	96.59	179.39	164.05	171.09	146.57	146.48	137.47	139.89	125.04	124.48	122.14	141.85	103.93	IPMS1	2-isopropylmalate synthase 1, chloroplastic-like [Camellia sinensis]	-	-	-	-	-	-	-
MSTRG.14224	11.47	10.98	12.10	10.99	10.83	9.46	12.37	11.28	11.82	12.73	12.56	12.21	10.97	13.18	12.33	11.46	11.90	10.53	423.00	409.00	466.00	451.00	362.00	343.00	465.00	437.00	458.00	399.00	390.00	361.00	369.00	404.00	409.00	363.00	408.00	310.00	FRS5	protein FAR1-RELATED SEQUENCE 5-like isoform X1 [Camellia sinensis]	-	-	-	-	-	GO:0046914//transition metal ion binding	-
MSTRG.14239	10.99	12.87	11.32	0.13	0.08	0.15	11.20	12.04	11.38	19.03	20.65	22.63	13.26	12.87	13.37	11.15	11.93	12.58	305.00	361.00	328.00	4.00	2.00	4.00	317.00	351.00	332.00	449.00	483.00	504.00	336.00	297.00	334.00	266.00	308.00	279.00	At1g77840	LOW QUALITY PROTEIN: eukaryotic translation initiation factor 5-like [Camellia sinensis]	-	-	-	-	-	-	-
MSTRG.14248	12.99	14.46	12.99	9.28	9.48	10.69	12.30	12.88	12.08	18.71	15.89	18.06	15.31	15.75	13.52	14.76	15.91	16.44	466.57	531.36	493.15	363.26	305.07	372.10	456.12	492.83	460.02	585.76	480.97	531.33	506.64	472.67	437.75	461.66	530.67	473.14	GCS1	mannosyl-oligosaccharide glucosidase GCS1 isoform X1 [Camellia sinensis]	-	-	-	-	-	-	-
MSTRG.14251	27.31	42.68	17.90	8.26	6.02	17.26	22.84	20.26	20.24	30.78	37.54	30.82	35.29	25.94	35.47	30.12	28.76	32.04	95.00	150.00	65.00	32.00	19.00	59.00	81.00	74.00	74.00	91.00	110.00	86.00	112.00	75.00	111.00	90.00	93.00	89.00	--	-	-	-	-	-	-	-	-
MSTRG.14256	1.85	1.98	1.34	4.84	5.79	5.27	1.71	2.09	2.20	2.02	1.48	1.02	1.03	1.22	1.59	2.31	1.31	1.38	34.00	36.00	29.00	98.00	100.00	99.00	32.00	43.00	42.00	33.00	25.00	15.00	18.00	18.00	26.00	35.00	23.00	20.00	--	uncharacterized protein LOC114263339 [Camellia sinensis]	-	-	-	-	-	-	-
MSTRG.14270	3.54	4.50	4.11	3.74	2.51	4.50	5.20	5.41	5.65	3.72	5.55	4.88	5.12	5.93	4.07	4.71	3.53	5.06	28.00	36.00	34.00	33.00	18.00	35.00	42.00	45.00	47.00	25.00	37.00	31.00	37.00	39.00	29.00	32.00	26.00	32.00	--	PREDICTED: At5g01610 [Prunus dulcis]	-	-	-	-	-	-	-
MSTRG.14274	0.83	0.82	0.80	0.00	0.00	0.00	1.63	0.79	0.95	0.59	1.19	2.07	1.28	0.80	1.85	1.36	0.36	0.63	5.00	5.00	5.00	0.00	0.00	0.00	10.00	5.00	6.00	3.00	6.00	10.00	7.00	4.00	10.00	7.00	2.00	3.00	--	eukaryotic translation initiation factor 3 subunit J-A-like [Camellia sinensis]	-	-	-	-	-	-	-
MSTRG.14285	0.48	0.00	0.00	6.98	5.60	6.94	0.00	0.00	0.00	0.00	0.00	0.00	0.00	0.00	0.00	0.00	0.00	0.00	3.00	0.00	0.00	49.00	32.00	43.00	0.00	0.00	0.00	0.00	0.00	0.00	0.00	0.00	0.00	0.00	0.00	0.00	--	UPF0746 protein DDB_G0281095-like, partial [Camellia sinensis]	-	-	-	-	-	-	-
MSTRG.14287	3.76	3.84	4.41	1.94	0.76	2.12	4.01	2.83	3.54	3.62	4.09	2.73	2.64	3.34	3.09	2.34	2.73	2.41	42.91	44.27	52.54	24.62	7.86	23.76	46.71	33.90	42.52	35.17	39.34	25.03	27.47	31.73	31.71	22.94	28.93	21.97	--	SCAN domain-containing protein, partial [Actinidia chinensis var. chinensis] [Actinidia chinensis]	-	-	-	-	-	-	-
MSTRG.1429	7.85	7.29	7.25	16.32	16.80	15.60	7.13	8.27	7.71	10.79	12.96	10.11	10.66	11.66	10.18	9.00	10.66	9.52	434.86	437.59	438.32	1022.31	907.88	898.73	433.84	481.93	452.32	539.90	584.01	446.93	502.20	515.63	504.40	468.04	570.85	409.32	--	L10-interacting MYB domain-containing protein-like [Camellia sinensis]	-	-	-	-	-	-	-
MSTRG.14303	0.00	0.39	0.00	0.18	0.00	0.00	0.00	0.56	0.37	0.46	0.00	0.24	0.00	0.24	0.00	0.91	0.63	0.00	0.00	2.00	0.00	1.00	0.00	0.00	0.00	3.00	2.00	2.00	0.00	1.00	0.00	1.00	0.00	4.00	3.00	0.00	VIII-1	myosin-1 [Camellia sinensis]	-	-	-	-	-	-	-
MSTRG.14304	1.14	1.04	0.92	0.39	0.58	0.98	0.51	1.00	0.67	2.57	1.56	1.42	1.92	1.89	1.85	0.92	1.88	1.09	13.00	12.00	11.00	5.00	6.00	11.00	6.00	12.00	8.00	25.00	15.00	13.00	20.00	18.00	19.00	9.00	20.00	10.00	metl	methyltransferase-like protein 6 [Camellia sinensis]	-	-	-	-	-	-	-
MSTRG.14305	2.27	1.12	0.27	1.02	0.31	2.30	1.11	1.35	0.54	1.33	1.68	1.41	0.93	2.04	0.94	4.29	0.91	0.35	8.00	4.00	1.00	4.00	1.00	8.00	4.00	5.00	2.00	4.00	5.00	4.00	3.00	6.00	3.00	13.00	3.00	1.00	QSOX2	sulfhydryl oxidase 2-like isoform X1 [Camellia sinensis]	-	-	-	-	-	GO:0003824//catalytic activity	GO:0019725//cellular homeostasis;GO:0044267//cellular protein metabolic process
MSTRG.1431	3.83	4.23	4.61	8.73	7.14	8.70	3.41	3.00	3.29	4.42	5.26	6.51	3.13	4.92	6.74	3.33	4.31	6.48	107.14	119.41	134.68	271.69	181.12	239.27	97.16	88.07	96.68	105.10	123.99	146.07	79.80	114.37	169.60	79.96	112.15	144.68	--	L10-interacting MYB domain-containing protein-like [Camellia sinensis]	-	-	-	-	-	-	-
MSTRG.14314	0.26	0.26	0.00	0.00	0.00	0.00	0.52	0.25	0.00	0.00	0.00	0.00	0.29	0.32	0.29	0.00	0.00	0.33	1.00	1.00	0.00	0.00	0.00	0.00	2.00	1.00	0.00	0.00	0.00	0.00	1.00	1.00	1.00	0.00	0.00	1.00	--	hypothetical protein TEA_003312 [Camellia sinensis var. sinensis] [Camellia sinensis]	-	-	-	-	-	-	-
MSTRG.14316	14.76	12.36	12.18	15.07	13.32	13.51	11.69	14.15	12.70	10.82	8.48	7.69	9.48	4.71	10.41	9.36	8.75	10.02	150.86	127.71	130.70	175.62	123.51	135.75	121.80	151.99	136.46	94.73	73.04	63.04	88.47	40.01	95.79	82.25	83.14	81.84	ATHB-13	homeobox-leucine zipper protein ATHB-13-like [Camellia sinensis]	-	-	-	-	GO:0043231//intracellular membrane-bounded organelle	GO:0001071//nucleic acid binding transcription factor activity;GO:0003677//DNA binding	GO:0010468//regulation of gene expression;GO:0034645//cellular macromolecule biosynthetic process
MSTRG.14324	50.22	49.49	45.23	45.58	44.53	46.32	49.53	50.86	46.53	40.76	54.51	34.61	47.32	49.23	48.46	48.29	48.25	48.76	1042.00	1038.00	980.00	1053.00	838.00	945.00	1048.00	1109.00	1015.00	719.00	953.00	576.00	896.00	849.00	905.00	861.00	931.00	808.00	ARF1	stress enhanced protein 1, chloroplastic isoform X2 [Camellia sinensis]	-	-	-	-	GO:0044464//cell part	GO:0032550//purine ribonucleoside binding	GO:0035556//intracellular signal transduction
MSTRG.14326	1.64	2.01	3.39	8.74	8.43	10.19	1.60	2.61	2.30	3.14	3.09	2.80	2.76	3.55	1.08	1.34	3.29	3.37	10.00	12.42	21.63	59.37	46.64	61.14	9.97	16.75	14.75	16.29	15.87	13.73	15.35	18.00	5.92	7.00	18.66	16.42	At5g66150	LOW QUALITY PROTEIN: alpha-mannosidase-like [Camellia sinensis]	-	-	-	-	-	-	-
MSTRG.14327	0.00	0.00	0.00	0.00	0.00	0.00	0.00	0.00	0.00	0.42	0.00	0.00	0.00	0.00	0.00	0.00	0.00	0.00	0.00	0.00	0.00	0.00	0.00	0.00	0.00	0.00	0.00	1.45	0.00	0.00	0.00	0.00	0.00	0.00	0.00	0.00	--	transposase [Cucumis melo var. makuwa] [Cucumis melo]	-	-	-	-	-	-	-
MSTRG.14330	48.14	57.64	57.52	57.68	59.61	65.80	59.95	67.10	67.79	45.75	40.82	35.06	104.42	78.04	57.54	112.11	68.46	65.96	195.34	236.38	243.73	260.61	219.37	262.47	247.99	285.99	289.12	157.82	139.53	114.15	386.62	263.20	210.11	390.88	258.31	213.75	--	extensin-2-like [Camellia sinensis]	-	-	-	-	-	-	-
MSTRG.14331	0.64	1.95	1.14	0.16	0.17	0.00	0.00	0.15	0.00	0.00	0.00	0.00	0.00	0.00	0.00	0.00	0.00	0.00	5.45	16.87	10.19	1.50	1.33	0.00	0.00	1.38	0.00	0.00	0.00	0.00	0.00	0.00	0.00	0.00	0.00	0.00	At4g10440	probable methyltransferase PMT19 [Camellia sinensis]	-	-	-	-	GO:0031090//organelle membrane;GO:0031224//intrinsic component of membrane	GO:0016741//transferase activity, transferring one-carbon groups	GO:0008152//metabolic process
MSTRG.14335	1.72	1.76	1.67	0.47	0.92	1.07	2.70	2.21	1.89	3.70	2.57	2.92	2.30	1.94	2.93	2.93	1.91	1.97	16.41	17.00	16.62	5.00	8.00	10.00	26.32	22.12	19.00	30.00	20.67	22.37	20.00	15.39	25.21	24.00	17.00	15.00	PP2AA2	serine/threonine-protein phosphatase 2A 65 kDa regulatory subunit A beta isoform-like isoform X2 [Camellia sinensis]	-	-	-	-	-	-	-
MSTRG.14341	3.29	2.60	1.64	0.58	1.41	0.50	1.26	2.16	2.72	4.18	4.91	5.54	4.16	1.75	3.47	3.97	2.57	3.86	20.65	16.49	10.75	4.03	8.00	3.07	8.07	14.25	17.92	22.31	25.95	27.87	23.83	9.13	19.57	21.38	14.97	19.34	At3g52320	F-box protein At5g62510-like [Camellia sinensis]	-	-	-	-	-	-	-
MSTRG.14342	0.45	1.35	0.43	0.82	0.50	1.62	0.22	0.43	0.43	1.07	0.81	0.00	1.74	0.27	0.76	0.53	0.00	1.99	2.00	6.00	2.00	4.00	2.00	7.00	1.00	2.00	2.00	4.00	3.00	0.00	7.00	1.00	3.00	2.00	0.00	7.00	--	hypothetical protein TEA_020109 [Camellia sinensis var. sinensis] [Camellia sinensis]	-	-	-	-	-	-	-
MSTRG.14343	0.12	0.00	0.11	1.87	1.47	1.42	0.38	0.00	0.22	0.80	1.07	0.58	0.72	0.46	0.25	0.76	0.57	0.28	1.00	0.00	1.00	14.00	8.00	12.00	2.00	0.00	1.00	3.00	6.00	4.00	4.00	2.00	1.00	4.00	3.00	1.00	--	anamorsin homolog [Camellia sinensis]	-	-	-	-	-	-	-
MSTRG.14344	0.81	1.61	1.17	0.37	0.90	0.41	0.80	0.78	1.16	0.96	0.97	3.05	0.89	0.49	1.36	1.42	0.00	1.53	2.00	4.00	3.00	1.00	2.00	1.00	2.00	2.00	3.00	2.00	2.00	6.00	2.00	1.00	3.00	3.00	0.00	3.00	--	prolycopene isomerase, chloroplastic-like isoform X2 [Camellia sinensis]	-	-	-	-	-	-	-
MSTRG.14353	0.00	0.57	0.54	0.14	0.30	0.14	0.92	0.26	0.63	1.26	0.35	0.32	0.29	0.79	0.62	0.00	0.57	0.87	0.00	4.62	4.55	1.21	2.19	1.09	7.51	2.23	5.28	8.58	2.35	2.03	2.11	5.25	4.48	0.00	4.25	5.57	--	Long-chain fatty acid transport protein like [Actinidia chinensis var. chinensis] [Actinidia chinensis]	-	-	-	-	-	-	-
MSTRG.14354	1.05	2.53	1.87	2.16	0.83	1.07	1.47	1.43	1.71	7.08	4.65	4.87	4.13	3.44	3.17	3.66	2.59	2.45	7.00	17.00	13.00	16.00	5.00	7.00	10.00	10.00	12.00	40.00	26.00	26.00	25.00	19.00	19.00	21.00	16.00	13.00	--	-	-	-	-	-	-	-	-
MSTRG.14372	2.77	3.33	1.71	16.19	10.92	14.11	0.00	0.00	0.19	0.23	0.00	3.46	0.00	0.00	0.00	0.23	0.43	0.00	14.00	17.00	9.00	91.00	50.00	70.00	0.00	0.00	1.00	1.00	0.00	14.00	0.00	0.00	0.00	1.00	2.00	0.00	--	ras-related protein RABF1-like [Camellia sinensis]	-	-	-	-	-	-	-
MSTRG.14374	1.18	1.06	0.88	2.44	2.84	2.43	1.02	0.47	0.94	1.64	1.33	1.64	0.90	0.66	0.40	0.83	0.71	0.58	43.00	40.00	34.00	99.00	95.00	89.00	38.00	18.00	36.00	51.00	41.00	49.00	30.00	20.00	13.00	26.00	24.00	17.00	--	Wings apart-like protein [Actinidia chinensis var. chinensis] [Actinidia chinensis]	-	-	-	-	-	-	-
MSTRG.14380	0.00	0.00	0.00	0.00	0.00	0.00	0.00	0.00	0.00	0.00	0.00	1.94	0.00	0.00	0.00	0.00	0.00	0.00	0.00	0.00	0.00	0.00	0.00	0.00	0.00	0.00	0.00	0.00	0.00	9.00	0.00	0.00	0.00	0.00	0.00	0.00	--	novel plant SNARE 13-like [Camellia sinensis]	-	-	-	-	-	-	-
MSTRG.14403	0.00	0.09	0.00	0.25	0.82	0.94	0.00	0.00	0.00	0.11	0.00	0.12	0.00	0.00	0.00	0.00	0.20	0.00	0.00	1.00	0.00	3.00	8.00	10.00	0.00	0.00	0.00	1.00	0.00	1.00	0.00	0.00	0.00	0.00	2.00	0.00	RPN12B	26S proteasome non-ATPase regulatory subunit 8 homolog A-like [Camellia sinensis]	-	-	-	-	-	-	-
MSTRG.1441	0.00	0.00	0.00	0.61	2.24	2.29	0.00	0.00	0.00	0.00	0.00	0.00	0.00	0.00	0.00	0.00	0.00	0.00	0.00	0.00	0.00	3.00	9.00	10.00	0.00	0.00	0.00	0.00	0.00	0.00	0.00	0.00	0.00	0.00	0.00	0.00	--	uncharacterized protein LOC114302114 [Camellia sinensis]	-	-	-	-	-	-	-
MSTRG.14419	0.00	0.00	0.00	0.00	0.40	0.00	0.00	0.52	0.17	0.00	0.00	0.00	0.20	0.00	0.40	0.21	0.43	0.00	0.00	0.00	0.00	0.00	2.00	0.00	0.00	3.00	1.00	0.00	0.00	0.00	1.00	0.00	2.00	1.00	2.21	0.00	EIFSV1	eukaryotic translation initiation factor 5A-like [Camellia sinensis]	-	-	-	-	-	GO:0008135//translation factor activity, RNA binding;GO:0043021//ribonucleoprotein complex binding	GO:0006448//regulation of translational elongation;GO:0006449//regulation of translational termination
MSTRG.14420	15.39	14.03	14.30	8.81	9.37	9.46	10.06	11.30	12.82	6.21	11.58	10.40	22.81	20.75	23.69	12.17	19.79	19.77	306.00	282.00	297.00	195.00	169.00	185.00	204.00	236.00	268.00	105.00	194.00	166.00	414.00	343.00	424.00	208.00	366.00	314.00	--	ankyrin repeat-containing protein ITN1-like [Camellia sinensis]	-	-	-	-	-	-	-
MSTRG.14423	2.18	1.50	1.56	1.41	1.12	2.15	0.80	0.83	0.75	1.25	1.75	2.52	0.52	0.72	1.42	0.72	1.05	1.19	19.00	12.00	12.00	14.00	9.00	16.00	7.00	7.00	7.00	9.00	12.00	18.00	4.00	5.00	11.00	5.00	8.00	8.00	APC4	anaphase-promoting complex subunit 4 [Camellia sinensis]	-	-	-	-	-	-	GO:0007088//regulation of mitotic nuclear division;GO:0043161//proteasome-mediated ubiquitin-dependent protein catabolic process
MSTRG.14429	0.70	0.96	1.26	0.16	0.00	0.27	1.38	1.34	1.76	1.34	2.30	2.63	1.54	1.69	1.76	1.64	1.32	1.21	8.00	11.00	15.00	2.00	0.00	3.00	16.00	16.00	21.00	13.00	22.00	24.00	16.00	16.00	18.00	16.00	14.00	11.00	JMJD7	LOW QUALITY PROTEIN: bifunctional peptidase and (3S)-lysyl hydroxylase JMJD7-like [Camellia sinensis]	-	-	-	-	-	-	-
MSTRG.14435	22.00	19.91	21.21	20.52	21.91	19.78	20.21	20.29	20.60	30.60	29.33	33.53	23.10	20.88	21.80	21.24	21.20	21.47	1383.00	1265.00	1392.00	1436.00	1249.00	1222.00	1295.00	1340.00	1361.00	1635.00	1553.00	1691.00	1325.00	1091.00	1233.00	1147.00	1239.00	1078.00	--	Inactive ubiquitin carboxyl-terminal hydrolase [Actinidia chinensis var. chinensis] [Actinidia chinensis]	-	-	-	-	-	-	-
MSTRG.14445	6.35	6.16	5.65	1.84	1.84	2.15	5.29	4.76	4.03	14.87	12.72	16.47	4.85	3.40	4.28	4.85	4.62	4.98	99.00	97.00	92.00	32.00	26.00	33.00	84.00	78.00	66.00	197.00	167.00	206.00	69.00	44.00	60.00	65.00	67.00	62.00	--	-	-	-	-	-	-	-	-
MSTRG.14451	0.63	0.31	1.05	0.00	0.00	0.16	0.31	0.15	1.04	0.37	1.30	0.39	1.72	5.28	4.18	0.91	2.53	3.34	4.00	2.00	7.00	0.00	0.00	1.00	2.00	1.00	7.00	2.00	7.00	2.00	10.00	28.00	24.00	5.00	15.00	17.00	--	hypothetical protein TEA_019204 [Camellia sinensis var. sinensis] [Camellia sinensis]	-	-	-	-	-	-	-
MSTRG.14452	1.33	1.10	1.59	13.93	13.99	11.49	0.00	0.00	0.00	0.00	0.00	0.00	0.30	0.00	0.00	0.00	0.00	0.00	24.00	20.00	30.00	280.00	229.00	204.00	0.00	0.00	0.00	0.00	0.00	0.00	5.00	0.00	0.00	0.00	0.00	0.00	PDC2	pyruvate decarboxylase 1 [Camellia sinensis]	-	-	-	-	-	GO:0016831//carboxy-lyase activity;GO:0019842//vitamin binding;GO:0046872//metal ion binding	-
MSTRG.1446	15.94	14.63	13.99	15.64	16.57	18.58	14.97	13.61	14.22	17.35	16.26	16.91	17.60	14.47	14.26	18.92	15.23	12.43	285.00	261.61	278.00	266.18	226.90	274.36	248.00	265.43	267.00	275.00	238.00	260.06	289.00	220.00	220.00	260.00	234.33	180.00	TPR1	Sec-independent protein translocase protein like [Actinidia chinensis var. chinensis] [Actinidia chinensis]	-	-	-	-	-	-	-
MSTRG.14461	0.73	0.73	0.66	0.00	0.09	0.04	0.72	1.89	1.24	1.50	1.02	1.69	0.64	1.40	1.07	1.43	1.35	0.68	18.95	19.14	17.71	0.00	2.00	1.00	19.08	51.36	33.74	33.03	22.30	34.99	15.10	30.05	24.99	31.80	32.54	13.99	--	hypothetical protein TEA_005813 [Camellia sinensis var. sinensis] [Camellia sinensis]	-	-	-	-	-	-	-
MSTRG.14463	3.95	3.40	2.87	0.00	0.00	0.00	4.99	4.08	4.39	4.26	4.51	2.37	3.96	3.79	2.83	4.98	3.88	3.60	43.14	38.18	31.29	0.00	0.00	0.00	49.92	44.64	47.26	36.15	39.70	20.08	32.90	30.54	27.01	42.20	36.46	29.01	VPS54	vacuolar protein sorting-associated protein 54, chloroplastic-like [Camellia sinensis]	-	-	-	-	-	-	-
MSTRG.14464	1.60	2.40	1.78	0.00	0.00	0.00	2.40	3.06	2.09	2.96	1.91	2.41	1.94	2.68	1.97	2.46	3.27	2.86	18.91	28.68	22.00	0.00	0.00	0.00	29.00	38.00	26.00	29.81	19.00	22.93	21.00	26.41	21.00	25.00	36.00	27.00	VPS54	vacuolar protein sorting-associated protein 54, chloroplastic-like [Camellia sinensis]	-	-	-	-	-	-	-
MSTRG.14467	0.00	0.11	0.62	4.32	2.95	3.25	0.00	0.00	0.00	0.00	0.00	0.00	0.00	0.00	0.00	0.00	0.00	0.00	0.00	1.31	7.41	55.08	30.69	36.64	0.00	0.00	0.00	0.00	0.00	0.00	0.00	0.00	0.00	0.00	0.00	0.00	FER4	NAD-dependent malic enzyme 2, mitochondrial-like [Camellia sinensis]	-	-	-	-	-	-	-
MSTRG.14470	0.21	0.00	0.59	0.00	0.00	0.42	0.40	0.39	0.20	0.48	1.71	2.31	0.00	0.25	0.00	0.96	0.22	0.52	1.00	0.00	3.00	0.00	0.00	2.00	2.00	2.00	1.00	2.00	7.00	9.00	0.00	1.00	0.00	4.00	1.00	2.00	--	-	-	-	-	-	-	-	-
MSTRG.14474	13.20	10.55	11.88	13.29	11.70	12.88	13.49	10.86	11.90	10.67	11.83	10.19	13.00	13.49	13.62	12.99	16.02	12.60	265.00	214.00	249.00	297.00	213.00	254.00	276.00	229.00	251.00	182.00	200.00	164.00	238.00	225.00	246.00	224.00	299.00	202.00	--	Large tegument protein like [Actinidia chinensis var. chinensis] [Actinidia chinensis]	-	-	-	-	-	-	-
MSTRG.14478	28.17	28.45	27.93	28.87	26.94	27.64	27.97	25.45	26.11	24.47	24.91	23.78	23.57	26.19	26.27	24.01	25.39	24.62	964.00	984.00	998.00	1100.00	836.00	930.00	976.00	915.00	939.00	712.00	718.00	653.00	736.00	745.00	809.00	706.00	808.00	673.00	RNGTT	mRNA-capping enzyme-like isoform X1 [Camellia sinensis]	-	-	-	-	-	-	-
MSTRG.14497	42.18	39.60	44.09	52.55	51.39	46.70	43.19	41.87	40.44	44.73	44.52	46.48	41.86	44.81	44.76	42.61	45.89	40.36	1115.13	1057.83	1216.90	1546.64	1232.04	1213.36	1163.94	1162.55	1123.49	1005.20	991.26	985.78	1009.61	984.42	1064.79	967.72	1128.01	852.06	CBP60B	calmodulin-binding protein 60 B [Camellia sinensis]	-	-	-	-	-	-	-
MSTRG.14500	17.26	19.27	18.52	28.11	25.80	24.73	18.60	20.28	17.99	20.78	15.58	22.33	15.58	18.32	18.42	21.13	22.62	22.21	171.61	196.95	192.52	393.44	305.13	318.76	188.42	218.42	191.64	180.29	134.97	176.22	142.11	153.80	179.56	180.05	203.63	177.36	TOL1	TOM1-like protein 1 [Camellia sinensis]	-	-	-	-	-	-	-
MSTRG.14511	270.55	313.67	268.74	270.37	277.82	288.53	241.55	249.92	254.87	258.72	262.88	235.48	206.68	180.71	194.48	227.10	186.23	227.74	1614.00	1891.00	1674.00	1796.00	1503.00	1692.00	1469.00	1566.00	1598.00	1312.00	1321.00	1127.00	1125.00	896.00	1044.00	1164.00	1033.00	1085.00	RPS28	40S ribosomal protein S28-2-like [Olea europaea var. sylvestris] [Olea europaea]	-	-	-	-	GO:0030529//intracellular ribonucleoprotein complex	-	GO:0010467//gene expression
MSTRG.14519	0.00	0.55	0.26	0.00	0.00	0.00	0.00	0.00	0.26	0.00	0.00	1.03	0.30	0.33	0.00	0.00	0.00	0.35	0.00	2.00	1.00	0.00	0.00	0.00	0.00	0.00	1.00	0.00	0.00	3.00	1.00	1.00	0.00	0.00	0.00	1.00	--	probable leucine-rich repeat receptor-like protein kinase At5g49770 isoform X4 [Camellia sinensis]	-	-	-	-	-	-	-
MSTRG.14523	1.15	1.03	2.21	0.00	0.00	0.00	1.47	1.65	1.21	1.49	1.23	1.15	1.90	1.53	1.03	1.21	1.74	1.16	10.00	9.00	20.00	0.00	0.00	0.00	13.00	15.00	11.00	11.00	9.00	8.00	15.00	11.00	8.00	9.00	14.00	8.00	--	-	-	-	-	-	-	-	-
MSTRG.14527	0.00	0.66	0.43	1.00	0.98	1.81	0.66	0.64	1.27	0.52	0.53	0.56	0.24	0.54	0.74	0.78	0.00	1.39	0.00	3.00	2.00	5.00	4.00	8.00	3.00	3.00	6.00	2.00	2.00	2.00	1.00	2.00	3.00	3.00	0.00	5.00	--	hypothetical protein TEA_025380 [Camellia sinensis var. sinensis] [Camellia sinensis]	-	-	-	-	-	-	-
MSTRG.14531	4.60	6.50	3.70	3.11	3.52	4.02	6.53	5.05	5.74	14.68	11.33	15.07	4.12	3.56	3.26	2.38	2.90	6.67	57.00	82.00	61.00	40.00	32.00	42.00	81.00	77.00	72.00	145.98	125.00	159.00	40.00	36.00	35.00	39.00	30.00	55.00	--	DUF455 domain-containing protein [Gossypium australe]	-	-	-	-	-	-	-
MSTRG.14535	2.36	2.42	2.76	5.88	6.83	6.93	1.97	2.08	2.16	2.67	1.97	2.72	2.77	1.58	2.04	2.23	1.78	2.08	27.00	28.00	33.00	75.00	71.00	78.00	23.00	25.00	26.00	26.00	19.00	25.00	29.00	15.00	21.00	22.00	19.00	19.00	CYP94A2	cytochrome P450 94A2-like [Camellia sinensis]	-	-	-	-	-	-	-
MSTRG.14536	4.75	4.00	4.50	1.43	2.38	2.38	4.21	4.63	5.61	10.60	8.31	8.14	5.15	4.12	6.11	5.45	4.50	4.25	76.31	69.29	82.73	25.90	38.35	35.30	74.98	76.57	111.15	135.70	107.57	104.46	79.28	65.34	95.70	82.40	85.22	59.75	Os01g0541900	protein kinase and PP2C-like domain-containing protein [Camellia sinensis]	-	-	-	-	-	-	-
MSTRG.14538	0.00	0.36	0.71	0.00	0.20	0.56	0.90	0.70	0.18	0.22	1.97	0.23	0.20	0.00	0.61	0.21	0.59	0.23	0.00	2.00	4.00	0.00	1.00	3.00	5.00	4.00	1.00	1.00	9.00	1.00	1.00	0.00	3.00	1.00	3.00	1.00	ATG7	LOW QUALITY PROTEIN: ubiquitin-like modifier-activating enzyme atg7 [Camellia sinensis]	-	-	-	-	-	-	-
MSTRG.14549	1.84	2.73	2.78	0.60	0.66	0.61	4.94	4.65	5.94	5.74	5.40	5.22	5.45	6.26	5.84	4.60	4.45	4.39	60.54	91.00	95.66	21.91	19.59	19.65	165.82	160.97	205.88	160.95	149.82	137.96	163.79	171.46	173.29	130.40	136.27	115.65	AUR1	serine/threonine-protein kinase Aurora-1-like [Camellia sinensis]	-	-	-	-	GO:0043231//intracellular membrane-bounded organelle	GO:0032550//purine ribonucleoside binding;GO:0035174//histone serine kinase activity	GO:0008283//cell proliferation;GO:0009886//post-embryonic morphogenesis;GO:0016458//gene silencing;GO:0034968//histone lysine methylation;GO:0048509//regulation of meristem development
MSTRG.14552	7.57	5.09	7.45	2.19	2.76	1.93	7.03	6.50	7.85	14.24	8.11	9.61	4.89	5.13	5.41	5.67	3.27	5.67	112.00	76.00	115.00	36.00	37.00	28.00	106.00	101.00	122.00	179.00	101.00	114.00	66.00	63.00	72.00	72.00	45.00	67.00	J	MADS-box protein SVP isoform X1 [Camellia sinensis]	-	-	-	-	-	-	-
MSTRG.14553	3.95	3.04	3.57	6.33	5.35	4.66	3.40	3.74	2.75	3.63	3.07	4.84	4.28	3.31	3.13	2.49	3.13	3.32	125.82	97.85	118.83	224.55	154.56	145.81	110.38	125.12	92.00	98.17	82.37	123.55	124.21	87.49	89.80	68.00	92.78	84.38	FGT1	protein FORGETTER 1-like isoform X1 [Camellia sinensis]	-	-	-	-	-	-	-
MSTRG.14559	12.16	14.66	14.24	11.02	10.20	9.94	14.94	13.17	13.75	13.45	11.36	11.02	9.63	10.95	8.49	13.31	10.62	10.42	234.00	285.00	286.00	236.00	178.00	188.00	293.00	266.00	278.00	220.00	184.00	170.00	169.00	175.00	147.00	220.00	190.00	160.00	--	Carboxynorspermidine synthase [Actinidia chinensis var. chinensis] [Actinidia chinensis]	-	-	-	-	GO:0031976//plastid thylakoid	GO:0003824//catalytic activity	GO:0044710//single-organism metabolic process
MSTRG.14560	0.00	0.00	0.31	0.00	0.00	0.00	0.32	0.00	0.00	0.38	0.00	0.82	1.08	0.39	0.00	0.00	0.00	0.00	0.00	0.00	1.00	0.00	0.00	0.00	1.00	0.00	0.00	1.00	0.00	2.00	3.00	1.00	0.00	0.00	0.00	0.00	--	-	-	-	-	-	-	-	-
MSTRG.14561	296.48	289.69	309.93	254.63	280.15	239.90	378.47	379.22	340.17	246.87	221.11	158.69	521.65	354.67	300.02	571.96	344.04	336.80	1225.92	1241.52	1336.20	1177.57	1050.13	1024.87	1589.81	1659.17	1482.04	870.16	773.96	540.35	2003.95	1235.99	1139.47	2067.38	1334.76	1142.82	--	LOW QUALITY PROTEIN: nascent polypeptide-associated complex subunit alpha, muscle-specific form [Morus notabilis]	-	-	-	-	-	-	-
MSTRG.14563	0.20	0.19	0.56	1.41	1.73	1.80	0.39	0.75	0.19	0.92	0.70	1.22	0.86	0.47	1.31	0.91	0.85	1.23	1.00	1.00	3.00	8.00	8.00	9.00	2.00	4.00	1.00	4.00	3.00	5.00	4.00	2.00	6.00	4.00	4.00	5.00	--	-	-	-	-	-	-	-	-
MSTRG.14570	2.13	1.71	2.14	0.64	0.67	2.06	1.49	1.45	1.54	2.27	2.41	2.53	2.22	1.71	1.69	1.53	1.20	1.14	21.00	17.00	22.00	7.00	6.00	20.00	15.00	15.00	16.00	19.00	20.00	20.00	20.00	14.00	15.00	13.00	11.00	9.00	--	LOW QUALITY PROTEIN: pentatricopeptide repeat-containing protein At2g01740-like [Camellia sinensis]	-	-	-	-	-	-	-
MSTRG.14571	1.48	2.20	2.15	9.45	11.57	10.04	0.99	0.39	1.15	1.64	1.24	1.08	1.06	0.49	1.85	1.13	0.65	1.59	10.95	16.43	16.62	77.84	77.64	73.00	7.43	3.06	8.92	10.34	7.74	6.42	7.14	3.00	12.35	7.21	4.50	9.40	LRK10L-2.6	glycerophosphodiester phosphodiesterase GDPDL1-like [Camellia sinensis]	-	-	-	-	-	-	-
MSTRG.14592	75.79	85.15	84.95	48.37	48.84	50.99	83.31	88.79	87.55	97.65	107.88	86.34	84.20	83.14	80.62	79.84	80.81	82.98	1901.10	2064.43	2109.00	1590.73	1268.61	1405.00	2022.00	2205.74	2164.42	1953.00	2109.00	1629.39	1817.57	1626.48	1743.36	1681.00	1807.59	1596.00	At4g24290	MACPF domain-containing protein At4g24290-like [Camellia sinensis]	-	-	-	-	-	-	-
MSTRG.14593	2.49	0.20	0.00	0.00	0.00	0.00	0.00	0.09	3.29	0.00	0.00	0.00	0.17	1.53	0.26	0.00	0.55	0.00	6.90	0.57	0.00	0.00	0.00	0.00	0.00	0.26	9.58	0.00	0.00	0.00	0.43	3.52	0.64	0.00	1.41	0.00	DAPB2	4-hydroxy-tetrahydrodipicolinate reductase 2, chloroplastic-like isoform X4 [Camellia sinensis]	-	-	-	-	-	-	-
MSTRG.14597	0.96	0.57	1.18	3.11	5.30	2.83	0.58	1.77	0.63	1.09	1.21	0.50	0.00	0.68	0.49	0.17	0.93	1.22	7.00	4.00	9.00	25.00	34.00	20.00	4.00	13.00	5.00	7.00	7.00	3.00	0.00	4.00	3.00	1.00	6.00	7.00	PAA1	copper-transporting ATPase PAA1, chloroplastic-like [Camellia sinensis]	-	-	-	-	-	-	-
MSTRG.14598	0.00	0.00	0.00	7.74	7.86	8.87	0.00	0.00	0.00	0.00	0.00	0.00	0.00	0.00	0.00	0.00	0.00	0.00	0.00	0.00	0.00	81.00	67.00	82.00	0.00	0.00	0.00	0.00	0.00	0.00	0.00	0.00	0.00	0.00	0.00	0.00	--	protein SUPPRESSOR OF npr1-1, CONSTITUTIVE 1-like [Camellia sinensis]	-	-	-	-	-	-	-
MSTRG.14599	0.00	0.84	2.43	3.47	3.15	4.24	2.13	2.84	1.97	1.19	0.54	1.94	1.74	1.34	0.72	2.37	1.93	2.44	0.00	5.71	16.96	25.88	19.10	27.88	14.54	19.98	13.87	6.79	3.07	10.40	10.60	7.44	4.35	13.62	12.01	13.03	RECG	ATP-dependent DNA helicase homolog RECG, chloroplastic-like [Camellia sinensis]	-	-	-	-	-	-	-
MSTRG.14600	13.45	15.48	14.37	10.41	9.24	9.61	10.32	10.67	10.52	19.16	16.67	19.50	14.22	11.43	11.10	12.61	11.02	12.17	252.00	293.00	281.00	217.00	157.00	177.00	197.00	210.00	207.00	305.00	263.00	293.00	243.00	178.00	187.00	203.00	192.00	182.00	--	-	-	-	-	-	-	-	-
MSTRG.1461	8.55	11.66	7.23	7.96	8.48	12.36	9.91	11.48	8.14	13.38	7.18	10.00	7.46	5.16	6.45	9.25	6.17	8.81	64.72	89.17	57.16	67.11	58.18	91.91	76.48	91.29	64.77	86.09	45.74	60.73	51.51	32.48	43.92	60.13	43.43	53.23	EMB1027	arginine--tRNA ligase, chloroplastic/mitochondrial-like [Hevea brasiliensis]	-	-	-	-	-	-	-
MSTRG.1462	17.78	16.59	16.23	21.58	26.92	19.90	17.08	19.17	18.15	33.31	23.02	22.24	20.25	20.75	19.83	18.15	16.78	15.76	217.70	205.30	207.59	294.33	299.00	239.57	213.20	246.56	233.58	346.84	237.49	218.50	226.34	211.22	218.59	190.97	191.09	154.16	At2g40250	GDSL esterase/lipase At5g08460-like isoform X2 [Camellia sinensis]	-	-	-	-	-	-	-
MSTRG.14622	29.53	33.70	29.79	21.04	21.49	22.63	28.96	27.17	32.96	37.74	37.16	39.99	30.85	29.60	35.66	30.47	24.77	29.08	150.00	173.00	158.00	119.00	99.00	113.00	150.00	145.00	176.00	163.00	159.00	163.00	143.00	125.00	163.00	133.00	117.00	118.00	--	Serine/arginine repetitive matrix protein [Actinidia chinensis var. chinensis] [Actinidia chinensis]	-	-	-	-	-	-	-
MSTRG.14642	0.85	0.56	0.75	0.25	0.47	0.36	1.11	1.41	0.88	0.83	1.34	1.23	0.70	1.70	0.79	0.91	1.60	2.39	12.00	8.00	11.00	4.00	6.00	5.00	16.00	21.00	13.00	10.00	16.00	14.00	9.00	20.00	10.00	11.00	21.00	27.00	RE2	uncharacterized mitochondrial protein AtMg00810-like isoform X1 [Helianthus annuus]	-	-	-	-	-	-	-
MSTRG.14648	4.83	5.51	4.59	4.27	3.86	3.33	4.30	4.79	4.57	6.68	6.76	7.07	5.12	4.37	4.24	5.33	4.72	4.59	238.14	274.44	236.13	234.44	172.68	160.62	215.98	247.80	236.73	279.57	280.01	279.40	229.82	178.93	187.85	225.72	216.37	180.62	--	pentatricopeptide repeat-containing protein At1g63330-like isoform X1 [Camellia sinensis]	-	-	-	-	-	-	-
MSTRG.14660	0.00	1.40	0.46	0.64	0.53	0.73	0.23	0.60	0.91	0.82	2.26	0.30	0.97	0.29	0.26	0.49	1.03	1.49	0.00	5.95	2.00	3.00	2.00	3.00	1.00	2.64	4.00	2.91	8.00	1.00	3.72	1.00	1.00	1.78	4.00	4.98	--	-	-	-	-	-	-	-	-
MSTRG.1467	16.04	16.45	15.52	12.60	12.23	13.00	15.93	15.98	16.05	15.52	17.10	19.68	12.22	10.80	14.34	12.54	11.18	10.51	384.00	398.00	388.00	336.01	265.65	306.05	389.00	402.00	404.00	316.00	345.00	378.00	267.00	215.00	309.00	258.00	248.96	201.00	LKHA4	leucine aminopeptidase-like [Camellia sinensis]	-	-	-	-	-	-	-
MSTRG.14672	17.13	16.68	16.63	18.69	16.52	20.27	15.84	15.24	15.84	15.04	18.94	16.87	17.52	15.38	16.27	16.25	16.75	15.65	430.00	423.31	436.00	522.56	376.23	500.30	405.53	402.00	417.91	321.03	400.57	339.79	401.43	321.00	367.65	350.54	391.00	313.86	ytfP	flavoprotein HI0933-like protein [Actinidia chinensis var. chinensis] [Actinidia chinensis]	-	-	-	-	-	-	-
MSTRG.14673	6.48	3.45	4.41	3.67	6.68	6.77	2.94	2.98	5.01	4.62	4.24	4.23	3.76	4.63	7.14	5.07	3.38	4.60	61.00	38.00	46.00	40.00	61.00	64.00	31.00	29.00	53.00	41.00	37.00	33.00	34.00	40.00	62.00	44.00	30.00	35.00	VIP1	inositol hexakisphosphate and diphosphoinositol-pentakisphosphate kinase VIP1-like, partial [Camellia sinensis]	-	-	-	-	-	-	-
MSTRG.14676	0.53	0.29	0.67	6.18	4.86	6.46	0.14	0.41	0.64	1.44	0.97	0.75	0.62	0.43	0.85	0.34	0.43	0.78	11.85	6.55	15.55	152.38	97.67	140.59	3.20	9.65	15.00	27.04	18.12	13.41	12.51	7.92	17.00	6.54	8.88	13.85	SNX1	sorting nexin 1-like [Camellia sinensis]	-	-	-	-	-	-	-
MSTRG.14679	0.86	1.19	0.64	0.60	0.32	0.39	1.60	1.32	1.41	1.47	1.20	1.08	1.84	1.15	1.39	1.39	1.19	1.02	18.00	25.00	14.00	14.00	6.00	8.00	34.00	29.00	31.00	26.00	21.00	18.00	35.00	20.00	26.00	25.00	23.00	17.00	CSLE6	cellulose synthase-like protein G2 [Camellia sinensis]	-	-	-	-	-	-	-
MSTRG.1468	22.28	22.86	22.52	19.67	19.15	18.78	23.03	25.34	22.71	32.18	34.63	30.65	27.11	24.06	24.47	22.51	22.07	24.26	375.49	389.29	396.32	369.21	292.65	311.12	395.72	448.56	402.24	460.99	491.57	414.44	416.83	337.04	371.06	325.90	345.87	326.59	TON1B	protein TONNEAU 1a-like [Camellia sinensis]	-	-	-	-	-	-	-
MSTRG.14680	8.83	9.41	7.86	3.00	2.87	2.59	9.99	7.81	8.29	13.91	13.77	14.17	7.94	8.44	7.61	8.63	7.73	8.43	156.00	168.00	145.00	59.00	46.00	45.00	180.00	145.00	154.00	209.00	205.00	201.00	128.00	124.00	121.00	131.00	127.00	119.00	ST3	low affinity sulfate transporter 3-like [Camellia sinensis]	-	-	-	-	GO:0031224//intrinsic component of membrane	GO:0015103//inorganic anion transmembrane transporter activity;GO:0015291//secondary active transmembrane transporter activity	GO:0000097//sulfur amino acid biosynthetic process;GO:0006873//cellular ion homeostasis;GO:0008272//sulfate transport;GO:0009683//indoleacetic acid metabolic process;GO:0019758//glycosinolate biosynthetic process;GO:0030001//metal ion transport
MSTRG.14682	5.51	4.75	4.69	0.28	0.45	0.10	3.81	3.60	4.96	13.82	8.73	10.95	7.39	7.74	8.63	5.35	4.72	4.09	54.00	47.00	48.00	3.00	4.00	1.00	38.00	37.00	51.00	115.00	72.00	86.00	66.00	63.00	76.00	45.00	43.00	32.00	--	zf-C3HC4_3 domain-containing protein [Cephalotus follicularis]	-	-	-	-	-	-	-
MSTRG.1469	0.00	0.14	0.66	0.00	0.91	0.14	0.41	0.13	0.00	0.16	0.00	0.34	0.45	0.83	0.00	0.32	0.30	0.00	0.00	1.00	5.00	0.00	6.00	1.00	3.00	1.00	0.00	1.00	0.00	2.00	3.00	5.00	0.00	2.00	2.00	0.00	--	protein CELLULOSE SYNTHASE INTERACTIVE 3-like isoform X1 [Camellia sinensis]	-	-	-	-	-	-	-
MSTRG.14693	1.17	1.16	1.74	0.38	1.06	1.52	0.73	1.52	0.81	1.13	1.14	0.80	1.99	1.67	2.49	0.75	1.71	1.47	11.00	11.00	17.00	4.00	9.00	14.00	7.00	15.00	8.00	9.00	9.00	6.00	17.00	13.00	21.00	6.00	14.90	11.00	SBT4.14	subtilisin-like protease SBT4.14 isoform X6 [Camellia sinensis]	-	-	-	-	-	GO:0016628//oxidoreductase activity, acting on the CH-CH group of donors, NAD or NADP as acceptor;GO:0070011//peptidase activity, acting on L-amino acid peptides	GO:0019538//protein metabolic process;GO:0044710//single-organism metabolic process
MSTRG.14710	0.63	1.11	0.81	0.00	0.09	0.07	0.62	0.67	0.67	1.57	0.92	1.14	0.54	1.01	0.23	0.82	0.45	0.88	9.00	16.00	12.00	0.00	1.22	1.00	9.00	10.00	10.00	19.00	11.00	13.00	7.00	12.00	3.00	10.00	6.00	10.00	--	F-box/kelch-repeat protein At3g06240-like [Camellia sinensis]	-	-	-	-	-	-	-
MSTRG.14711	0.00	0.00	0.00	0.00	0.00	0.21	1.27	0.94	0.68	0.76	1.00	0.67	1.02	0.14	0.22	1.33	0.17	0.00	0.00	0.00	0.00	0.00	0.00	1.63	10.10	7.75	5.59	5.06	6.61	4.21	7.25	0.94	1.57	8.92	1.24	0.00	At1g47790	F-box/kelch-repeat protein At3g06240-like [Camellia sinensis]	-	-	-	-	-	-	-
MSTRG.14712	4.28	3.82	3.16	2.99	3.70	3.43	1.74	1.55	1.89	3.73	2.59	3.66	2.25	2.00	2.70	1.23	2.06	2.52	97.84	88.33	75.48	76.10	76.83	77.12	40.56	37.25	45.41	72.61	49.82	67.15	46.96	38.06	55.50	24.08	43.76	46.00	At3g06240	F-box/kelch-repeat protein At3g06240-like [Camellia sinensis]	-	-	-	-	-	-	-
MSTRG.14713	1.25	0.31	0.30	10.37	13.08	17.46	1.84	2.08	2.97	2.94	4.82	3.89	2.74	2.25	3.47	2.18	2.01	1.17	4.00	1.00	1.00	37.00	38.00	55.00	6.00	7.00	10.00	8.00	13.00	10.00	8.00	6.00	10.00	6.00	6.00	3.00	--	-	-	-	-	-	-	-	-
MSTRG.14714	1.59	2.36	1.48	1.34	1.17	0.98	3.05	2.23	1.66	4.41	3.13	3.55	1.93	2.25	1.42	1.90	1.71	2.45	30.00	38.00	27.00	28.00	21.78	19.00	52.00	41.00	35.00	68.00	46.00	55.00	31.00	35.00	19.00	29.00	27.00	32.00	At3g06240	F-box/kelch-repeat protein At3g06240-like [Camellia sinensis]	-	-	-	-	-	-	-
MSTRG.14715	10.98	10.66	8.58	7.43	9.08	10.73	8.41	8.04	9.59	10.84	11.40	9.92	10.29	9.80	9.15	9.48	9.50	9.77	254.95	250.00	207.88	191.94	191.09	244.69	199.00	196.00	234.00	213.94	222.95	184.63	218.00	189.00	191.00	189.00	205.00	181.00	At3g06240	F-box/kelch-repeat protein At3g06240-like [Camellia sinensis]	-	-	-	-	-	-	-
MSTRG.14717	10.92	13.24	11.82	12.50	13.51	14.12	12.39	11.95	12.93	11.72	12.12	11.53	12.47	10.48	11.34	11.89	12.91	13.52	261.98	320.99	296.00	334.00	294.00	332.94	302.98	301.00	326.00	238.94	244.99	221.97	272.98	209.00	244.84	244.99	288.00	259.00	At3g52320	F-box/kelch-repeat protein At3g06240-like isoform X1 [Camellia sinensis]	-	-	-	-	-	-	-
MSTRG.14718	2.11	3.43	3.41	3.86	4.23	3.33	4.83	3.29	3.59	5.12	3.85	5.26	4.62	4.55	4.13	4.04	3.49	3.97	35.00	58.00	54.00	77.00	65.00	65.00	65.00	51.00	60.00	53.00	51.00	70.00	51.00	49.00	50.00	46.00	43.00	41.00	CPR1	F-box/kelch-repeat protein At3g06240-like [Camellia sinensis]	-	-	-	-	-	-	-
MSTRG.14725	1.74	2.24	1.75	0.48	0.78	1.67	1.02	1.11	0.91	0.00	1.89	1.14	0.86	0.61	1.46	1.19	0.78	1.10	11.45	14.90	12.01	3.55	4.68	10.79	6.87	7.65	6.27	0.00	10.49	6.04	5.19	3.36	8.66	6.71	4.75	5.81	CBSDUF1	DUF21 domain-containing protein At4g14240-like isoform X2 [Camellia sinensis]	-	-	-	-	-	-	-
MSTRG.14726	0.57	0.56	0.00	0.19	0.00	0.14	0.14	0.41	0.27	0.42	0.17	0.27	0.47	0.26	0.40	0.33	0.38	0.45	8.00	8.00	0.00	3.00	0.00	2.00	2.00	6.00	4.00	5.00	2.00	3.00	6.00	3.00	5.00	4.00	5.00	5.00	At4g27290	G-type lectin S-receptor-like serine/threonine-protein kinase At4g27290 [Camellia sinensis]	-	-	-	-	-	-	-
MSTRG.14730	6.74	6.02	6.14	11.02	12.36	12.65	4.25	4.59	4.86	5.18	6.16	9.29	5.15	5.58	6.30	5.50	3.97	4.97	111.90	100.99	106.45	203.92	186.18	206.63	71.95	80.00	84.83	73.19	86.19	123.75	78.11	77.00	94.19	78.50	61.32	65.98	--	F-box/kelch-repeat protein At3g06240-like isoform X4 [Camellia sinensis]	-	-	-	-	-	-	-
MSTRG.14737	43.74	40.73	44.93	30.18	31.62	28.93	41.59	39.86	43.29	22.97	31.67	29.46	51.80	51.93	51.74	51.94	57.07	46.55	746.00	702.00	800.00	573.00	489.00	485.00	723.00	714.00	776.00	333.00	455.00	403.00	806.00	736.00	794.00	761.00	905.00	634.00	TUBB1	tubulin beta chain-like [Camellia sinensis]	-	-	-	-	-	-	-
MSTRG.14740	0.00	0.00	0.00	0.00	0.44	0.00	0.00	0.00	0.00	0.00	0.00	0.00	0.00	0.00	0.00	0.00	0.00	0.00	0.00	0.00	0.00	0.00	1.00	0.00	0.00	0.00	0.00	0.00	0.00	0.00	0.00	0.00	0.00	0.00	0.00	0.00	--	hypothetical protein TEA_011784 [Camellia sinensis var. sinensis] [Camellia sinensis]	-	-	-	-	-	-	-
MSTRG.14741	2.99	2.89	2.48	4.00	4.88	4.52	2.82	2.93	3.44	3.21	3.95	1.71	2.79	2.86	2.48	3.50	3.40	2.64	85.15	83.25	73.77	126.96	126.09	126.63	81.97	87.72	103.20	77.88	94.78	39.19	72.55	67.78	63.73	85.81	90.16	60.16	RPS15A	40S ribosomal protein S15a-like isoform X1 [Camellia sinensis]	-	-	-	-	-	-	-
MSTRG.14750	0.27	0.00	0.00	0.00	0.00	0.00	0.26	0.00	0.00	0.31	0.00	0.00	0.00	0.32	0.00	0.62	0.29	0.67	1.00	0.00	0.00	0.00	0.00	0.00	1.00	0.00	0.00	1.00	0.00	0.00	0.00	1.00	0.00	2.00	1.00	2.00	--	uncharacterized protein LOC114321310 [Camellia sinensis]	-	-	-	-	-	-	-
MSTRG.14755	0.93	0.00	0.22	1.25	0.77	1.18	0.23	0.22	0.44	0.82	1.10	0.58	0.76	0.84	0.26	0.54	0.50	1.16	4.00	0.00	1.00	6.00	3.00	5.00	1.00	1.00	2.00	3.00	4.00	2.00	3.00	3.00	1.00	2.00	2.00	4.00	--	TPS9 [Betula platyphylla]	-	-	-	-	-	-	-
MSTRG.14762	1.06	0.75	1.49	1.36	2.50	2.20	1.48	1.01	1.48	0.77	1.61	1.32	1.43	1.03	0.89	1.00	1.35	0.95	21.00	15.00	31.00	30.00	45.00	43.00	30.00	21.00	31.00	13.00	27.00	21.00	26.00	17.00	16.00	17.00	25.00	15.00	--	-	-	-	-	-	-	-	-
MSTRG.14772	0.00	0.00	0.00	1.62	1.52	2.26	0.00	0.00	0.00	0.00	0.00	0.00	0.00	0.00	0.00	0.00	0.00	0.00	0.00	0.00	0.00	17.00	13.00	21.00	0.00	0.00	0.00	0.00	0.00	0.00	0.00	0.00	0.00	0.00	0.00	0.00	--	PREDICTED: synaptotagmin-5-like isoform X2 [Nicotiana sylvestris]	-	-	-	-	-	-	-
MSTRG.14777	1.02	1.49	1.54	0.10	0.41	0.22	1.32	0.87	1.43	0.38	0.83	0.74	0.82	0.77	0.89	1.62	1.96	1.08	19.00	28.00	30.00	2.00	7.00	4.00	25.00	17.00	28.00	6.00	13.00	11.00	14.00	12.00	15.00	26.00	34.00	16.00	RLP34	receptor-like protein 52 isoform X2 [Camellia sinensis]	-	-	-	-	-	-	-
MSTRG.14778	0.00	1.82	0.29	1.38	3.72	4.37	0.00	0.00	0.00	0.00	0.00	0.00	0.00	0.00	0.00	0.00	0.00	0.00	0.00	6.00	1.00	5.00	11.00	14.00	0.00	0.00	0.00	0.00	0.00	0.00	0.00	0.00	0.00	0.00	0.00	0.00	--	CHD3-type chromatin-remodeling factor PICKLE-like [Camellia sinensis]	-	-	-	-	-	-	-
MSTRG.14779	0.00	0.00	0.00	0.27	0.00	0.00	0.00	0.00	0.00	0.00	0.00	0.00	0.00	0.00	0.00	0.00	0.00	0.38	0.00	0.00	0.00	1.00	0.00	0.00	0.00	0.00	0.00	0.00	0.00	0.00	0.00	0.00	0.00	0.00	0.00	1.00	At5g01460	LIMR family protein [Vitis vinifera]	-	-	-	-	-	-	-
MSTRG.14780	0.84	0.00	1.02	0.40	0.84	0.71	0.00	0.32	0.44	1.21	2.40	1.37	2.30	0.00	0.95	0.61	0.50	1.27	4.11	0.00	5.25	2.17	3.74	3.44	0.00	1.67	2.27	5.04	9.94	5.40	10.29	0.00	4.21	2.56	2.28	4.99	ACLB-2	ATP-citrate synthase beta chain protein 2-like [Camellia sinensis]	-	-	-	-	-	-	-
MSTRG.14784	8.43	12.03	11.79	12.39	9.52	11.69	10.22	10.07	10.01	11.36	12.13	10.32	8.79	9.34	8.91	7.97	7.25	10.24	165.00	238.00	241.00	270.00	169.00	225.00	204.00	207.00	206.00	189.00	200.00	162.00	157.00	152.00	157.00	134.00	132.00	160.00	TBL6	protein trichome birefringence-like 6 [Camellia sinensis]	-	-	-	-	-	-	-
MSTRG.14786	0.59	0.96	1.68	2.01	1.51	1.39	1.34	0.93	1.11	0.92	2.20	0.97	0.53	1.41	2.28	0.79	1.78	0.85	6.00	10.00	18.00	23.00	14.00	14.00	14.00	10.00	12.00	8.00	19.00	8.00	5.00	12.00	21.00	7.00	17.00	7.00	--	nicotianamine synthase6 [Gossypium australe]	-	-	-	-	-	-	-
MSTRG.14791	6.26	5.68	7.26	11.37	12.26	12.41	7.72	8.21	7.46	8.91	7.01	7.32	8.34	9.67	7.11	7.98	7.79	7.10	191.00	175.00	231.00	386.00	339.00	372.00	240.00	263.00	239.00	231.00	180.00	179.00	232.00	245.00	195.00	209.00	221.00	173.00	VPS51	vacuolar protein sorting-associated protein 51 homolog isoform X1 [Camellia sinensis]	-	-	-	-	-	-	GO:0006892//post-Golgi vesicle-mediated transport
MSTRG.14798	16.98	17.53	15.81	9.50	11.14	12.72	18.40	19.99	16.91	36.00	28.26	43.34	18.79	14.94	19.83	19.34	15.69	23.11	128.03	133.89	125.12	80.55	77.30	94.31	141.63	159.83	133.70	231.55	179.11	261.67	129.84	94.69	135.60	126.37	111.31	138.94	--	ERI1 exoribonuclease 2-like [Camellia sinensis]	-	-	-	-	-	-	-
MSTRG.14799	32.79	29.77	33.90	21.38	23.82	21.19	40.95	39.45	38.24	79.94	69.09	91.46	40.10	31.08	33.57	43.20	32.00	35.23	337.97	310.11	364.88	245.45	222.70	214.69	430.37	427.17	414.30	700.45	599.89	756.33	377.16	266.31	311.40	382.63	306.69	290.06	--	ERI1 exoribonuclease 2-like [Camellia sinensis]	-	-	-	-	-	-	-
MSTRG.14804	0.00	1.65	0.00	0.43	0.52	0.00	0.00	0.00	0.00	0.00	0.00	0.00	0.00	0.00	0.00	0.00	0.00	0.60	0.00	7.00	0.00	2.00	2.00	0.00	0.00	0.00	0.00	0.00	0.00	0.00	0.00	0.00	0.00	0.00	0.00	2.00	--	-	-	-	-	-	-	-	-
MSTRG.14807	8.48	8.96	9.65	28.35	29.97	28.10	7.35	7.55	6.80	12.78	9.10	11.72	7.50	7.33	8.89	8.40	8.31	7.51	249.00	266.00	296.00	927.00	798.00	811.00	220.00	233.00	210.00	319.00	225.00	276.00	201.00	179.00	235.00	212.00	227.00	176.00	PLL5	probable protein phosphatase 2C 23 [Camellia sinensis]	-	-	-	-	-	-	-
MSTRG.14810	0.00	0.19	0.00	0.00	0.00	0.00	0.18	0.00	0.18	0.22	0.22	0.00	0.41	0.68	1.67	0.00	0.40	0.00	0.00	1.00	0.00	0.00	0.00	0.00	1.00	0.00	1.00	1.00	1.00	0.00	2.00	3.00	8.00	0.00	2.00	0.00	--	hypothetical protein TEA_029195 [Camellia sinensis var. sinensis] [Camellia sinensis]	-	-	-	-	-	-	-
MSTRG.14819	0.00	0.30	0.14	2.04	1.17	1.69	0.00	0.14	0.00	0.00	0.18	0.57	0.17	0.91	1.51	0.18	0.65	0.19	0.00	2.00	1.00	15.00	7.00	11.00	0.00	1.00	0.00	0.00	1.00	3.00	1.00	5.00	9.00	1.00	4.00	1.00	TDX	TPR repeat-containing thioredoxin TDX like [Actinidia chinensis var. chinensis] [Actinidia chinensis]	-	-	-	-	-	GO:0016667//oxidoreductase activity, acting on a sulfur group of donors;GO:0031072//heat shock protein binding	GO:0006461//protein complex assembly;GO:0009408//response to heat;GO:0044267//cellular protein metabolic process;GO:0044710//single-organism metabolic process
MSTRG.14820	0.37	0.02	0.00	0.79	2.13	1.03	0.48	0.30	0.00	0.40	1.68	0.43	0.43	0.83	0.00	0.92	0.99	0.00	1.09	0.07	0.00	2.59	5.73	2.99	1.46	0.92	0.00	1.00	4.18	1.03	1.17	2.05	0.00	2.35	2.72	0.00	--	Endonuclease [Actinidia chinensis var. chinensis] [Actinidia chinensis]	-	-	-	-	-	-	-
MSTRG.14821	0.00	0.00	0.00	0.00	0.00	0.00	0.00	0.00	0.00	0.00	0.04	0.00	0.00	0.00	0.00	0.00	0.00	0.00	0.00	0.00	0.00	0.00	0.00	0.00	0.00	0.00	0.00	0.00	0.09	0.00	0.00	0.00	0.00	0.00	0.00	0.00	--	ABC transporter C family member 12-like isoform X8 [Camellia sinensis]	-	-	-	-	-	-	-
MSTRG.14825	1.75	3.84	1.85	3.42	3.92	3.84	1.85	1.43	0.96	2.07	2.13	2.10	2.28	3.86	1.75	2.53	3.37	1.43	8.13	18.09	8.98	17.73	16.57	17.59	8.80	7.00	4.69	8.21	8.35	7.83	9.69	14.96	7.34	10.12	14.61	5.33	At4g17486	deSI-like protein At4g17486 [Camellia sinensis]	-	-	-	-	-	-	-
MSTRG.14831	1.73	1.07	0.98	3.01	2.63	2.97	0.42	0.93	1.08	9.23	7.65	5.33	3.14	1.69	6.01	3.97	2.44	2.10	32.00	20.00	19.00	62.00	44.00	54.00	8.00	18.00	21.00	145.00	119.00	79.00	53.00	26.00	100.00	63.00	42.00	31.00	--	-	-	-	-	-	-	-	-
MSTRG.14838	0.24	0.36	0.81	0.11	0.27	0.98	0.47	0.58	0.46	0.14	0.00	0.00	0.66	2.18	1.48	1.83	1.17	0.76	2.00	3.00	7.00	1.00	2.00	8.00	4.00	5.00	4.00	1.00	0.00	0.00	5.00	15.00	11.00	13.00	9.00	5.00	--	phosphoinositide phospholipase C 2-like [Camellia sinensis]	-	-	-	-	-	-	-
MSTRG.14847	4.78	5.29	5.55	0.00	0.00	0.00	7.27	7.91	7.88	14.52	13.23	9.76	7.83	7.44	7.34	6.96	6.97	8.08	160.00	179.00	194.00	0.00	0.00	0.00	248.00	278.00	277.00	413.00	373.00	262.00	239.00	207.00	221.00	200.00	217.00	216.00	--	EMBRYO SURROUNDING FACTOR 1-like protein [Actinidia chinensis var. chinensis] [Actinidia chinensis]	-	-	-	-	-	-	-
MSTRG.14852	2.06	2.74	1.69	0.00	0.06	0.06	2.60	1.57	1.68	3.95	0.63	2.79	1.42	1.21	1.05	1.10	0.76	1.11	35.00	47.00	30.00	0.00	1.00	1.00	45.00	28.00	30.00	57.00	9.00	38.00	22.00	17.00	16.00	16.00	12.00	15.00	--	Transcription elongation factor spt5 like [Actinidia chinensis var. chinensis] [Actinidia chinensis]	-	-	-	-	-	-	-
MSTRG.14853	1.14	1.11	0.74	0.00	0.00	0.00	0.39	1.38	1.65	1.07	0.69	1.13	0.63	1.56	1.49	1.03	0.62	1.22	6.48	6.35	4.39	0.00	0.00	0.00	2.27	8.20	9.81	5.18	3.30	5.14	3.28	7.33	7.59	5.00	3.29	5.54	--	cysteine proteinase inhibitor A-like isoform X1 [Camellia sinensis]	-	-	-	-	-	-	-
MSTRG.14862	2.29	1.47	1.76	1.44	1.90	2.33	0.34	1.20	0.76	2.29	1.09	2.14	1.38	2.21	3.06	2.13	1.85	1.72	20.00	13.00	16.00	14.00	15.00	20.00	3.00	11.00	7.00	17.00	8.00	15.00	11.00	16.00	24.00	16.00	15.00	12.00	NSL1	PREDICTED: MACPF domain-containing protein NSL1 [Cucumis melo]	-	-	-	-	-	-	-
MSTRG.14864	0.00	0.00	0.00	0.00	1.33	0.92	0.00	0.00	0.00	0.00	0.00	0.00	0.00	0.00	0.00	0.00	0.32	0.00	0.00	0.00	0.00	0.00	4.00	3.00	0.00	0.00	0.00	0.00	0.00	0.00	0.00	0.00	0.00	0.00	1.00	0.00	--	A-agglutinin anchorage subunit-like [Camellia sinensis]	-	-	-	-	-	-	-
MSTRG.14865	3.60	5.67	4.75	3.18	4.03	5.26	3.51	3.54	5.08	5.02	5.72	6.29	5.31	5.07	6.23	5.96	5.55	7.01	45.75	72.71	62.96	44.94	46.58	65.58	45.42	47.17	67.70	54.13	61.11	64.07	61.51	53.48	71.14	64.93	65.53	71.09	PIP2-5	probable aquaporin PIP2-5 [Camellia sinensis]	-	-	-	-	-	-	-
MSTRG.14866	37.58	45.70	37.29	26.78	30.93	37.55	42.06	41.74	41.76	33.78	41.34	36.08	40.75	43.60	42.41	42.59	46.92	40.94	360.49	443.00	373.42	286.00	269.00	354.00	411.24	420.55	421.00	275.46	334.00	277.61	356.67	347.54	366.00	351.00	418.47	313.60	ABCI8	UPF0051 protein ABCI8, chloroplastic-like, partial [Camellia sinensis]	-	-	-	-	-	-	-
MSTRG.14874	9.56	10.22	11.13	12.75	12.33	12.37	8.34	7.62	8.83	11.08	10.61	10.46	11.54	11.44	13.64	10.17	10.66	8.27	293.00	323.00	355.00	433.00	340.00	371.00	267.00	260.00	284.00	285.00	278.00	271.00	328.00	298.00	374.00	272.00	305.00	209.00	RE2	Protein FAR1-RELATED SEQUENCE like [Actinidia chinensis var. chinensis] [Actinidia chinensis]	-	-	-	-	-	GO:0097159//organic cyclic compound binding	-
MSTRG.14888	0.75	0.25	0.24	0.00	0.00	0.00	0.24	0.71	0.24	0.00	0.88	1.24	1.09	0.30	1.38	0.00	0.27	0.00	3.00	1.00	1.00	0.00	0.00	0.00	1.00	3.00	1.00	0.00	3.00	4.00	4.00	1.00	5.00	0.00	1.00	0.00	--	ankyrin repeat-containing protein ITN1-like isoform X2 [Camellia sinensis]	-	-	-	-	-	-	-
MSTRG.14897	0.00	0.00	0.20	0.00	0.00	0.00	0.60	0.19	0.39	0.24	0.94	0.00	0.00	0.00	0.00	0.24	0.44	0.26	0.00	0.00	1.00	0.00	0.00	0.00	3.00	1.00	2.00	1.00	3.89	0.00	0.00	0.00	0.00	1.00	2.00	1.00	BIG	auxin transport protein BIG isoform X1 [Camellia sinensis]	-	-	-	-	-	-	-
MSTRG.14898	0.18	0.00	0.00	0.00	0.00	0.00	0.17	0.34	0.17	0.00	0.42	0.00	0.20	0.64	0.40	0.21	0.19	0.22	1.00	0.00	0.00	0.00	0.00	0.00	1.00	2.00	1.02	0.00	2.00	0.00	1.00	3.00	2.00	1.00	1.00	1.00	CDKC-1	cyclin-dependent kinase C-2-like [Camellia sinensis]	-	-	-	-	-	-	-
MSTRG.149	3.07	2.37	3.44	1.38	1.70	4.00	1.34	3.09	2.60	4.42	3.85	2.13	3.18	2.06	4.55	4.17	2.57	2.78	18.00	14.00	21.00	9.00	9.00	23.00	8.00	19.00	16.00	22.00	19.00	10.00	17.00	10.00	24.00	21.00	14.00	13.00	--	hypothetical protein TEA_005283 [Camellia sinensis var. sinensis] [Camellia sinensis]	-	-	-	-	-	-	-
MSTRG.14901	9.11	9.88	7.83	5.31	5.27	2.96	8.73	7.47	9.10	7.88	7.58	12.37	10.87	10.82	9.02	9.48	8.97	9.21	115.94	126.05	104.00	76.38	61.61	37.65	112.35	99.16	121.68	84.10	80.62	125.38	125.46	111.85	102.30	103.33	105.76	92.56	SDR42E1	short-chain dehydrogenase/reductase family 42E member 1 [Camellia sinensis]	-	-	-	-	-	-	-
MSTRG.14903	2.53	4.29	2.10	0.37	1.04	0.84	3.98	2.29	3.72	3.28	1.72	6.23	4.67	2.13	3.06	4.39	4.64	2.85	12.25	20.96	10.63	2.00	4.56	4.00	19.62	11.64	18.94	13.49	7.00	24.17	20.62	8.55	13.30	18.25	20.86	11.00	SDR42E1	short-chain dehydrogenase/reductase family 42E member 1-like isoform X1 [Camellia sinensis]	-	-	-	-	-	-	-
MSTRG.14904	1.99	1.72	0.58	5.30	3.83	5.03	1.79	2.81	1.49	2.65	3.40	3.68	3.42	2.92	2.70	2.83	3.17	1.63	23.00	20.00	7.00	68.00	40.00	57.00	21.00	34.00	18.00	26.00	33.00	34.00	36.00	28.00	28.00	28.00	34.00	15.00	ERD4	kinesin-like protein KIN-7D, mitochondrial [Camellia sinensis]	-	-	-	-	-	-	-
MSTRG.14909	0.00	0.72	1.75	0.24	0.00	0.59	0.73	0.00	1.11	0.00	1.26	1.58	1.21	0.99	2.59	0.39	1.37	0.92	0.00	5.59	14.00	2.00	0.00	4.42	5.70	0.00	8.94	0.00	8.09	9.67	8.46	6.28	17.82	2.54	9.72	5.60	DSP2	tyrosine-protein phosphatase DSP1-like [Camellia sinensis]	-	-	-	-	-	-	-
MSTRG.1491	0.38	0.25	0.24	0.00	0.00	0.00	0.00	0.30	0.24	0.37	0.15	0.86	0.14	0.38	0.07	0.15	0.27	0.24	6.00	4.00	4.00	0.00	0.00	0.00	0.00	5.00	4.00	5.00	2.00	11.00	2.00	5.00	1.00	2.00	4.00	3.00	--	-	-	-	-	-	-	-	-
MSTRG.14916	0.00	0.00	0.00	0.39	0.00	0.22	0.00	0.00	0.00	0.00	0.00	0.00	0.00	0.00	0.00	0.00	0.00	0.00	0.00	0.00	0.00	2.01	0.00	1.00	0.00	0.00	0.00	0.00	0.00	0.00	0.00	0.00	0.00	0.00	0.00	0.00	At5g43745	Ion channel POLLUX-like [Actinidia chinensis var. chinensis] [Actinidia chinensis]	-	-	-	-	-	-	-
MSTRG.1492	0.00	0.00	0.00	0.00	0.00	0.00	0.00	0.23	0.00	0.84	0.00	0.99	0.26	0.29	0.00	0.00	0.00	0.00	0.00	0.00	0.00	0.00	0.00	0.00	0.00	1.00	0.00	3.00	0.00	4.00	1.00	1.00	0.00	0.00	0.00	0.00	--	-	-	-	-	-	-	-	-
MSTRG.14920	1.52	1.34	0.65	0.00	0.19	1.21	1.00	1.61	0.81	1.40	1.36	2.53	1.11	0.41	2.45	1.18	1.09	0.85	9.00	8.00	4.00	0.00	1.00	7.00	6.00	10.00	5.00	7.00	6.76	12.00	6.00	2.00	13.00	6.00	6.00	4.00	--	suppressor of RPS4-RLD 1-like [Camellia sinensis]	-	-	-	-	-	-	-
MSTRG.14928	5.99	6.67	5.43	4.97	5.50	5.17	5.29	5.47	5.63	7.21	8.34	10.85	7.43	6.26	7.09	6.70	7.34	6.11	251.11	282.73	237.62	231.98	209.29	213.18	226.22	240.88	248.15	256.89	294.72	364.93	284.08	218.04	267.33	241.34	286.10	204.51	--	uncharacterized protein LOC114273602 [Camellia sinensis]	-	-	-	-	-	-	-
MSTRG.14940	0.00	0.17	0.00	0.56	0.87	0.14	0.00	0.00	0.29	0.00	0.00	0.00	0.00	0.00	0.00	0.00	0.00	0.00	0.00	1.27	0.00	4.72	6.00	1.06	0.00	0.00	2.28	0.00	0.00	0.00	0.00	0.00	0.00	0.00	0.00	0.00	--	disease resistance protein RPP5-like [Camellia sinensis]	-	-	-	-	-	-	-
MSTRG.14941	0.37	0.00	0.92	0.00	0.00	0.00	0.12	0.00	1.69	0.44	0.00	0.00	0.00	0.00	0.00	1.30	0.00	0.47	1.00	0.00	2.57	0.00	0.00	0.00	0.32	0.00	4.78	1.00	0.00	0.00	0.00	0.00	0.00	3.00	0.00	1.00	--	RNA polymerase II-associated protein 3-like isoform X8 [Camellia sinensis]	-	-	-	-	-	-	-
MSTRG.14948	108.62	111.64	107.47	132.40	134.12	132.34	129.60	127.79	123.20	100.62	115.61	96.32	163.28	131.83	123.80	157.40	113.40	111.59	1604.00	1666.00	1657.00	2177.00	1796.00	1921.00	1951.00	1982.00	1912.00	1263.00	1438.00	1141.00	2200.00	1618.00	1645.00	1997.00	1557.00	1316.00	At4g28780	GDSL esterase/lipase At4g28780 [Camellia sinensis]	-	-	-	-	-	-	-
MSTRG.14949	6.62	8.73	5.43	3.40	2.43	8.34	4.02	3.90	6.60	7.42	10.10	7.47	8.98	5.69	7.71	5.14	6.78	7.10	21.00	28.00	18.00	12.00	7.00	26.00	13.00	13.00	22.00	20.00	27.00	19.00	26.00	15.00	22.00	14.00	20.00	18.00	--	Leucine--tRNA ligase [Actinidia chinensis var. chinensis] [Actinidia chinensis]	-	-	-	-	-	-	-
MSTRG.14954	0.00	0.00	0.23	0.00	0.00	0.00	0.23	0.45	0.00	0.00	0.00	0.59	0.00	0.00	0.00	0.27	0.51	0.59	0.00	0.00	1.00	0.00	0.00	0.00	1.00	2.00	0.00	0.00	0.00	2.00	0.00	0.00	0.00	1.00	2.00	2.00	--	-	-	-	-	-	-	-	-
MSTRG.14965	0.00	0.00	0.00	0.00	0.00	0.00	0.00	0.00	0.28	0.00	0.35	0.37	0.00	0.00	0.65	0.00	0.31	0.00	0.00	0.00	0.00	0.00	0.00	0.00	0.00	0.00	1.00	0.00	1.00	1.00	0.00	0.00	2.00	0.00	1.00	0.00	--	-	-	-	-	-	-	-	-
MSTRG.14975	189.19	188.82	185.32	237.54	245.68	226.31	205.11	201.47	198.95	134.24	156.44	133.18	176.04	199.58	185.53	169.32	187.78	171.52	3384.00	3413.00	3461.00	4731.00	3985.00	3979.00	3740.00	3785.00	3740.00	2041.00	2357.00	1911.00	2873.00	2967.00	2986.00	2602.00	3123.00	2450.00	TUBB2	tubulin beta-2 chain-like [Camellia sinensis]	-	-	-	-	-	-	-
MSTRG.14977	0.60	0.82	0.34	0.00	0.00	0.00	1.28	1.25	0.79	1.12	2.40	1.48	1.83	0.72	0.66	0.42	1.15	1.04	5.00	7.00	3.00	0.00	0.00	0.00	11.00	11.00	7.00	8.00	17.00	10.00	14.00	5.00	5.00	3.00	9.00	7.00	--	A-kinase anchor protein 17A isoform X1 [Camellia sinensis]	-	-	-	-	-	-	-
MSTRG.1498	0.20	0.40	0.77	0.90	0.88	1.02	0.00	0.19	0.00	0.47	1.19	0.50	0.22	0.72	0.89	0.00	0.86	0.75	1.00	2.00	4.00	5.00	4.00	5.00	0.00	1.00	0.00	2.00	5.00	2.00	1.00	3.00	4.00	0.00	4.00	3.00	EXO70H1	exocyst complex component EXO70H1-like [Camellia sinensis]	-	-	-	-	-	-	-
MSTRG.1500	100.81	109.46	93.70	54.99	64.50	70.86	83.67	84.90	78.88	91.09	101.26	94.10	80.24	67.50	83.01	77.51	73.09	82.53	884.00	969.98	857.99	536.92	512.90	610.78	748.00	782.00	727.00	679.00	748.00	662.00	642.00	492.00	655.00	584.00	596.00	578.00	RPL35	Ribosomal L29 family protein [Theobroma cacao]	-	-	-	-	GO:0030529//intracellular ribonucleoprotein complex	-	GO:0010467//gene expression
MSTRG.15004	0.00	0.00	0.00	0.00	0.00	0.00	0.00	0.00	0.24	0.90	0.00	0.32	0.00	0.62	0.00	0.00	0.00	0.00	0.00	0.00	0.00	0.00	0.00	0.00	0.00	0.00	1.00	3.00	0.00	1.00	0.00	2.00	0.00	0.00	0.00	0.00	SR34B	serine/arginine-rich splicing factor SR34B-like isoform X2 [Camellia sinensis]	-	-	-	-	-	-	-
MSTRG.15008	3.58	3.26	1.92	0.00	0.00	0.00	0.00	0.00	0.00	0.00	0.00	0.00	0.63	0.00	0.00	0.00	0.00	0.00	25.00	23.00	14.00	0.00	0.00	0.00	0.00	0.00	0.00	0.00	0.00	0.00	4.00	0.00	0.00	0.00	0.00	0.00	--	UPF0235 protein, partial [Ananas comosus]	-	-	-	-	-	-	-
MSTRG.15019	1.24	1.23	0.00	0.00	0.00	0.00	1.22	0.99	0.20	0.24	0.74	1.03	1.14	0.25	0.92	0.24	1.34	0.78	6.00	6.00	0.00	0.00	0.00	0.00	6.00	5.00	1.00	1.00	3.00	4.00	5.00	1.00	4.00	1.00	6.00	3.00	--	Homeobox-leucine zipper protein ATHB-15 [Apostasia shenzhenica]	-	-	-	-	-	-	-
MSTRG.15023	0.38	0.19	0.37	0.00	0.21	0.20	0.00	0.69	0.68	0.23	0.88	0.96	0.00	0.69	0.29	0.45	0.41	1.20	1.97	1.00	2.00	0.00	1.00	1.00	0.00	3.76	3.72	1.00	3.86	4.00	0.00	3.00	1.35	2.00	2.00	5.00	--	-	-	-	-	-	-	-	-
MSTRG.15024	0.54	0.69	0.30	0.07	0.00	0.31	0.46	0.31	0.17	0.46	0.20	0.58	0.59	0.56	0.23	0.18	0.58	0.97	7.03	9.00	4.00	1.00	0.00	4.00	6.00	4.24	2.28	5.00	2.14	6.00	7.00	6.00	2.65	2.00	7.00	10.00	--	-	-	-	-	-	-	-	-
MSTRG.15030	2.35	0.91	1.83	1.67	2.94	2.59	0.36	0.64	0.74	0.31	0.77	2.86	0.83	0.60	0.32	0.55	0.64	0.30	25.28	9.87	20.55	20.03	28.63	27.30	3.91	7.20	8.36	2.86	6.98	24.68	8.09	5.37	3.06	5.04	6.42	2.61	At1g03010	BTB/POZ domain-containing protein At1g03010-like isoform X2 [Camellia sinensis]	-	-	-	-	-	-	-
MSTRG.15038	0.99	1.21	1.75	0.00	0.54	0.12	0.12	0.47	0.00	0.00	0.00	0.61	0.13	0.44	0.54	0.14	0.13	0.00	8.09	10.00	15.00	0.00	4.00	1.00	1.00	4.00	0.00	0.00	0.00	4.00	1.00	3.00	4.00	1.00	1.00	0.00	DSP8	Dual specificity protein phosphatase DSP8 [Actinidia chinensis var. chinensis] [Actinidia chinensis]	-	-	-	-	-	GO:0004721//phosphoprotein phosphatase activity	GO:0006470//protein dephosphorylation
MSTRG.1504	0.53	0.35	0.37	0.00	0.00	0.00	0.80	0.41	0.93	1.12	0.96	0.18	1.20	2.07	0.77	1.63	0.31	1.78	4.00	3.00	3.00	0.00	0.00	0.00	6.00	3.00	7.00	7.00	6.00	1.00	8.00	13.00	5.00	10.00	2.00	10.00	GSH1	glutamate--cysteine ligase, chloroplastic [Camellia sinensis]	-	-	-	-	GO:0009532//plastid stroma	GO:0016881//acid-amino acid ligase activity;GO:0032550//purine ribonucleoside binding	GO:0000097//sulfur amino acid biosynthetic process;GO:0006006//glucose metabolic process;GO:0006090//pyruvate metabolic process;GO:0006749//glutathione metabolic process;GO:0006970//response to osmotic stress;GO:0009620//response to fungus;GO:0009625//response to insect;GO:0019758//glycosinolate biosynthetic process;GO:0030243//cellulose metabolic process;GO:0042435//indole-containing compound bi…
MSTRG.15042	0.17	0.68	0.66	0.46	0.38	0.35	0.00	0.65	0.16	0.40	1.02	1.93	0.38	1.24	0.76	1.00	0.37	0.22	1.00	4.00	4.00	3.00	2.00	2.00	0.00	4.00	1.00	2.00	5.00	9.00	2.00	6.00	4.00	5.00	2.00	1.00	--	-	-	-	-	-	-	-	-
MSTRG.15080	0.92	0.36	0.55	0.79	0.78	0.60	1.15	0.52	0.50	1.58	0.44	1.07	0.60	0.77	0.64	0.21	0.19	0.22	5.50	2.16	3.41	5.24	4.20	3.53	7.00	3.23	3.11	8.02	2.20	5.11	3.28	3.80	3.42	1.07	1.07	1.03	--	-	-	-	-	-	-	-	-
MSTRG.15088	0.60	0.30	0.29	1.35	2.66	2.45	1.18	1.43	1.43	0.35	1.07	0.38	0.33	0.00	1.34	1.75	0.32	1.89	2.00	1.00	1.00	5.00	8.00	8.00	4.00	5.00	5.00	1.00	3.00	1.00	1.00	0.00	4.00	5.00	1.00	5.00	--	ATP-dependent DNA helicase homolog RECG, chloroplastic-like [Camellia sinensis]	-	-	-	-	-	GO:0004386//helicase activity;GO:0042623//ATPase activity, coupled	GO:0006259//DNA metabolic process
MSTRG.15106	0.29	0.29	0.00	0.26	0.65	0.60	0.29	0.00	1.12	0.00	0.00	0.00	0.32	0.00	0.06	0.00	0.32	0.37	1.00	1.00	0.00	1.00	2.00	2.00	1.00	0.00	4.00	0.00	0.00	0.00	1.00	0.00	0.17	0.00	1.00	1.00	--	hypothetical protein TEA_026169 [Camellia sinensis var. sinensis] [Camellia sinensis]	-	-	-	-	-	-	-
MSTRG.15111	2.51	2.82	2.08	0.00	0.00	0.00	1.57	1.63	1.09	2.95	4.47	0.85	2.13	3.30	1.78	1.59	3.19	1.72	22.00	25.00	19.00	0.00	0.00	0.00	14.00	15.00	10.00	22.00	33.00	6.00	17.00	24.00	14.00	12.00	26.00	12.00	--	UPF0160 protein isoform X2 [Camellia sinensis]	-	-	-	-	-	-	-
MSTRG.15112	0.00	0.00	0.00	0.37	0.90	0.00	0.00	0.00	0.00	0.00	0.00	0.00	0.00	0.00	0.00	0.00	0.00	0.00	0.00	0.00	0.00	1.00	2.00	0.00	0.00	0.00	0.00	0.00	0.00	0.00	0.00	0.00	0.00	0.00	0.00	0.00	RIN2	E3 ubiquitin protein ligase RIN2-like isoform X1 [Camellia sinensis]	-	-	-	-	-	-	-
MSTRG.15116	0.00	0.00	0.00	5.13	4.66	6.72	0.00	0.00	0.00	0.00	0.11	0.00	0.00	0.00	0.00	0.00	0.00	0.00	0.00	0.00	0.00	59.91	44.28	69.31	0.00	0.00	0.00	0.00	1.00	0.00	0.00	0.00	0.00	0.00	0.00	0.00	SRF7	protein STRUBBELIG-RECEPTOR FAMILY 7-like isoform X1 [Camellia sinensis]	-	-	-	-	-	-	-
MSTRG.15136	0.00	0.00	0.00	1.96	1.65	1.94	0.00	0.00	0.00	0.00	0.00	0.00	0.00	0.00	0.00	0.00	0.00	0.00	0.00	0.00	0.00	16.00	11.00	14.00	0.00	0.00	0.00	0.00	0.00	0.00	0.00	0.00	0.00	0.00	0.00	0.00	GAE3	UDP-glucuronate 4-epimerase 3 [Camellia sinensis]	-	-	-	-	-	-	-
MSTRG.15146	4.27	4.23	1.85	2.85	4.11	3.23	2.84	2.63	2.36	2.60	2.46	5.16	1.66	1.66	3.37	3.37	2.52	3.45	31.00	31.00	14.00	23.00	27.00	23.00	21.00	20.00	18.00	16.00	15.00	30.00	11.00	10.00	22.00	21.00	17.00	20.00	--	Cytochrome c oxidase assembly factor like [Actinidia chinensis var. chinensis] [Actinidia chinensis]	-	-	-	-	-	-	-
MSTRG.15149	0.00	0.00	0.00	0.00	0.00	0.96	0.00	0.41	0.00	0.80	0.00	0.41	0.00	0.00	0.41	0.38	0.32	0.00	0.00	0.00	0.00	0.00	0.00	3.15	0.00	1.43	0.00	2.27	0.00	1.09	0.00	0.00	1.23	1.09	1.00	0.00	Ufd1-like	LOW QUALITY PROTEIN: ubiquitin fusion degradation protein 1 homolog [Camellia sinensis]	-	-	-	-	-	-	-
MSTRG.15154	18.47	17.72	18.42	25.53	26.48	20.98	11.58	12.48	14.51	21.55	12.73	34.28	12.53	13.27	17.65	12.43	19.61	11.40	555.88	538.85	578.83	855.43	722.52	620.45	355.25	394.35	458.91	551.28	322.69	827.61	344.13	331.85	477.98	321.37	548.71	274.03	RZFP34	probable E3 ubiquitin-protein ligase RZFP34 isoform X1 [Camellia sinensis]	-	-	-	-	-	-	-
MSTRG.15163	1.21	2.66	4.00	1.16	1.41	1.96	1.55	4.33	3.90	6.31	5.43	4.60	6.51	7.04	2.80	4.60	3.64	4.64	36.00	57.00	57.00	18.00	22.00	23.00	47.00	49.00	44.00	46.00	35.00	32.00	49.00	52.00	33.00	38.00	51.00	34.00	--	hypothetical protein TEA_018074 [Camellia sinensis var. sinensis] [Camellia sinensis]	-	-	-	-	-	-	-
MSTRG.15164	0.00	0.00	0.00	1.36	0.56	1.88	0.00	0.00	0.00	0.00	0.00	0.00	0.00	0.00	0.00	0.00	0.00	0.00	0.00	0.00	0.00	9.00	3.00	11.00	0.00	0.00	0.00	0.00	0.00	0.00	0.00	0.00	0.00	0.00	0.00	0.00	--	transposase, Tnp1/En/Spm-like protein [Artemisia annua]	-	-	-	-	-	-	-
MSTRG.15174	2.60	2.99	2.30	32.64	28.44	32.27	0.79	0.60	0.77	1.41	0.48	0.50	0.12	0.24	1.29	0.35	0.81	0.50	26.00	30.20	24.00	362.77	257.40	316.60	8.00	6.27	8.03	12.00	4.00	4.00	1.06	2.00	11.58	3.00	7.56	4.00	TSB	tryptophan synthase beta chain 1-like [Camellia sinensis]	-	-	-	-	-	-	-
MSTRG.15178	3.60	4.01	3.11	0.23	0.34	0.36	5.12	3.91	4.44	4.71	1.57	3.35	4.84	6.77	3.72	2.24	4.64	9.14	71.00	80.00	64.00	5.00	6.00	7.00	103.00	81.00	92.00	79.00	26.00	53.00	87.00	111.00	66.00	38.00	85.00	144.00	GLR3.7	PREDICTED: glutamate receptor 3.7-like isoform X1 [Nelumbo nucifera]	-	-	-	-	-	-	-
MSTRG.1518	0.00	0.00	0.00	0.00	0.00	0.00	0.00	0.00	0.00	0.00	0.00	2.22	0.00	0.00	0.00	0.00	0.00	0.00	0.00	0.00	0.00	0.00	0.00	0.00	0.00	0.00	0.00	0.00	0.00	13.00	0.00	0.00	0.00	0.00	0.00	0.00	--	inorganic pyrophosphatase-like [Camellia sinensis]	-	-	-	-	-	-	-
MSTRG.15189	2.87	2.71	3.12	0.32	0.37	0.22	2.60	2.79	2.02	3.38	2.69	2.62	2.91	1.76	1.84	1.48	2.53	1.94	104.00	99.00	117.83	13.00	12.00	8.00	96.00	106.00	77.00	104.00	82.00	76.00	96.00	53.00	60.00	46.00	85.00	56.00	--	-	-	-	-	-	-	-	-
MSTRG.15190	0.97	0.64	0.49	0.73	1.07	1.48	0.00	0.31	0.00	1.14	0.58	0.00	0.35	0.39	0.18	0.56	0.87	0.81	6.00	4.00	3.17	5.00	6.00	9.00	0.00	2.00	0.00	6.00	3.00	0.00	2.00	2.00	1.00	3.00	5.00	4.00	--	-	-	-	-	-	-	-	-
MSTRG.15194	1.68	0.95	1.61	1.08	0.53	1.59	0.94	1.26	0.57	0.57	1.28	2.25	1.32	2.17	1.87	0.70	1.29	1.05	14.00	8.00	14.00	10.00	4.00	13.00	8.00	11.00	5.00	4.00	9.00	15.00	10.00	15.00	14.00	5.00	10.00	7.00	HIPP39	heavy metal-associated isoprenylated plant protein 39-like [Camellia sinensis]	-	-	-	-	-	GO:0043169//cation binding	-
MSTRG.152	0.16	0.46	0.43	0.00	0.00	0.00	0.32	0.16	0.35	0.55	0.84	0.24	0.51	0.38	0.33	1.08	0.58	0.20	1.08	3.15	3.02	0.00	0.00	0.00	2.23	1.16	2.48	3.14	4.79	1.29	3.14	2.11	2.00	6.29	3.68	1.06	--	protein MAINTENANCE OF MERISTEMS-like [Camellia sinensis]	-	-	-	-	-	-	-
MSTRG.1520	4.16	5.48	3.10	1.24	1.78	1.64	2.26	4.18	4.39	2.17	6.03	6.91	4.81	5.55	5.13	4.30	2.95	4.34	18.00	24.00	14.00	6.00	7.00	7.00	10.00	19.00	20.00	8.00	22.00	24.00	19.00	20.00	20.00	16.00	11.90	15.00	--	PREDICTED: arginine/serine-rich protein PNISR [Daucus carota subsp. sativus] [Daucus carota]	-	-	-	-	-	-	-
MSTRG.15201	6.57	9.88	8.10	11.75	8.43	11.80	7.58	6.90	7.31	8.20	6.64	4.92	8.10	6.20	5.37	10.03	7.31	6.00	62.84	95.48	80.84	125.07	73.11	110.92	73.84	69.28	73.45	66.63	53.49	37.74	70.65	49.30	46.23	82.38	64.94	45.78	FK	delta(14)-sterol reductase-like [Camellia sinensis]	-	-	-	-	-	-	-
MSTRG.15205	12.79	12.08	13.13	9.38	10.97	9.18	9.76	10.27	9.15	8.06	12.21	11.15	9.80	11.26	10.01	11.48	12.86	7.43	153.00	146.00	164.00	125.00	119.00	108.00	119.00	129.00	115.00	82.00	123.00	107.00	107.00	112.00	107.74	118.00	143.00	71.00	--	-	-	-	-	-	-	-	-
MSTRG.15206	24.26	26.82	24.67	14.94	17.49	16.75	25.60	25.04	21.90	31.27	31.55	41.47	30.98	27.80	31.37	28.62	26.62	30.59	230.66	255.21	249.85	143.52	137.85	140.37	247.99	242.06	220.12	245.58	242.24	300.06	267.94	222.36	267.51	235.71	239.01	234.20	--	-	-	-	-	-	-	-	-
MSTRG.15211	0.00	0.00	0.00	0.29	0.00	0.00	0.00	0.00	0.00	0.38	0.00	0.00	0.00	0.00	0.00	0.00	0.00	0.00	0.00	0.00	0.00	1.00	0.00	0.00	0.00	0.00	0.00	1.00	0.00	0.00	0.00	0.00	0.00	0.00	0.00	0.00	CIPK23	CBL-interacting serine/threonine-protein kinase 23-like isoform X2 [Camellia sinensis]	-	-	-	-	-	-	-
MSTRG.15212	4.95	5.41	3.44	8.60	7.54	8.52	3.18	2.77	2.28	5.41	4.67	4.68	4.31	3.91	4.18	4.37	2.94	3.85	28.98	32.00	21.00	56.00	39.98	49.00	18.99	17.00	14.00	26.92	23.00	21.98	23.00	19.00	22.00	21.98	16.00	18.00	fsjA	ribosomal RNA large subunit methyltransferase E-like isoform X1 [Camellia sinensis]	-	-	-	-	-	-	-
MSTRG.15215	0.13	0.12	0.24	2.91	2.47	4.30	0.25	0.00	0.00	0.59	0.30	0.47	0.27	0.15	0.56	0.15	0.40	0.16	1.00	1.00	2.00	26.00	18.00	34.00	2.00	0.00	0.00	4.00	2.00	3.00	2.00	1.00	4.00	1.00	3.00	1.00	RPP13	disease resistance protein RPM1-like [Camellia sinensis]	-	-	-	-	-	-	-
MSTRG.15216	4.25	3.22	3.19	3.49	2.48	5.70	2.08	2.74	3.31	1.99	5.81	4.14	3.96	6.18	6.28	1.08	2.52	4.58	17.37	13.32	13.63	15.91	9.21	22.92	8.67	11.75	14.24	6.93	20.03	13.59	14.77	21.00	23.11	3.80	9.60	14.95	RZPF34	E3 ubiquitin-protein ligase RZFP34-like isoform X2 [Camellia sinensis]	-	-	-	-	-	-	-
MSTRG.15219	0.00	0.00	0.00	0.00	0.00	0.26	0.00	0.00	0.00	0.00	0.00	0.00	0.00	0.00	0.00	0.00	0.00	0.37	0.00	0.00	0.00	0.00	0.00	1.00	0.00	0.00	0.00	0.00	0.00	0.00	0.00	0.00	0.00	0.00	0.00	1.17	--	ubiquitin carboxyl-terminal hydrolase 12-like isoform X6 [Camellia sinensis]	-	-	-	-	-	-	-
MSTRG.15222	3.36	2.55	3.49	0.00	0.00	0.00	3.90	1.89	2.84	6.66	4.20	8.27	3.84	2.93	3.56	2.19	3.21	4.29	30.41	23.30	33.00	0.00	0.00	0.00	36.00	18.00	27.00	51.23	32.00	60.00	31.68	22.00	29.00	17.00	27.00	31.00	RAD23D	ubiquitin receptor RAD23d-like [Camellia sinensis]	-	-	-	-	-	-	-
MSTRG.15223	22.69	29.62	26.47	36.32	37.27	41.14	36.94	32.98	32.50	36.21	49.73	41.98	42.33	45.46	39.71	32.59	36.87	44.29	188.00	248.00	229.00	335.00	280.00	335.00	312.00	287.00	283.00	255.00	347.00	279.00	320.00	313.00	296.00	232.00	284.00	293.00	--	lactoylglutathione lyase [Camellia sinensis]	-	-	-	-	-	GO:0003824//catalytic activity	GO:0009725//response to hormone
MSTRG.15225	1.75	1.72	2.18	0.22	0.25	0.61	1.11	2.51	1.69	2.44	2.93	1.11	1.70	1.10	2.12	2.11	1.88	1.86	30.45	30.27	39.67	4.21	3.88	10.48	19.65	46.00	30.95	36.24	43.10	15.60	27.00	16.00	33.31	31.68	30.56	25.85	At3g06240	F-box protein CPR1-like [Camellia sinensis]	-	-	-	-	-	-	-
MSTRG.15234	14.70	13.34	14.99	7.70	9.46	10.39	8.15	6.61	7.90	11.85	10.67	11.37	11.93	12.94	11.65	8.71	11.42	12.78	108.00	99.00	115.00	63.00	63.00	75.00	61.00	51.00	61.00	74.00	66.00	67.00	80.00	79.00	77.00	55.00	78.00	75.00	--	ribonucleoside-diphosphate reductase large subunit-like isoform X3 [Camellia sinensis]	-	-	-	-	-	-	-
MSTRG.15238	28.91	30.98	29.83	21.83	18.93	15.79	24.34	24.83	20.18	10.32	19.34	21.85	42.81	57.01	73.23	17.73	65.82	16.21	156.92	169.96	169.06	131.97	93.18	84.25	134.68	141.59	115.14	47.63	88.44	95.14	212.02	257.19	357.68	82.70	332.19	70.25	LOX2.1	lipoxygenase [Camellia sinensis]	-	-	-	-	-	-	-
MSTRG.15239	1.68	2.43	1.18	1.10	0.74	0.68	0.55	0.64	0.32	0.26	0.66	0.56	0.98	0.94	1.74	1.04	1.92	0.70	15.00	22.00	11.00	11.00	6.00	6.00	5.00	6.00	3.00	2.00	5.00	4.00	8.00	7.00	14.00	8.00	16.01	5.00	LOX2.1	lipoxygenase [Camellia sinensis]	-	-	-	-	-	-	-
MSTRG.15253	5.79	5.65	5.00	4.98	5.30	4.06	8.48	8.92	7.45	7.57	7.74	6.50	8.13	6.86	7.43	7.30	7.36	9.19	71.00	70.00	64.00	68.00	59.00	49.00	106.00	115.00	96.00	79.00	80.00	64.00	91.00	70.00	82.00	77.00	84.00	90.00	radA	DNA repair protein like [Actinidia chinensis var. chinensis] [Actinidia chinensis]	-	-	-	-	-	-	-
MSTRG.15258	0.37	0.90	0.35	0.82	1.01	0.93	0.36	0.35	0.52	0.00	0.65	0.00	1.40	0.44	1.63	1.70	1.97	2.06	2.00	5.00	2.00	5.00	5.00	5.00	2.00	2.00	3.00	0.00	3.00	0.00	7.00	2.00	8.00	8.00	10.00	9.00	--	uncharacterized protein LOC110659962 [Hevea brasiliensis]	-	-	-	-	-	-	-
MSTRG.15263	1.79	1.18	0.86	1.57	1.46	0.82	0.92	1.26	1.13	0.20	0.20	0.27	1.07	1.33	2.27	0.94	1.42	1.23	42.00	28.00	21.00	41.00	31.00	19.00	22.00	31.00	28.00	4.00	4.00	5.00	23.00	26.00	48.00	19.00	31.00	23.00	--	protein MAIN-LIKE 2-like [Camellia sinensis]	-	-	-	-	-	-	-
MSTRG.15264	0.00	0.72	0.00	0.00	1.21	0.00	0.00	0.00	0.00	0.00	0.00	0.00	0.00	0.44	0.00	0.00	0.00	0.00	0.00	2.00	0.00	0.00	3.00	0.00	0.00	0.00	0.00	0.00	0.00	0.00	0.00	1.00	0.00	0.00	0.00	0.00	--	histone chaperone RTT106-like [Camellia sinensis]	-	-	-	-	-	-	-
MSTRG.15268	5.08	7.03	5.12	2.49	3.32	2.79	4.67	4.09	4.61	5.10	3.73	7.04	6.32	7.00	4.58	5.01	3.93	4.78	46.00	64.00	48.00	23.00	25.00	24.00	43.00	38.00	44.00	39.00	29.00	52.00	51.00	52.00	37.00	39.00	33.00	34.00	--	Rho-associated protein kinase [Actinidia chinensis var. chinensis] [Actinidia chinensis]	-	-	-	-	-	-	-
MSTRG.1527	7.04	7.56	8.47	9.82	10.02	11.49	5.28	5.66	7.00	7.61	6.78	9.02	8.28	7.69	9.96	5.71	8.34	8.10	175.00	190.00	220.00	272.00	226.00	281.00	134.00	148.00	183.00	161.00	142.00	180.00	188.00	159.00	223.00	122.00	193.00	161.00	--	Protein FAR1-RELATED SEQUENCE like [Actinidia chinensis var. chinensis] [Actinidia chinensis]	-	-	-	-	-	GO:0046914//transition metal ion binding	-
MSTRG.15274	0.23	0.89	0.33	0.00	0.00	0.00	0.23	0.11	0.33	0.55	0.83	0.87	0.94	1.33	1.56	1.08	0.89	1.07	2.00	7.77	3.00	0.00	0.00	0.00	2.05	1.00	3.00	4.00	6.00	6.00	7.35	9.55	12.12	8.00	7.12	7.39	--	L10-interacting MYB domain-containing protein-like [Camellia sinensis]	-	-	-	-	-	-	-
MSTRG.15280	16.80	15.82	13.08	15.93	17.37	19.23	13.51	14.78	13.32	12.63	12.47	16.00	16.37	8.85	11.80	10.87	11.17	10.23	144.00	137.00	117.00	152.00	135.00	162.00	118.00	133.00	120.00	92.00	90.00	110.00	128.00	63.00	91.00	80.00	89.00	70.00	--	Envelope glycoprotein like [Actinidia chinensis var. chinensis] [Actinidia chinensis]	-	-	-	-	-	-	-
MSTRG.15283	4.06	4.02	3.35	3.14	4.01	4.56	3.29	1.73	2.93	3.79	2.82	3.49	4.14	3.37	3.27	3.58	2.71	2.28	29.00	29.00	25.00	25.00	26.00	32.00	24.00	13.00	22.00	23.00	17.00	20.00	27.00	20.00	21.00	22.00	18.00	13.00	--	uncharacterized protein LOC114320854 [Camellia sinensis]	-	-	-	-	-	-	-
MSTRG.15292	0.72	3.46	1.23	0.00	0.00	0.00	0.30	0.77	1.89	2.20	3.88	2.07	1.57	1.09	1.55	0.00	2.75	1.90	3.45	16.83	6.19	0.00	0.00	0.00	1.48	3.92	9.59	9.02	15.73	7.99	6.90	4.38	6.71	0.00	12.33	7.29	--	PTB domain-containing engulfment adapter protein 1 isoform 1 [Theobroma cacao]	-	-	-	-	-	-	-
MSTRG.15293	22.73	25.02	24.86	25.61	28.26	27.62	22.53	22.29	21.79	17.16	21.60	17.94	21.80	19.62	20.70	20.01	19.69	20.09	339.51	377.35	386.48	416.37	372.49	396.08	343.44	349.22	342.75	218.79	273.28	216.47	298.81	243.60	279.13	258.04	274.95	240.45	SEC13B	protein transport protein SEC13 homolog B-like [Camellia sinensis]	-	-	-	-	-	-	-
MSTRG.15294	3.20	4.17	4.75	4.70	3.53	4.39	3.50	4.51	3.52	6.14	5.07	6.43	3.22	3.11	3.04	3.04	3.21	2.28	45.00	63.00	64.00	72.00	40.00	59.00	54.00	64.00	51.00	70.00	62.00	83.00	46.00	42.00	46.00	37.00	41.00	30.00	XI-A	cell number regulator 13-like [Camellia sinensis]	-	-	-	-	-	-	-
MSTRG.15301	0.00	0.00	0.00	0.00	0.00	0.00	0.00	0.00	0.00	0.00	1.49	0.00	0.00	0.00	1.65	0.00	0.00	0.00	0.00	0.00	0.00	0.00	0.00	0.00	0.00	0.00	0.00	0.00	4.00	0.00	0.00	0.00	4.75	0.00	0.00	0.00	--	hypothetical protein TEA_002262 [Camellia sinensis var. sinensis] [Camellia sinensis]	-	-	-	-	-	-	-
MSTRG.15305	0.00	0.00	0.00	0.00	0.00	0.00	0.00	0.00	0.00	0.00	0.00	0.00	0.17	0.00	0.40	0.00	0.00	0.00	0.00	0.00	0.00	0.00	0.00	0.00	0.00	0.00	0.00	0.00	0.00	0.00	0.65	0.00	1.47	0.00	0.00	0.00	--	subtilisin-like protease SBT3.3 isoform X2 [Camellia sinensis]	-	-	-	-	-	-	-
MSTRG.15307	0.28	0.82	0.00	0.25	0.91	1.68	0.00	0.00	0.26	0.00	0.00	0.00	0.30	1.32	0.31	0.00	0.59	0.00	1.00	3.00	0.00	1.00	3.00	6.00	0.00	0.00	1.00	0.00	0.00	0.00	1.00	4.00	1.00	0.00	2.00	0.00	--	uncharacterized protein LOC114281311 [Camellia sinensis]	-	-	-	-	-	-	-
MSTRG.15308	16.99	19.36	17.05	30.05	31.37	32.79	14.05	14.85	18.33	21.24	19.92	24.35	12.99	14.15	12.62	9.50	16.51	15.16	179.07	206.21	187.66	352.72	299.83	339.77	151.00	164.41	203.02	190.28	176.83	205.90	124.97	124.00	119.66	86.00	161.80	127.57	--	Protein TAR1 [Capsicum annuum]	-	-	-	-	-	-	-
MSTRG.15314	0.00	0.00	0.00	0.00	0.47	0.00	0.00	0.00	0.00	0.00	0.00	0.00	0.00	0.00	0.00	0.00	0.00	0.00	0.00	0.00	0.00	0.00	1.00	0.00	0.00	0.00	0.00	0.00	0.00	0.00	0.00	0.00	0.00	0.00	0.00	0.00	KIN7H	kinesin-like protein KIN-7E [Camellia sinensis]	-	-	-	-	-	-	-
MSTRG.15315	0.00	0.00	0.00	0.19	0.00	0.22	0.00	0.00	0.00	0.00	0.00	0.00	0.00	0.00	0.00	0.00	0.00	0.00	0.00	0.00	0.00	1.00	0.00	1.00	0.00	0.00	0.00	0.00	0.00	0.00	0.00	0.00	0.00	0.00	0.00	0.00	--	kinesin-like protein KIN-7G [Camellia sinensis]	-	-	-	-	-	-	-
MSTRG.15329	6.72	6.19	4.26	5.03	5.95	5.61	5.87	6.22	6.57	4.86	8.33	3.54	6.44	7.06	7.02	4.74	6.69	5.48	109.15	101.57	72.23	90.91	87.61	89.52	97.12	106.10	112.23	67.15	114.00	46.16	95.46	95.31	102.53	66.14	101.00	71.08	B3GALT7	hydroxyproline O-galactosyltransferase HPGT3-like isoform X1 [Camellia sinensis]	-	-	-	-	-	-	-
MSTRG.15332	1.90	3.52	2.95	0.43	0.78	1.69	0.70	1.13	0.90	0.56	0.56	0.89	1.30	1.14	0.26	0.00	0.00	0.89	8.00	15.00	13.00	2.00	3.00	7.00	3.00	5.00	4.00	2.00	2.00	3.00	5.00	4.00	1.00	0.00	0.00	3.00	--	-	-	-	-	-	-	-	-
MSTRG.15337	3.82	4.28	2.70	1.62	1.11	1.23	2.76	2.11	0.96	3.43	3.58	7.39	5.18	3.02	2.46	2.81	2.05	2.39	38.00	43.00	28.00	18.00	10.00	12.00	28.00	22.00	10.00	29.00	30.00	59.00	47.00	25.00	22.00	24.00	19.00	19.00	CP29B	29 kDa ribonucleoprotein A, chloroplastic-like isoform X1 [Camellia sinensis]	-	-	-	-	-	-	-
MSTRG.15338	27.35	28.18	28.63	23.16	24.94	22.53	25.41	29.38	25.78	29.11	37.66	43.70	26.76	25.67	25.09	22.05	20.47	23.43	576.30	599.99	629.81	543.35	476.51	466.57	545.78	650.26	570.80	521.33	668.39	738.63	514.36	449.51	475.61	399.13	401.10	394.29	At3g47200	UPF0481 protein At3g47200-like isoform X1 [Camellia sinensis]	-	-	-	-	-	-	-
MSTRG.15339	0.83	0.00	1.17	0.16	0.00	0.43	0.00	0.17	0.00	0.41	0.23	0.00	0.00	0.43	0.21	0.66	0.74	0.49	5.60	0.00	8.21	1.22	0.00	2.87	0.00	1.23	0.00	2.35	1.32	0.00	0.00	2.40	1.29	3.84	4.62	2.64	--	PREDICTED: transcription initiation factor IIE subunit beta-like [Lupinus angustifolius]	-	-	-	-	-	-	-
MSTRG.15340	3.03	2.31	3.32	6.81	5.92	4.53	2.77	3.90	2.18	3.44	3.26	3.38	2.20	2.77	4.65	2.47	2.76	2.79	35.60	27.36	41.12	88.99	63.02	52.33	33.12	48.59	26.90	34.30	32.24	31.82	23.52	27.01	49.62	24.89	30.09	26.15	--	PREDICTED: general transcription factor IIE subunit 2-like [Nelumbo nucifera]	-	-	-	-	-	-	-
MSTRG.15341	0.25	0.98	0.24	0.11	0.27	0.13	0.49	0.59	0.94	0.73	2.35	1.39	0.54	1.34	0.55	0.43	0.80	0.46	2.00	8.00	2.00	1.00	2.00	1.00	4.00	5.00	8.00	5.00	16.00	9.00	4.00	9.00	4.00	3.00	6.00	3.00	--	-	-	-	-	-	-	-	-
MSTRG.15342	0.53	0.42	1.01	0.38	1.28	0.64	1.35	1.31	1.21	2.86	2.76	1.98	2.43	1.11	2.11	1.17	1.82	2.25	5.00	4.00	10.00	4.00	11.00	6.00	13.00	13.00	12.00	23.00	22.00	15.00	21.00	8.77	18.00	9.50	16.00	16.97	CPK11	calcium-dependent protein kinase SK5-like [Camellia sinensis]	-	-	-	-	-	GO:0004672//protein kinase activity;GO:0032550//purine ribonucleoside binding;GO:0046872//metal ion binding	GO:0006464//cellular protein modification process;GO:0006796//phosphate-containing compound metabolic process
MSTRG.15344	0.44	0.47	1.27	0.30	0.91	0.95	0.44	0.00	0.44	0.59	2.16	1.07	0.51	1.44	0.52	0.00	0.00	0.00	4.26	4.60	12.78	3.17	7.92	9.02	4.36	0.00	4.49	4.85	17.47	8.26	4.43	11.49	4.52	0.00	0.00	0.00	--	S-sulfo-L-cysteine synthase (O-acetyl-L-serine-dependent), chloroplastic isoform X4 [Camellia sinensis]	-	-	-	-	GO:0009536//plastid;GO:0044436//thylakoid part	GO:0003824//catalytic activity	GO:0000097//sulfur amino acid biosynthetic process;GO:0006563//L-serine metabolic process;GO:0009642//response to light intensity;GO:0042743//hydrogen peroxide metabolic process;GO:2000377//regulation of reactive oxygen species metabolic process
MSTRG.15345	1.95	1.55	0.37	3.51	3.01	3.18	0.77	1.49	0.37	1.84	1.39	1.95	0.00	0.94	1.30	0.91	0.42	0.98	5.00	4.00	1.00	10.00	7.00	8.00	2.00	4.00	1.00	4.00	3.00	4.00	0.00	2.00	3.00	2.00	1.00	2.00	--	hypothetical protein TEA_016592 [Camellia sinensis var. sinensis] [Camellia sinensis]	-	-	-	-	-	-	-
MSTRG.15349	0.00	0.00	0.00	1.46	2.37	2.39	0.00	0.00	0.00	0.00	0.00	0.00	0.00	0.00	0.00	0.00	0.00	0.00	0.00	0.00	0.00	14.87	19.63	21.50	0.00	0.00	0.00	0.00	0.00	0.00	0.00	0.00	0.00	0.00	0.00	0.00	XI-E	Myosin-15 [Morella rubra]	-	-	-	-	-	-	-
MSTRG.15351	9.56	12.61	11.00	0.00	0.00	0.00	13.19	11.73	13.22	9.82	15.57	6.73	8.70	9.08	10.84	9.48	7.21	8.22	55.24	73.58	66.33	0.00	0.00	0.00	77.69	71.15	80.28	48.23	75.77	31.17	45.85	43.61	56.33	47.06	38.74	37.90	--	Protein MITOFERRINLIKE 1, chloroplastic [Glycine soja]	-	-	-	-	-	-	-
MSTRG.15358	0.00	0.91	0.73	0.68	1.01	0.93	0.60	0.44	0.73	0.90	0.91	2.47	0.17	0.73	0.51	0.36	0.16	0.38	0.00	6.00	5.00	5.00	6.00	6.00	4.00	3.00	5.00	5.00	5.00	13.00	1.00	4.00	3.00	2.00	1.00	2.00	CRK10	G-type lectin S-receptor-like serine/threonine-protein kinase SD1-1 [Vitis vinifera]	-	-	-	-	-	-	-
MSTRG.15366	1.31	2.62	3.13	3.14	2.52	2.07	2.42	1.02	0.82	5.64	1.83	4.13	0.95	1.94	1.17	3.43	2.29	1.25	8.12	16.41	20.27	21.70	14.19	12.65	15.34	6.67	5.33	29.75	9.58	20.55	5.39	10.02	6.52	18.27	13.21	6.18	--	Upstream activation factor subunit spp27 like [Actinidia chinensis var. chinensis] [Actinidia chinensis]	-	-	-	-	-	-	-
MSTRG.15367	14.53	16.39	15.47	14.27	13.58	14.37	15.59	13.37	12.76	22.34	19.44	19.07	14.17	15.36	16.08	13.73	16.69	15.87	239.88	277.59	270.73	266.30	204.81	234.35	264.66	235.33	220.67	318.25	274.42	256.45	216.61	213.98	242.48	197.73	256.79	210.82	UAF30	Upstream activation factor subunit spp27 like [Actinidia chinensis var. chinensis] [Actinidia chinensis]	-	-	-	-	-	-	-
MSTRG.15369	7.80	7.37	7.75	5.65	6.57	6.71	5.83	7.11	5.60	9.32	8.76	11.95	6.62	7.35	8.16	6.31	7.10	5.69	182.44	174.23	189.25	147.22	139.44	154.25	138.93	174.76	137.59	185.37	172.51	224.17	141.23	142.89	171.82	126.78	154.51	106.30	PCMP-H29	pentatricopeptide repeat-containing protein At2g41080-like [Camellia sinensis]	-	-	-	-	-	-	-
MSTRG.15370	372.88	349.95	360.53	227.06	237.36	226.84	360.33	350.86	359.35	391.97	450.41	430.10	308.97	342.28	348.22	320.12	330.26	324.08	9534.53	9042.62	9625.73	6464.99	5503.93	5701.55	9392.68	9423.39	9657.24	8519.93	9701.22	8822.89	7208.69	7274.41	8011.97	7032.92	7852.10	6617.89	FTSH2	ATP-dependent zinc metalloprotease FTSH 2, chloroplastic [Camellia sinensis]	-	-	-	-	-	GO:0004175//endopeptidase activity;GO:0032550//purine ribonucleoside binding	GO:0019538//protein metabolic process
MSTRG.15387	1.38	2.05	1.16	0.93	0.76	1.23	0.51	0.99	0.49	0.41	0.41	0.22	0.38	0.21	0.77	1.01	0.19	0.65	8.00	12.00	7.00	6.00	4.00	7.00	3.00	6.00	3.00	2.00	2.00	1.00	2.00	1.00	4.00	5.00	1.00	3.00	--	-	-	-	-	-	-	-	-
MSTRG.15397	0.68	1.46	1.13	0.00	0.00	0.00	0.49	0.81	1.03	2.13	0.74	1.03	0.48	0.64	1.30	0.61	0.45	1.55	3.06	7.00	6.11	0.00	0.00	0.00	4.00	5.00	5.00	8.00	5.00	4.00	2.09	2.51	5.08	2.20	2.00	6.00	FER4	ferritin-1, chloroplastic-like [Camellia sinensis]	-	-	-	-	-	-	-
MSTRG.15398	2.15	3.86	2.96	0.48	2.37	1.78	3.96	3.59	4.10	4.27	3.20	2.85	3.98	3.08	1.94	3.92	3.91	2.86	16.00	29.00	23.00	4.00	16.00	13.00	30.00	28.00	32.00	27.00	20.00	17.00	27.00	19.00	13.00	25.00	27.00	17.00	--	Endonuclease/exonuclease/phosphatase, partial [Corchorus olitorius]	-	-	-	-	-	-	-
MSTRG.15399	23.56	22.98	26.74	6.38	8.64	8.92	24.82	25.42	24.91	18.75	22.52	14.82	27.80	27.35	27.62	25.03	28.96	28.60	346.47	341.47	410.45	104.50	115.20	128.85	372.01	392.58	385.01	234.32	278.88	174.80	373.02	334.27	365.47	316.18	395.87	335.82	GSTT1	glutathione S-transferase T1-like [Camellia sinensis]	-	-	-	-	-	GO:0003824//catalytic activity	-
MSTRG.15400	5.07	12.69	4.44	5.11	5.31	5.10	8.38	9.94	5.52	6.11	10.36	9.42	10.09	10.06	10.20	8.94	12.35	11.85	35.06	88.69	32.02	39.32	33.29	34.63	59.10	72.17	40.09	35.94	60.33	52.23	63.68	57.79	63.49	53.13	79.37	65.41	GSTT1	glutathione S-transferase T1-like [Camellia sinensis]	-	-	-	-	-	GO:0003824//catalytic activity	-
MSTRG.15401	1.06	1.83	0.43	0.39	0.51	0.52	0.76	1.61	1.09	0.82	1.64	1.10	2.03	0.78	0.28	0.81	0.66	1.35	6.88	12.00	2.92	2.83	3.00	3.30	5.00	11.00	7.41	4.53	8.98	5.71	12.00	4.23	1.66	4.52	4.00	7.00	KAO	Ent-kaurenoic acid oxidase [Actinidia chinensis var. chinensis] [Actinidia chinensis]	-	-	-	-	-	-	-
MSTRG.15402	0.59	1.49	0.80	0.38	0.09	0.51	0.41	0.64	0.32	0.79	0.50	0.83	0.73	0.80	0.28	0.58	1.08	0.63	7.00	18.00	10.00	5.00	1.00	6.00	5.00	8.00	4.00	8.00	5.00	8.00	8.00	8.00	3.00	6.00	12.00	6.00	TSS	clustered mitochondria protein-like, partial [Trifolium pratense]	-	-	-	-	-	-	-
MSTRG.15419	2.03	1.70	1.79	0.28	0.00	0.00	1.22	1.49	1.78	1.47	0.93	0.97	0.68	0.94	0.52	0.18	0.50	1.17	13.00	11.00	12.00	2.00	0.00	0.00	8.00	10.00	12.00	8.00	5.00	5.00	4.00	5.00	3.00	1.00	3.00	6.00	GSH1	glutamate--cysteine ligase, chloroplastic [Camellia sinensis]	-	-	-	-	-	-	-
MSTRG.15421	0.00	0.00	0.00	1.23	0.00	0.15	0.00	0.00	0.00	0.00	0.00	0.00	0.00	0.00	0.00	0.00	0.00	0.00	0.00	0.00	0.00	9.00	0.00	1.00	0.00	0.00	0.00	0.00	0.00	0.00	0.00	0.00	0.00	0.00	0.00	0.00	TIF3A1	eukaryotic translation initiation factor 3 subunit A-like [Rosa chinensis]	-	-	-	-	-	-	-
MSTRG.15422	0.00	0.00	0.00	3.84	2.99	4.79	0.00	0.00	0.00	0.00	0.00	0.00	0.00	0.00	0.00	0.00	0.00	0.00	0.00	0.00	0.00	30.00	19.00	33.00	0.00	0.00	0.00	0.00	0.00	0.00	0.00	0.00	0.00	0.00	0.00	0.00	TIF3A1	eukaryotic translation initiation factor 3 subunit A [Camellia sinensis]	-	-	-	-	GO:0043234//protein complex;GO:0070993//translation preinitiation complex	GO:0008135//translation factor activity, RNA binding	GO:0006417//regulation of translation
MSTRG.15425	0.51	0.37	0.35	9.39	10.07	10.29	0.04	0.00	0.03	0.04	0.00	3.47	0.04	0.00	0.19	0.04	0.00	0.00	16.00	11.00	11.00	312.00	273.00	306.00	1.00	0.00	1.00	1.00	0.00	84.00	1.00	0.00	5.00	1.00	0.00	0.00	ABC4	Transmembrane protein [Parasponia andersonii]	-	-	-	-	-	-	-
MSTRG.15428	4.18	2.17	1.30	1.33	2.47	0.00	0.82	1.12	2.62	0.49	3.03	1.20	2.17	3.53	2.12	2.59	1.61	2.13	16.17	8.49	5.26	5.72	8.68	0.00	3.22	4.55	10.65	1.62	9.87	3.73	7.67	11.35	7.37	8.60	5.79	6.57	--	AFG1-like ATPase isoform X4 [Camellia sinensis]	-	-	-	-	-	-	-
MSTRG.15441	1.56	1.43	1.57	2.84	3.02	2.14	3.68	2.79	2.86	3.05	2.90	3.39	3.70	2.91	2.16	3.29	3.14	2.22	24.00	22.00	25.00	49.00	42.00	33.00	58.00	45.00	47.00	40.00	38.00	42.00	52.00	37.00	30.00	43.00	45.00	27.00	--	polygalacturonate 4-alpha-galacturonosyltransferase-like [Camellia sinensis]	-	-	-	-	-	-	-
MSTRG.15448	4.24	6.95	4.19	9.22	9.16	13.23	6.20	5.20	4.29	8.01	7.20	8.95	5.19	3.60	3.95	4.75	3.81	4.91	63.57	105.73	68.30	147.87	119.15	183.63	96.33	81.54	66.73	103.98	92.32	106.61	71.25	45.10	52.07	60.49	55.64	57.16	--	Histone H4 [Artemisia annua]	-	-	-	-	-	-	-
MSTRG.15449	0.53	0.96	1.16	2.20	1.61	1.03	0.44	0.91	0.49	0.82	0.78	6.66	1.16	0.69	0.42	0.84	0.89	0.73	8.37	15.31	19.00	38.58	23.00	16.00	7.07	15.00	8.17	11.01	10.30	84.15	16.66	9.02	6.00	11.31	13.00	9.14	VTC2	GDP-L-galactose phosphorylase 2-like [Camellia sinensis]	-	-	-	-	-	-	-
MSTRG.15451	3.01	3.17	3.59	3.41	2.94	5.23	2.98	2.69	3.42	6.63	5.69	4.64	8.15	3.33	3.55	3.63	3.44	3.30	38.73	41.29	48.26	48.96	34.36	57.08	39.11	36.39	46.33	45.98	61.70	47.99	53.24	35.62	33.46	40.15	41.14	33.95	--	E3 ubiquitin-protein ligase BIG BROTHER-like [Camellia sinensis]	-	-	-	-	-	GO:0003824//catalytic activity;GO:0046914//transition metal ion binding	-
MSTRG.15462	0.27	0.53	0.26	0.00	0.00	0.00	0.00	0.06	0.94	0.00	0.64	0.67	0.59	0.32	0.30	0.79	0.29	0.67	1.00	2.00	1.00	0.00	0.00	0.00	0.00	0.18	3.00	0.00	2.00	2.00	2.00	1.00	1.00	2.00	1.00	2.00	--	uncharacterized protein LOC114287493 [Camellia sinensis]	-	-	-	-	-	-	-
MSTRG.15464	0.50	0.25	0.24	0.00	0.00	0.00	0.00	0.00	0.00	0.00	0.00	0.00	0.55	0.00	0.56	0.29	0.54	0.31	2.00	1.00	1.00	0.00	0.00	0.00	0.00	0.00	0.00	0.00	0.00	0.00	2.00	0.00	2.00	1.00	2.00	1.00	UBP7	ubiquitin carboxyl-terminal hydrolase 6-like [Ipomoea triloba]	-	-	-	-	-	-	-
MSTRG.15465	8.12	8.36	8.32	7.30	9.85	7.77	7.65	10.36	7.27	9.75	11.86	8.81	9.26	8.70	8.31	8.51	9.09	9.05	100.00	104.00	107.00	100.00	110.00	94.00	96.00	134.00	94.00	102.00	123.00	87.00	104.00	89.00	92.00	90.00	104.00	89.00	At1g17350	probable complex I intermediate-associated protein 30 isoform X3 [Camellia sinensis]	-	-	-	-	-	-	-
MSTRG.15470	1.17	0.53	0.22	0.42	0.52	0.95	0.80	1.24	0.00	2.20	0.83	1.93	1.02	0.84	0.92	1.79	1.26	2.01	5.00	2.30	1.00	2.00	2.00	4.00	3.48	5.56	0.00	8.00	3.00	6.62	4.00	3.00	3.55	6.57	5.00	6.86	At5g43745	Ion channel POLLUX-like [Actinidia chinensis var. chinensis] [Actinidia chinensis]	-	-	-	-	-	-	-
MSTRG.15484	0.36	1.67	0.92	1.30	0.93	1.47	1.18	1.38	1.03	1.28	1.43	0.60	0.53	0.87	1.34	0.84	1.04	1.51	3.00	14.00	8.00	12.00	7.00	12.00	10.00	12.00	9.00	9.00	10.00	4.00	4.00	6.00	10.00	6.00	8.00	10.00	FHIT	bifunctional bis(5'-adenosyl)-triphosphatase/adenylylsulfatase FHIT isoform X2 [Camellia sinensis]	-	-	-	-	-	-	-
MSTRG.15491	0.00	0.00	0.00	1.81	2.02	0.93	0.00	0.00	0.00	0.00	0.00	0.23	0.00	0.00	0.00	0.00	0.00	0.00	0.00	0.00	0.00	11.00	10.00	5.00	0.00	0.00	0.00	0.00	0.00	1.00	0.00	0.00	0.00	0.00	0.00	0.00	--	FAM10 family protein At4g22670-like isoform X2 [Camellia sinensis]	-	-	-	-	-	-	-
MSTRG.15494	0.13	0.47	0.13	2.51	3.13	2.55	0.00	0.00	0.00	0.08	0.08	1.34	0.00	0.00	0.00	0.00	0.00	0.00	2.00	7.00	2.00	43.00	43.00	39.00	0.00	0.00	0.00	1.00	1.00	17.00	0.00	0.00	0.00	0.00	0.00	0.00	GWD1	LOW QUALITY PROTEIN: alpha-glucan water dikinase 1, chloroplastic-like [Camellia sinensis]	-	-	-	-	-	-	-
MSTRG.15514	1.00	2.84	2.60	0.51	1.26	0.44	0.99	0.68	0.96	2.04	2.04	3.43	1.10	2.23	3.97	2.00	2.00	1.61	7.00	20.08	19.00	4.00	8.00	3.02	7.03	5.00	7.03	12.12	12.00	19.23	7.00	13.00	25.02	12.00	13.00	9.00	PSK5	phytosulfokines 5-like [Camellia sinensis]	-	-	-	-	-	-	-
MSTRG.15523	15.32	14.51	16.86	11.15	11.83	9.14	16.33	15.59	16.18	26.07	16.15	20.87	11.18	10.81	8.81	11.61	9.73	11.58	464.00	444.00	533.00	376.00	325.00	272.00	504.00	496.00	515.00	671.00	412.00	507.00	309.00	272.00	240.00	302.00	274.00	280.00	GRF6	growth-regulating factor 1-like isoform X1 [Camellia sinensis]	-	-	-	-	-	-	GO:0008152//metabolic process
MSTRG.15525	5.04	9.57	3.50	3.29	5.76	8.68	5.13	6.37	5.72	12.84	11.68	12.47	10.89	8.67	8.42	7.29	2.81	5.12	19.28	37.00	14.00	14.00	20.00	32.66	20.00	25.59	23.00	41.75	37.64	38.27	38.00	27.57	29.00	23.96	10.00	15.65	--	Protein NUCLEAR FUSION DEFECTIVE 6 like [Actinidia chinensis var. chinensis] [Actinidia chinensis]	-	-	-	-	-	-	-
MSTRG.15530	0.04	0.04	0.11	6.38	4.07	3.81	0.00	0.00	0.00	0.05	0.14	0.05	0.04	0.00	0.04	0.00	0.00	0.00	1.00	1.00	3.00	177.81	92.28	93.80	0.00	0.00	0.00	1.00	3.00	1.02	1.00	0.00	1.00	0.00	0.00	0.00	--	UPF0329 protein ECU05_1680/ECU11_0050-like [Camellia sinensis]	-	-	-	-	-	-	-
MSTRG.15531	1.20	1.97	0.76	0.72	0.00	0.81	0.00	1.90	1.14	0.00	0.00	0.99	0.00	2.88	0.44	0.93	1.71	1.00	3.00	5.00	2.00	2.00	0.00	2.00	0.00	5.00	3.00	0.00	0.00	2.00	0.00	6.00	1.00	2.00	4.00	2.00	--	-	-	-	-	-	-	-	-
MSTRG.15533	11.86	15.49	16.47	22.37	22.23	21.23	12.56	13.55	11.17	6.56	8.87	8.72	9.49	6.99	9.49	11.87	12.88	10.10	100.00	132.00	145.00	210.00	170.00	176.00	108.00	120.00	99.00	47.00	63.00	59.00	73.00	49.00	72.00	86.00	101.00	68.00	TRX2	thioredoxin H2-like [Camellia sinensis]	-	-	-	-	-	-	-
MSTRG.15538	4.41	6.17	4.28	9.28	9.31	10.36	4.78	6.67	4.86	6.20	6.13	4.99	6.05	7.93	6.75	8.45	6.50	9.37	39.38	55.75	39.96	92.38	75.46	91.00	43.55	62.62	45.64	47.09	46.17	35.76	49.37	58.93	54.31	64.89	54.04	66.89	--	ERI1 exoribonuclease 2-like [Camellia sinensis]	-	-	-	-	-	-	-
MSTRG.15539	0.67	2.20	1.68	0.87	0.41	0.00	1.93	1.16	2.13	1.87	1.36	1.14	2.50	2.65	3.03	3.76	1.56	1.30	4.62	15.25	12.04	6.62	2.54	0.00	13.45	8.38	15.36	10.91	7.83	6.24	15.63	15.07	18.69	22.11	9.96	7.11	--	ERI1 exoribonuclease 2-like [Camellia sinensis]	-	-	-	-	-	-	-
MSTRG.1554	24.21	28.64	17.59	15.70	14.92	24.20	20.23	21.23	23.55	22.03	30.77	35.30	19.85	21.57	25.33	22.07	20.83	18.17	279.94	334.64	212.39	202.10	156.44	275.03	238.42	257.81	286.13	216.48	299.65	327.40	209.41	207.25	263.50	219.20	223.91	167.80	GME-2	GDP-mannose 3,5-epimerase 1 [Selaginella moellendorffii]	-	-	-	-	-	-	-
MSTRG.15542	0.42	0.14	0.00	1.77	0.93	0.57	0.00	0.00	0.00	0.00	0.00	1.05	0.00	0.00	0.00	0.00	0.00	0.00	3.00	1.00	0.00	14.00	6.00	4.00	0.00	0.00	0.00	0.00	0.00	6.00	0.00	0.00	0.00	0.00	0.00	0.00	VHA-a1	V-type proton ATPase subunit a1-like [Camellia sinensis]	-	-	-	-	-	-	-
MSTRG.15545	0.48	0.49	0.59	0.19	0.82	0.70	0.62	0.62	0.96	5.42	1.36	10.08	0.23	0.19	0.18	0.39	0.51	0.07	9.00	9.36	11.69	4.00	14.00	13.00	11.98	12.21	18.95	86.73	21.54	152.18	4.00	3.00	3.00	6.26	9.00	1.00	--	cysteine-rich receptor-like protein kinase 15 [Camellia sinensis]	-	-	-	-	-	-	-
MSTRG.15546	0.00	0.00	0.00	0.56	0.34	0.32	0.61	0.72	0.36	4.04	2.22	10.19	0.17	0.19	0.00	0.18	0.17	0.59	0.00	0.00	0.00	4.00	2.00	2.00	4.00	4.86	2.42	22.02	12.00	52.39	1.00	1.00	0.00	1.00	1.00	3.00	--	cysteine-rich receptor-like protein kinase 15 [Camellia sinensis]	-	-	-	-	-	-	-
MSTRG.15547	0.00	0.00	1.88	1.18	1.08	2.99	0.00	0.00	0.31	1.15	0.77	0.41	1.08	0.00	0.36	1.14	0.00	0.82	0.00	0.00	6.00	4.00	2.99	8.99	0.00	0.00	1.00	3.00	1.97	1.00	3.00	0.00	0.99	2.99	0.00	2.00	--	uncharacterized protein LOC114304322 [Camellia sinensis]	-	-	-	-	-	-	-
MSTRG.15548	7.89	9.92	8.90	2.51	2.29	2.88	7.61	6.44	7.00	5.81	9.74	6.74	12.77	17.87	17.93	11.37	15.84	14.18	350.00	442.66	414.74	126.41	91.79	127.99	350.24	307.04	328.74	224.00	363.50	241.65	529.98	685.74	753.79	452.00	678.85	515.00	At5g49770	probable leucine-rich repeat receptor-like protein kinase At5g49770 [Camellia sinensis]	-	-	-	-	-	-	-
MSTRG.15552	0.80	0.00	0.44	0.31	0.13	0.82	0.45	0.66	0.44	0.54	0.82	0.57	1.38	0.55	0.77	0.00	0.49	0.00	7.00	0.00	4.00	3.00	1.00	7.00	4.00	6.00	4.00	4.00	6.00	4.00	11.00	4.00	6.00	0.00	4.00	0.00	--	-	-	-	-	-	-	-	-
MSTRG.15554	2.67	2.42	2.25	1.45	1.27	1.50	2.21	1.67	2.10	3.74	3.56	3.85	2.63	2.55	3.43	2.25	2.33	2.88	58.00	53.00	51.00	35.00	25.00	32.00	49.00	38.00	48.00	69.00	65.00	67.00	52.00	46.00	67.00	42.00	47.00	50.00	--	PREDICTED: L-arabinokinase-like [Gossypium hirsutum]	-	-	-	-	-	-	-
MSTRG.15555	0.00	1.96	0.00	0.59	0.00	0.67	0.97	0.31	0.31	1.17	2.35	1.65	0.36	0.40	1.47	0.77	0.71	0.83	0.00	6.00	0.00	2.00	0.00	2.00	3.00	1.00	1.00	3.00	6.00	4.00	1.00	1.00	4.00	2.00	2.00	2.00	--	-	-	-	-	-	-	-	-
MSTRG.15556	5.11	3.25	6.22	2.73	4.62	5.05	2.98	4.07	3.60	7.79	6.69	9.24	4.88	5.66	5.97	8.06	5.02	3.95	189.15	153.49	212.47	123.62	102.07	107.82	155.28	170.75	169.71	314.90	295.90	334.80	219.54	173.43	248.48	170.25	196.07	132.92	RE2	Integrase, catalytic core [Corchorus capsularis]	-	-	-	-	-	-	-
MSTRG.15559	4.75	6.06	5.97	5.53	6.87	6.41	5.47	5.31	5.83	9.46	7.23	7.32	4.13	3.92	4.47	4.13	3.16	5.53	131.00	169.00	172.00	170.00	172.00	174.00	154.00	154.00	169.00	222.00	168.00	162.00	104.00	90.00	111.00	98.00	81.00	122.00	TPX2	protein TPX2 [Camellia sinensis]	-	-	-	-	-	-	-
MSTRG.15562	15.53	13.88	14.29	20.90	20.20	21.75	14.09	14.42	16.42	14.08	15.53	17.21	17.03	16.41	18.19	14.39	16.95	15.48	279.00	252.00	268.00	418.00	329.00	384.00	258.00	272.00	310.00	215.00	235.00	248.00	279.00	245.00	294.00	222.00	283.00	222.00	--	transmembrane protein 64-like [Camellia sinensis]	-	-	-	-	-	-	-
MSTRG.15564	0.21	1.89	0.81	0.38	0.70	0.43	0.42	1.01	1.01	2.50	3.03	1.59	0.93	1.54	1.65	0.74	0.46	2.13	1.00	9.00	4.00	2.00	3.00	2.00	2.00	5.00	5.00	10.00	12.00	6.00	4.00	6.00	7.00	3.00	2.00	8.00	--	epimerase family protein SDR39U1 homolog, chloroplastic-like isoform X2 [Camellia sinensis]	-	-	-	-	-	-	-
MSTRG.15565	1.28	1.17	1.01	3.41	2.30	4.39	0.97	1.27	1.12	2.18	0.94	1.79	1.62	1.18	1.72	1.67	1.39	2.42	17.67	13.89	14.69	42.82	24.89	35.08	13.06	14.40	9.84	14.18	8.41	11.51	17.74	6.91	13.58	12.89	17.68	11.51	At2g01130	DNA-directed RNA polymerase 2A-like isoform X1 [Camellia sinensis]	-	-	-	-	-	-	-
MSTRG.15573	5.13	3.82	4.22	18.96	19.53	19.32	0.10	0.26	0.07	0.24	0.29	0.24	0.85	0.12	0.34	0.20	0.04	0.12	99.00	90.00	92.00	397.00	317.56	338.88	3.00	9.00	2.00	6.00	5.00	6.00	15.00	3.00	6.00	5.00	1.00	3.00	At1g16060	mucin-17 [Camellia sinensis]	-	-	-	-	-	-	-
MSTRG.15581	0.19	0.00	0.00	0.35	0.43	0.40	0.00	0.00	0.00	0.00	0.00	0.00	0.00	0.00	0.00	0.00	0.00	0.00	1.00	0.00	0.00	2.00	2.00	2.00	0.00	0.00	0.00	0.00	0.00	0.00	0.00	0.00	0.00	0.00	0.00	0.00	--	uncharacterized protein LOC114269490 isoform X1 [Camellia sinensis]	-	-	-	-	-	-	-
MSTRG.15584	3.30	5.18	3.30	12.61	9.11	14.15	0.81	1.18	1.18	1.13	1.31	3.09	2.11	0.83	0.46	1.60	0.30	1.72	24.00	38.00	25.00	102.00	60.00	101.00	6.00	9.00	9.00	7.00	8.00	18.00	14.00	5.00	3.00	10.00	2.00	10.00	UGT73E1	abscisate beta-glucosyltransferase-like [Camellia sinensis]	-	-	-	-	-	GO:0016740//transferase activity	-
MSTRG.15587	0.99	0.16	0.79	0.00	0.00	0.00	0.49	0.63	0.31	0.78	0.98	0.82	0.36	1.59	0.18	0.58	0.89	0.62	6.00	1.00	5.00	0.00	0.00	0.00	3.00	4.00	2.00	4.00	5.00	4.00	2.00	8.00	1.00	3.00	5.00	3.00	--	-	-	-	-	-	-	-	-
MSTRG.15588	0.91	0.52	0.65	0.00	0.08	0.23	0.97	0.79	1.37	0.53	1.17	1.13	1.00	0.64	0.93	1.59	1.47	2.09	12.00	7.00	9.00	0.00	1.00	3.00	13.00	11.00	19.00	6.00	13.00	12.00	12.00	7.00	11.00	18.00	18.00	22.00	--	protein NYNRIN-like [Quercus suber]	-	-	-	-	-	-	-
MSTRG.15600	0.65	0.00	0.03	1.63	0.41	0.77	0.00	0.25	0.00	0.65	0.00	0.00	1.79	0.72	0.00	0.23	0.00	0.63	4.66	0.00	0.25	13.09	2.67	5.45	0.00	1.87	0.00	3.99	0.00	0.00	11.79	4.32	0.00	1.40	0.00	3.62	AUR1	serine/threonine-protein kinase Aurora-1-like [Camellia sinensis]	-	-	-	-	GO:0043231//intracellular membrane-bounded organelle	GO:0032550//purine ribonucleoside binding;GO:0035174//histone serine kinase activity	GO:0008283//cell proliferation;GO:0009886//post-embryonic morphogenesis;GO:0016458//gene silencing;GO:0034968//histone lysine methylation;GO:0048509//regulation of meristem development
MSTRG.15603	0.00	0.18	0.36	1.75	1.92	0.45	0.00	0.00	0.00	0.00	0.00	0.00	0.00	0.00	0.41	0.00	0.00	0.00	0.00	1.00	2.00	10.45	9.37	2.36	0.00	0.00	0.00	0.00	0.00	0.00	0.00	0.00	2.00	0.00	0.00	0.00	KAT3	potassium channel KAT3-like isoform X2 [Camellia sinensis]	-	-	-	-	-	-	-
MSTRG.15607	8.67	9.88	8.91	9.60	10.38	9.84	8.45	8.12	8.25	10.67	9.76	10.67	9.13	7.22	8.15	7.71	8.07	7.76	305.00	351.00	327.00	376.00	331.00	340.00	303.00	300.00	305.00	319.00	289.00	301.00	293.00	211.00	258.00	233.00	264.00	218.00	FRS7	protein FAR1-RELATED SEQUENCE 7-like isoform X2 [Camellia sinensis]	-	-	-	-	-	-	-
MSTRG.1561	32.94	36.95	33.58	42.81	41.01	50.19	23.68	21.53	24.41	38.22	34.60	65.47	36.10	30.87	34.58	25.97	26.45	29.08	217.00	246.00	231.00	314.00	245.00	325.00	159.00	149.00	169.00	214.00	192.00	346.00	217.00	169.00	205.00	147.00	162.00	153.00	--	Protein Pet [Trema orientale]	-	-	-	-	-	-	-
MSTRG.15610	14.58	12.43	12.29	16.29	18.60	17.77	12.39	13.31	13.30	10.67	13.48	13.40	13.55	14.15	12.47	12.20	12.43	13.63	217.00	187.00	191.00	270.00	251.00	260.00	188.00	208.00	208.00	135.00	169.00	160.00	184.00	175.00	167.00	156.00	172.00	162.00	At5g47540	calcium-binding protein 39-like isoform X1 [Camellia sinensis]	-	-	-	-	-	-	-
MSTRG.15616	2.13	2.37	1.19	4.38	4.79	3.43	1.83	1.44	1.01	2.50	2.42	2.54	2.24	2.56	3.15	0.62	1.14	1.11	24.00	27.00	14.00	55.00	49.00	38.00	21.00	17.00	12.00	24.00	23.00	23.00	23.00	24.00	32.00	6.00	12.00	10.00	--	Macrolide export protein like [Actinidia chinensis var. chinensis] [Actinidia chinensis]	-	-	-	-	-	-	-
MSTRG.15622	5.71	5.85	5.40	6.44	7.32	6.37	5.35	6.28	5.21	7.33	7.66	7.74	6.21	5.50	4.67	5.65	5.17	6.14	185.11	191.77	182.20	235.18	214.92	202.76	176.33	213.14	176.50	202.09	208.85	200.00	182.67	148.18	136.71	156.90	154.99	157.99	SUVR4	probable inactive histone-lysine N-methyltransferase SUVR2 [Camellia sinensis]	-	-	-	-	-	-	-
MSTRG.15624	0.00	0.00	0.00	0.80	1.32	2.12	0.00	0.00	0.00	0.00	0.00	0.00	0.00	0.00	0.00	0.00	0.00	0.00	0.00	0.00	0.00	3.00	4.00	7.00	0.00	0.00	0.00	0.00	0.00	0.00	0.00	0.00	0.00	0.00	0.00	0.00	--	-	-	-	-	-	-	-	-
MSTRG.15635	4.85	4.63	3.67	2.84	2.49	2.64	4.20	4.19	4.29	8.29	6.16	6.39	4.39	5.02	4.26	4.86	4.55	5.58	86.00	83.00	68.00	56.00	40.00	46.00	76.00	78.00	80.00	125.00	92.00	91.00	71.00	74.00	68.00	74.00	75.00	79.00	At2g43200	protein IWS1 homolog 1-like [Camellia sinensis]	-	-	-	-	-	-	-
MSTRG.15647	1.75	2.08	1.55	0.20	0.75	0.23	1.33	1.66	2.62	5.16	4.00	4.79	3.03	1.77	3.14	1.84	3.59	2.26	16.00	20.00	15.00	2.00	6.00	2.00	12.00	16.00	25.00	43.00	31.00	37.00	27.00	13.00	25.00	14.00	30.00	16.00	--	probable LRR receptor-like serine/threonine-protein kinase RFK1 [Camellia sinensis]	-	-	-	-	-	-	-
MSTRG.15648	0.95	1.60	0.78	0.61	0.15	0.96	1.33	1.29	1.29	3.02	2.25	1.35	1.93	1.30	1.80	2.04	1.31	2.03	7.00	12.00	6.00	5.00	1.00	7.00	10.00	10.00	10.00	19.00	14.00	8.00	13.00	8.00	12.00	13.00	9.00	12.00	SPPA	serine protease SPPA, chloroplastic-like [Camellia sinensis]	-	-	-	-	-	-	-
MSTRG.15650	8.26	6.20	6.21	6.88	8.22	7.40	5.79	8.40	6.80	4.66	5.57	8.13	6.61	6.36	6.32	5.01	7.43	6.15	38.13	28.92	29.94	35.37	34.43	33.59	27.23	40.72	33.00	18.28	21.66	30.11	27.85	24.41	26.26	19.89	31.91	22.67	TBP1	Proteasome endopeptidase complex [Handroanthus impetiginosus]	-	-	-	-	-	GO:0016787//hydrolase activity	GO:0019538//protein metabolic process
MSTRG.15658	0.62	0.22	0.59	0.92	0.23	1.04	0.00	0.20	0.21	0.97	1.37	3.36	0.51	0.78	0.26	0.96	0.44	0.55	3.00	1.07	3.00	5.00	1.00	5.00	0.00	1.00	1.09	4.00	5.60	13.13	2.26	3.17	1.12	4.00	2.00	2.12	At2g39510	WAT1-related protein At2g39510-like [Camellia sinensis]	-	-	-	-	-	-	-
MSTRG.15659	0.00	0.68	0.34	0.00	0.00	0.00	0.00	0.00	0.00	0.00	0.17	0.89	0.29	0.78	0.35	0.00	0.00	0.84	0.00	1.93	1.00	0.00	0.00	0.00	0.00	0.00	0.00	0.00	0.40	2.00	0.74	1.83	0.88	0.00	0.00	1.88	At2g39510	WAT1-related protein At2g39510-like isoform X5 [Camellia sinensis]	-	-	-	-	-	-	-
MSTRG.15663	3.94	5.00	3.40	0.49	0.24	0.26	4.84	5.83	6.77	4.92	4.41	5.06	5.63	6.41	5.30	4.91	5.09	5.08	72.16	92.51	64.99	10.02	4.00	4.66	90.30	112.15	130.28	76.62	67.98	74.30	94.12	97.62	87.43	77.27	86.70	74.37	CBP60B	Calmodulin-binding protein [Prunus dulcis]	-	-	-	-	-	-	-
MSTRG.15671	2.60	2.57	1.74	2.22	0.72	1.59	1.66	2.60	1.36	0.92	1.85	1.78	1.00	1.56	1.21	1.36	0.70	1.79	20.00	20.00	14.00	19.00	5.00	12.00	13.00	21.00	11.00	6.00	12.00	11.00	7.00	10.00	8.38	9.00	5.00	11.00	GATA18	GATA transcription factor 24-like isoform X11 [Camellia sinensis]	-	-	-	-	-	GO:0003677//DNA binding;GO:0046914//transition metal ion binding	GO:0010468//regulation of gene expression
MSTRG.15673	3.13	1.26	1.63	2.63	0.78	2.17	2.04	0.57	1.72	0.72	2.43	0.91	2.03	2.04	2.85	1.10	0.97	1.66	24.30	9.85	13.17	22.73	5.47	16.51	16.13	4.62	14.06	4.73	15.90	5.69	14.37	13.17	19.86	7.34	6.99	10.29	At5g35930	L-aminoadipate-semialdehyde dehydrogenase [Handroanthus impetiginosus]	-	-	-	-	-	GO:0047661//amino-acid racemase activity	-
MSTRG.15674	3.57	5.21	5.11	3.46	3.32	2.06	2.45	3.58	2.28	3.51	2.74	2.49	2.95	2.48	2.08	1.74	2.70	2.97	32.70	48.15	48.83	35.27	27.53	18.49	22.87	34.38	21.94	27.27	21.10	18.31	24.63	18.83	17.14	13.66	23.01	21.71	At5g35930	Acyl-activating enzyme like [Actinidia chinensis var. chinensis] [Actinidia chinensis]	-	-	-	-	-	GO:0047661//amino-acid racemase activity	-
MSTRG.15681	16.54	17.89	18.89	25.19	17.52	26.08	18.16	19.09	16.78	23.20	21.59	20.07	15.25	18.45	16.80	19.38	18.73	22.36	151.00	165.00	180.00	256.00	145.00	234.00	169.00	183.00	161.00	180.00	166.00	147.00	127.00	140.00	138.00	152.00	159.00	163.00	--	DNA repair protein like [Actinidia chinensis var. chinensis] [Actinidia chinensis]	-	-	-	-	-	-	-
MSTRG.15688	2.51	3.20	3.00	1.30	1.08	1.09	2.46	2.67	2.85	0.93	1.44	1.46	4.24	3.66	4.26	3.80	4.38	5.16	53.80	69.17	67.00	31.00	21.00	23.00	53.66	59.92	64.00	17.00	26.00	25.00	82.74	65.00	82.00	69.82	87.06	88.23	poglut2	O-glucosyltransferase rumi homolog isoform X1 [Camellia sinensis]	-	-	-	-	-	-	-
MSTRG.15689	3.44	2.12	2.78	2.41	2.62	3.35	2.48	2.04	2.04	3.15	1.45	2.29	2.77	2.95	2.72	2.23	1.81	2.78	45.00	28.00	38.00	35.00	31.00	43.00	33.00	28.00	28.00	35.00	16.00	24.00	33.00	32.00	32.00	25.00	22.00	29.00	BTS	zinc finger protein BRUTUS-like [Camellia sinensis]	-	-	-	-	-	-	-
MSTRG.15708	0.00	0.82	0.20	0.00	0.00	0.00	1.22	0.20	0.20	0.00	0.00	0.78	0.46	0.50	0.69	0.24	0.45	0.52	0.00	4.00	1.00	0.00	0.00	0.00	6.00	1.00	1.00	0.00	0.00	3.00	2.00	2.00	3.00	1.00	2.00	2.00	--	hypothetical protein TEA_003840 [Camellia sinensis var. sinensis] [Camellia sinensis]	-	-	-	-	-	-	-
MSTRG.15710	0.48	1.19	1.04	0.00	0.00	0.00	1.30	2.18	2.17	2.40	2.28	4.05	1.45	3.18	0.80	4.06	0.87	2.41	4.00	10.00	9.00	0.00	0.00	0.00	11.00	19.00	19.00	17.00	16.00	27.00	11.00	22.00	6.00	29.00	6.71	16.00	PHB2	Small ubiquitin-related modifier like, partial [Actinidia chinensis var. chinensis] [Actinidia chinensis]	-	-	-	-	-	-	-
MSTRG.15713	1.11	0.78	1.16	0.00	0.00	0.00	1.27	1.58	0.90	1.36	1.69	2.10	2.22	1.05	1.35	1.96	0.68	2.34	42.00	30.00	46.00	0.00	0.00	0.00	49.00	63.00	36.00	44.00	54.00	64.00	77.00	33.00	46.00	64.00	24.00	71.00	pol	reverse transcriptase [Corchorus capsularis]	-	-	-	-	-	-	-
MSTRG.15716	0.00	0.44	0.11	0.00	0.00	0.44	0.43	0.45	0.21	0.26	1.36	1.56	0.52	0.40	0.47	0.78	0.42	0.34	0.00	4.00	1.00	0.00	0.00	3.00	3.00	3.00	2.00	2.00	8.00	9.00	3.00	3.00	3.00	6.00	3.00	2.00	--	-	-	-	-	-	-	-	-
MSTRG.15722	3.77	3.20	3.39	4.71	5.63	4.31	2.43	2.73	2.43	4.12	2.49	5.17	3.68	3.01	2.59	1.71	2.65	3.64	49.00	41.24	46.21	67.00	65.33	57.00	33.00	37.00	34.00	44.00	27.00	53.00	44.00	32.00	29.67	19.00	32.00	37.00	--	-	-	-	-	-	-	-	-
MSTRG.15725	0.80	2.27	0.76	1.37	0.88	1.35	0.52	1.27	1.52	1.49	1.58	1.33	0.00	0.64	1.18	1.24	1.66	0.67	3.00	8.65	3.00	5.72	3.00	5.00	2.00	5.00	6.00	4.78	5.00	4.00	0.00	2.00	4.00	4.00	5.80	2.00	--	syndetin [Camellia sinensis]	-	-	-	-	-	-	-
MSTRG.15726	0.90	0.70	0.96	4.22	5.78	4.89	0.21	0.15	0.11	0.59	0.35	0.26	0.45	0.48	0.22	0.92	0.22	0.18	8.83	6.91	9.82	45.86	51.18	46.95	2.07	1.56	1.10	4.91	2.88	2.06	3.99	3.87	1.95	7.72	1.98	1.42	SBT1.7	subtilisin-like protease SBT1.6, partial [Camellia sinensis]	-	-	-	-	-	GO:0070011//peptidase activity, acting on L-amino acid peptides	GO:0019538//protein metabolic process
MSTRG.15727	8.15	6.28	10.38	5.82	5.75	7.38	6.92	7.77	7.16	12.22	7.43	9.38	8.70	6.32	7.33	9.85	8.89	6.96	79.46	61.87	105.63	63.14	50.82	70.69	68.80	79.54	73.37	101.24	60.99	73.35	77.35	51.18	64.34	82.51	80.55	54.18	SBT1.8	subtilisin-like protease SBT1.6, partial [Camellia sinensis]	-	-	-	-	-	GO:0070011//peptidase activity, acting on L-amino acid peptides	GO:0019538//protein metabolic process
MSTRG.15728	0.93	0.00	1.92	1.65	0.71	1.30	0.29	0.33	1.43	2.08	0.22	1.13	0.00	0.70	0.00	0.05	0.95	0.00	3.16	0.00	6.80	6.24	2.20	4.35	1.00	1.19	5.09	6.01	0.64	3.08	0.00	1.97	0.00	0.14	3.00	0.00	--	DNA ligase 1-like [Camellia sinensis]	-	-	-	-	-	-	-
MSTRG.1573	0.68	1.34	0.19	0.00	0.00	0.00	1.33	1.20	1.11	1.03	0.23	0.36	1.49	1.75	0.86	1.35	1.46	0.73	7.00	14.00	2.00	0.00	0.00	0.00	14.00	13.00	12.00	9.00	2.00	3.00	14.00	15.00	8.00	12.00	14.00	6.00	--	F-box/kelch-repeat protein At3g06240-like isoform X1 [Camellia sinensis]	-	-	-	-	-	-	-
MSTRG.1574	16.11	18.22	12.09	12.61	13.85	16.83	18.89	15.44	16.58	24.80	18.47	19.96	18.20	17.08	19.81	16.49	16.96	21.82	98.00	112.00	76.79	85.36	76.41	100.63	117.14	98.64	106.00	128.21	94.61	97.38	101.00	86.35	108.39	86.15	95.88	106.00	At4g10955	GDSL esterase/lipase At4g10955-like [Camellia sinensis]	-	-	-	-	-	GO:0003824//catalytic activity	-
MSTRG.15740	7.80	7.67	6.34	9.48	7.80	6.81	6.31	8.01	7.00	9.77	6.44	8.10	7.85	6.61	6.14	8.58	8.29	7.08	92.12	91.48	78.17	124.61	83.45	78.97	75.89	99.33	86.84	98.09	64.07	76.74	84.55	64.82	65.17	87.07	91.02	66.74	--	Sickle tail protein [Actinidia chinensis var. chinensis] [Actinidia chinensis]	-	-	-	-	-	-	-
MSTRG.15749	4.21	3.69	4.31	0.35	0.21	0.87	4.06	4.93	3.26	3.23	5.53	5.23	2.87	4.80	1.60	2.35	3.05	2.72	21.69	19.22	23.22	2.00	1.00	4.43	21.31	26.67	17.64	14.15	24.00	21.64	13.49	20.55	7.42	10.42	14.63	11.20	Os03g0733400	zinc finger BED domain-containing protein RICESLEEPER 3-like [Camellia sinensis]	-	-	-	-	-	-	-
MSTRG.15751	1.54	1.07	1.55	1.73	1.53	1.02	0.75	0.66	1.02	2.26	2.56	3.64	1.77	1.48	1.20	0.81	1.07	1.06	20.00	14.00	21.00	25.00	18.00	13.00	10.00	9.00	14.00	25.00	28.00	38.00	21.00	16.00	14.00	9.00	13.00	11.00	--	uncharacterized protein LOC114274184 isoform X2 [Camellia sinensis]	-	-	-	-	-	-	-
MSTRG.15760	0.00	0.00	0.27	0.00	0.00	0.26	0.22	0.00	0.21	0.00	0.00	0.28	0.32	0.00	0.30	0.28	0.00	0.83	0.00	0.00	1.26	0.00	0.00	1.15	1.00	0.00	1.00	0.00	0.00	1.00	1.33	0.00	1.23	1.07	0.00	3.00	--	mitochondrial inner membrane protease ATP23-like isoform X2 [Camellia sinensis]	-	-	-	-	-	-	-
MSTRG.15762	0.66	2.39	0.39	2.50	3.12	3.70	1.01	0.00	0.79	0.68	0.55	1.62	0.94	0.49	0.22	1.71	0.00	0.65	3.07	13.52	2.71	14.91	15.21	18.40	5.18	0.00	4.61	3.00	2.00	6.03	4.22	2.00	1.34	8.78	0.00	3.42	--	-	-	-	-	-	-	-	-
MSTRG.15763	0.17	0.34	0.33	0.00	0.00	0.00	0.17	0.33	0.16	0.40	0.61	0.00	0.75	0.00	0.00	0.40	0.18	0.86	1.00	2.00	2.00	0.00	0.00	0.00	1.00	2.00	1.00	2.00	3.00	0.00	4.00	0.00	0.00	2.00	1.00	4.00	--	-	-	-	-	-	-	-	-
MSTRG.15764	2.49	3.45	2.82	9.44	7.43	11.28	2.63	2.77	2.32	1.84	4.08	2.59	1.57	1.13	1.23	3.90	1.68	2.68	23.93	33.48	28.29	101.09	64.79	106.60	25.82	28.00	23.39	15.00	33.00	19.97	13.78	9.00	10.66	32.22	15.00	20.58	--	glycine-rich cell wall structural protein-like [Camellia sinensis]	-	-	-	-	-	-	-
MSTRG.15778	3.25	2.15	2.99	2.92	1.35	2.32	2.93	3.61	2.58	3.03	2.66	4.66	3.12	2.77	2.11	2.84	2.48	2.89	24.00	16.00	23.00	24.00	9.00	16.84	22.00	28.00	20.00	19.00	16.51	27.61	21.00	17.00	14.00	18.00	17.00	17.00	--	rab3 GTPase-activating protein catalytic subunit isoform X3 [Camellia sinensis]	-	-	-	-	-	-	-
MSTRG.15779	3.06	4.89	2.20	2.86	4.50	2.59	1.63	2.91	1.29	3.90	3.78	2.54	3.90	3.84	3.97	2.97	2.88	3.35	24.00	38.77	18.00	25.00	32.00	20.00	13.00	24.00	10.65	26.00	25.00	16.00	27.94	25.00	28.00	20.00	21.00	21.00	--	hypothetical protein TEA_010520 [Camellia sinensis var. sinensis] [Camellia sinensis]	-	-	-	-	-	-	-
MSTRG.15780	0.00	0.00	0.00	1.77	1.73	2.10	0.00	0.00	0.00	0.00	0.00	0.00	0.00	0.00	0.00	0.00	0.00	0.00	0.00	0.00	0.00	20.00	16.00	21.00	0.00	0.00	0.00	0.00	0.00	0.00	0.00	0.00	0.00	0.00	0.00	0.00	--	Lipid II flippase [Actinidia chinensis var. chinensis] [Actinidia chinensis]	-	-	-	-	-	-	-
MSTRG.15782	0.50	1.14	0.89	0.26	0.16	0.22	2.11	0.89	0.62	0.68	1.28	0.90	1.57	0.78	0.80	2.26	1.70	1.44	7.00	16.00	13.00	4.00	2.00	3.00	30.00	13.00	9.00	8.00	15.00	10.00	20.00	9.00	10.00	27.00	22.00	16.00	AMAT	bromodomain-containing protein DDB_G0280777-like [Camellia sinensis]	-	-	-	-	-	-	-
MSTRG.1579	0.65	1.64	0.79	0.58	0.92	0.56	1.18	0.44	0.44	1.63	0.88	0.69	1.11	0.22	1.33	0.86	0.99	0.35	7.00	18.00	9.00	7.00	9.00	6.00	13.00	5.00	5.00	15.00	8.00	6.00	11.00	2.00	13.00	8.00	10.00	3.00	--	LOW QUALITY PROTEIN: intron-binding protein aquarius-like [Quercus suber]	-	-	-	-	-	-	-
MSTRG.15798	0.35	0.00	0.00	0.15	0.00	1.99	0.34	0.00	0.00	0.00	0.00	0.67	0.00	1.07	0.57	0.00	0.00	0.00	1.94	0.00	0.00	0.91	0.00	10.85	1.94	0.00	0.00	0.00	0.00	2.97	0.00	4.92	2.85	0.00	0.00	0.00	ILL6	IAA-amino acid hydrolase ILR1-like 6 [Camellia sinensis]	-	-	-	-	-	GO:0003824//catalytic activity	-
MSTRG.1581	0.21	0.52	0.50	2.86	3.55	3.26	0.72	0.62	0.40	0.61	1.03	0.39	0.24	0.68	0.50	0.40	0.76	0.43	2.00	5.01	5.00	30.46	30.83	30.73	7.00	6.27	4.00	5.00	8.32	3.00	2.13	5.44	4.29	3.27	6.75	3.29	--	Disease resistance RPP13-like protein [Actinidia chinensis var. chinensis] [Actinidia chinensis]	-	-	-	-	-	-	-
MSTRG.15811	2.95	3.10	3.20	1.97	2.95	2.96	2.33	2.68	2.77	3.50	3.54	3.93	3.19	4.03	3.97	3.05	3.67	2.74	99.62	105.96	113.04	74.09	90.39	98.30	80.27	95.02	98.40	100.52	100.84	106.49	98.35	113.19	120.66	88.48	115.26	73.96	AKT1	potassium channel AKT6-like isoform X1 [Camellia sinensis]	-	-	-	-	-	-	-
MSTRG.15816	0.52	0.44	0.57	0.00	0.00	0.00	0.66	0.57	0.57	1.06	0.62	1.03	0.90	1.35	1.42	0.70	1.45	1.03	7.00	6.00	8.00	0.00	0.00	0.00	9.00	8.00	8.00	12.00	7.00	11.00	11.00	15.00	17.00	8.00	18.00	11.00	JMJ25	lysine-specific demethylase JMJ25-like isoform X5 [Camellia sinensis]	-	-	-	-	-	GO:0046914//transition metal ion binding	GO:0008152//metabolic process
MSTRG.1582	1.75	3.00	2.34	13.58	12.09	12.25	1.60	2.80	1.74	3.04	3.68	4.29	2.20	2.68	1.52	2.95	2.05	1.99	36.02	59.92	55.79	446.47	325.34	352.65	38.25	55.39	40.22	49.26	62.75	52.63	39.51	45.95	33.31	42.82	38.80	42.59	RPPL1	Disease resistance RPP13-like protein [Actinidia chinensis var. chinensis] [Actinidia chinensis]	-	-	-	-	-	-	-
MSTRG.1583	0.59	1.55	0.85	1.29	1.77	1.36	0.29	1.38	0.65	1.15	0.89	1.22	1.49	0.77	1.39	1.11	0.98	0.70	6.00	15.99	9.00	12.54	13.17	13.27	3.00	14.73	7.00	10.00	7.68	10.00	13.87	6.56	12.71	9.73	9.25	5.71	--	Disease resistance protein [Actinidia chinensis var. chinensis] [Actinidia chinensis]	-	-	-	-	-	-	-
MSTRG.15833	25.09	25.50	24.90	24.72	22.99	24.14	22.95	23.03	24.04	26.32	25.15	24.29	25.89	22.69	22.09	24.33	26.13	21.42	443.00	455.00	459.00	486.00	368.00	419.00	413.00	427.00	446.00	395.00	374.00	344.00	417.00	333.00	351.00	369.00	429.00	302.00	PTB	polypyrimidine tract-binding protein homolog 1-like isoform X2 [Camellia sinensis]	-	-	-	-	-	GO:0097159//organic cyclic compound binding	-
MSTRG.15834	0.97	1.12	1.01	1.24	1.14	0.99	1.11	1.47	0.62	1.43	1.44	1.72	1.86	1.36	1.17	1.04	1.13	1.22	12.00	14.00	13.00	17.09	12.74	12.02	14.00	19.00	8.00	15.00	15.00	17.00	21.00	14.00	13.00	11.00	13.00	12.00	--	extra-large guanine nucleotide-binding protein 1-like isoform X2 [Camellia sinensis]	-	-	-	-	-	-	-
MSTRG.15835	0.24	0.47	1.14	0.00	0.00	0.00	0.47	1.59	0.91	1.69	0.85	0.30	1.31	2.30	1.59	1.39	1.80	1.20	1.00	2.00	5.00	0.00	0.00	0.00	2.00	7.00	4.00	6.00	3.00	1.00	5.00	8.00	6.00	5.00	7.00	4.00	UXT3	Triose-phosphate transporter domain-containing protein [Cinnamomum micranthum f. kanehirae]	-	-	-	-	-	-	-
MSTRG.15836	4.32	3.77	3.59	5.28	5.33	4.56	3.99	3.21	3.57	5.87	4.72	4.75	5.57	4.78	5.48	4.22	4.61	2.63	136.00	120.00	118.00	185.00	152.00	141.00	128.00	106.00	118.00	157.00	125.00	120.00	160.00	125.00	155.00	114.00	135.00	66.00	ABCC14	ABC transporter C family member 14-like [Camellia sinensis]	-	-	-	-	GO:0031224//intrinsic component of membrane	GO:0015405//P-P-bond-hydrolysis-driven transmembrane transporter activity;GO:0017111//nucleoside-triphosphatase activity;GO:0032550//purine ribonucleoside binding	GO:0044763//single-organism cellular process;GO:0051234//establishment of localization
MSTRG.1584	0.14	0.14	0.25	0.12	0.00	0.00	0.50	0.40	0.76	0.62	0.33	0.34	0.29	0.97	1.06	0.48	0.75	0.00	1.10	1.15	2.13	1.09	0.00	0.00	4.09	3.34	6.43	4.24	2.21	2.17	2.13	6.45	7.64	3.33	5.59	0.00	NUP205	nuclear pore complex protein NUP205-like isoform X1 [Camellia sinensis]	-	-	-	-	-	-	-
MSTRG.15840	2.97	2.23	1.78	1.02	1.21	0.60	2.41	2.30	2.44	2.91	1.59	4.58	3.01	2.42	2.48	2.69	2.72	1.43	40.53	30.76	25.39	15.48	15.00	8.00	33.45	32.97	35.00	33.75	18.29	50.07	37.44	27.38	30.49	31.47	34.51	15.63	--	-	-	-	-	-	-	-	-
MSTRG.15841	2.96	3.16	3.23	1.25	1.30	1.40	2.96	2.86	2.88	5.38	4.40	7.37	4.24	4.52	2.83	3.41	3.03	3.39	107.47	116.24	122.61	50.52	43.00	50.00	109.55	109.03	110.00	166.25	134.71	214.93	140.56	136.62	92.51	106.53	102.49	98.37	--	-	-	-	-	-	-	-	-
MSTRG.15843	0.23	0.92	0.00	0.62	0.77	1.65	0.46	0.44	0.44	0.82	0.00	0.58	0.00	0.00	0.77	0.54	1.00	0.58	1.00	4.00	0.00	3.00	3.00	7.00	2.00	2.00	2.00	3.00	0.00	2.00	0.00	0.00	3.00	2.00	4.00	2.00	PRMT13	probable histone-arginine methyltransferase 1.3 [Camellia sinensis]	-	-	-	-	-	-	-
MSTRG.15846	0.00	0.33	0.29	0.00	0.67	0.00	0.00	0.00	0.00	0.00	0.00	0.00	0.00	0.00	0.00	0.00	0.00	0.00	0.00	1.10	1.00	0.00	2.00	0.00	0.00	0.00	0.00	0.00	0.00	0.00	0.00	0.00	0.00	0.00	0.00	0.00	At5g01460	PREDICTED: LIMR family protein At5g01460 [Nicotiana tomentosiformis]	-	-	-	-	-	-	-
MSTRG.1585	0.20	0.40	0.00	0.00	0.00	0.00	0.00	0.57	0.00	0.24	0.00	0.51	0.44	0.96	0.48	0.00	0.65	0.00	1.00	2.00	0.00	0.00	0.00	0.00	0.00	3.00	0.00	1.00	0.00	2.03	2.00	4.00	2.16	0.00	3.00	0.00	NUP205	nuclear pore complex protein NUP205-like isoform X2 [Camellia sinensis]	-	-	-	-	-	-	-
MSTRG.15868	1.27	1.67	1.01	2.66	3.38	3.01	1.14	1.91	1.31	0.75	1.76	2.51	2.90	1.65	2.23	1.35	1.93	1.59	12.00	16.00	10.00	28.00	29.00	28.00	11.00	19.00	13.00	6.00	14.00	19.00	25.00	13.00	19.00	11.00	17.00	12.00	--	-	-	-	-	-	-	-	-
MSTRG.15869	1.03	1.65	1.69	0.50	0.65	2.54	0.90	0.87	0.61	2.87	0.73	1.15	1.45	1.60	1.47	0.51	1.11	1.29	7.00	11.34	12.00	3.80	4.00	17.00	6.22	6.18	4.36	16.59	4.16	6.29	9.00	9.03	9.00	3.00	7.00	7.00	CLPS3	protein CLP1 homolog isoform X1 [Camellia sinensis]	-	-	-	-	GO:0043231//intracellular membrane-bounded organelle;GO:0043234//protein complex	GO:0032550//purine ribonucleoside binding	GO:0006397//mRNA processing
MSTRG.1587	1.64	1.84	1.63	2.78	2.35	3.44	3.10	2.10	3.38	3.52	4.98	5.78	3.56	3.12	3.27	2.41	3.50	3.23	22.25	25.33	23.19	42.00	29.00	46.00	43.00	30.00	48.27	40.62	57.00	62.96	44.11	35.25	40.00	28.09	44.18	35.00	PHO1-H2	phosphate transporter PHO1 homolog 3-like [Camellia sinensis]	-	-	-	-	-	-	-
MSTRG.15876	2.28	1.66	2.41	0.32	0.66	0.85	3.25	2.42	3.17	3.14	5.00	2.99	2.72	3.42	3.55	1.40	2.53	4.36	19.00	14.00	21.00	3.00	5.00	7.00	27.63	21.19	27.79	22.23	35.13	20.00	20.68	23.70	26.64	10.00	19.61	29.00	--	probable carbohydrate esterase At4g34215 [Camellia sinensis]	-	-	-	-	-	-	-
MSTRG.1588	39.51	39.19	37.98	2.08	1.82	1.86	25.31	26.92	26.02	30.62	20.55	16.73	33.09	25.78	22.38	28.62	26.83	23.48	810.75	811.67	835.81	224.00	168.00	176.00	568.00	625.00	645.73	581.38	432.00	363.04	673.89	488.75	442.00	603.91	594.82	469.00	PHO1-H5	autophagy-related protein 18f-like [Camellia sinensis]	-	-	-	-	-	-	-
MSTRG.15880	16.58	18.10	16.46	4.24	5.65	5.01	9.27	8.80	11.76	5.32	7.16	5.14	15.53	11.25	12.06	12.52	10.38	12.71	165.00	182.00	171.00	47.00	51.00	49.00	94.00	92.00	123.00	45.00	60.00	41.00	141.00	93.00	108.00	107.00	96.00	101.00	--	glutathione S-transferase T3-like [Camellia sinensis]	-	-	-	-	-	-	-
MSTRG.15888	0.40	0.26	0.38	0.48	0.00	0.54	0.52	1.52	1.14	1.72	2.37	0.83	1.02	0.64	0.44	0.93	0.72	1.33	3.00	2.00	3.00	4.00	0.00	4.00	4.00	12.00	9.00	11.00	15.00	5.00	7.00	4.00	3.00	6.00	5.00	8.00	DUR3	urea-proton symporter DUR3-like isoform X2 [Rosa chinensis]	-	-	-	-	-	-	-
MSTRG.15889	0.00	0.33	0.95	0.00	0.00	0.00	0.64	0.95	0.32	1.56	0.39	0.43	0.00	0.80	0.00	0.39	0.15	1.65	0.00	1.00	3.00	0.00	0.00	0.00	1.97	3.00	1.00	4.00	1.00	1.05	0.00	2.00	0.00	1.00	0.41	3.97	--	hypothetical protein TEA_015456 [Camellia sinensis var. sinensis] [Camellia sinensis]	-	-	-	-	-	-	-
MSTRG.159	4.54	5.04	4.14	6.76	5.37	5.97	2.93	4.64	4.53	1.69	5.52	1.38	9.71	11.06	8.12	8.38	7.98	7.21	41.00	46.00	39.00	68.00	44.00	53.00	27.00	44.00	43.00	13.00	42.00	10.00	80.00	83.00	66.00	65.00	67.00	52.00	--	-	-	-	-	-	-	-	-
MSTRG.15916	0.33	0.76	1.15	0.00	0.00	0.00	1.29	1.15	1.15	2.19	0.91	1.09	1.32	2.50	2.31	1.40	1.77	1.37	3.00	7.00	11.00	0.00	0.00	0.00	12.00	11.00	11.00	17.00	7.00	8.00	11.00	19.00	19.00	11.00	15.00	10.00	ISA3	isoamylase 3, chloroplastic-like [Camellia sinensis]	-	-	-	-	-	-	-
MSTRG.15920	30.07	29.37	23.82	22.90	24.65	25.56	26.68	28.03	22.40	21.59	27.91	28.38	28.38	28.35	27.73	23.44	26.76	24.45	247.22	243.98	204.51	209.66	183.75	206.59	223.58	242.01	193.51	150.85	193.31	187.16	212.87	193.75	205.12	165.56	204.54	160.55	--	huntingtin-interacting protein K-like isoform X1 [Camellia sinensis]	-	-	-	-	GO:0044444//cytoplasmic part	-	-
MSTRG.15921	4.36	4.91	4.53	7.80	10.07	8.29	5.39	4.79	5.32	5.99	5.41	5.19	4.85	3.64	3.10	5.27	1.57	4.45	20.84	23.72	22.62	41.58	43.68	38.98	26.27	24.09	26.75	24.35	21.82	19.92	21.18	14.46	13.35	21.66	7.00	17.01	EDR1	MAP kinase kinase MKK1/SSP32-like isoform X1 [Camellia sinensis]	-	-	-	-	-	GO:0004702//receptor signaling protein serine/threonine kinase activity;GO:0032550//purine ribonucleoside binding	GO:0032147//activation of protein kinase activity
MSTRG.15926	0.00	0.00	0.00	0.00	0.00	0.00	0.34	0.33	0.00	0.61	1.03	0.22	0.57	0.00	0.58	0.00	0.37	0.00	0.00	0.00	0.00	0.00	0.00	0.00	2.00	2.00	0.00	3.00	5.00	1.00	3.00	0.00	3.00	0.00	2.00	0.00	--	-	-	-	-	-	-	-	-
MSTRG.15927	1.25	1.08	0.93	0.31	0.86	0.48	1.26	1.15	0.67	0.87	1.11	0.63	1.15	1.17	1.60	0.95	1.46	1.02	32.00	28.00	25.00	9.00	20.00	12.00	33.00	31.00	18.00	19.00	24.00	13.00	27.00	25.00	37.00	21.00	35.00	21.00	CHX15	cation/H(+) antiporter 14-like, partial [Camellia sinensis]	-	-	-	-	-	-	-
MSTRG.15929	2.24	2.26	3.52	3.30	3.75	4.54	3.26	2.68	3.25	5.75	4.18	4.57	3.07	4.79	3.97	5.51	2.61	3.53	36.09	36.84	59.27	59.16	54.74	71.80	53.57	45.34	54.96	78.77	56.71	59.01	45.14	64.14	57.56	76.19	39.04	45.39	--	SPX domain-containing protein 1-like, partial [Trifolium pratense]	-	-	-	-	-	-	-
MSTRG.1593	0.69	1.81	0.66	5.34	4.79	7.91	0.00	0.00	0.00	0.00	0.00	0.00	0.25	0.00	0.00	0.00	0.00	0.00	3.00	8.00	3.00	26.00	19.00	34.00	0.00	0.00	0.00	0.00	0.00	0.00	1.00	0.00	0.00	0.00	0.00	0.00	RIC2	Ras-related protein RABA1d [Hibiscus syriacus]	-	-	-	-	-	-	-
MSTRG.15930	1.33	1.76	2.35	0.61	0.00	0.46	0.22	1.07	0.86	0.80	0.93	1.37	0.49	0.81	0.75	1.57	0.67	1.02	5.90	7.87	10.90	3.00	0.00	2.00	1.00	5.00	4.00	3.00	3.46	4.88	2.00	3.00	3.00	6.00	2.76	3.60	--	PREDICTED: P-loop NTPase domain-containing protein LPA1 homolog 2-like [Nelumbo nucifera]	-	-	-	-	-	-	-
MSTRG.15938	0.59	2.26	2.12	1.06	0.98	1.05	1.52	2.39	1.47	2.17	2.72	2.39	1.54	1.78	1.72	2.06	1.90	1.48	8.00	31.00	30.00	16.00	12.00	14.00	21.00	34.00	21.00	25.00	31.00	26.00	19.00	20.00	21.00	24.00	24.00	16.00	ADK2	Adenosine kinase [Actinidia chinensis var. chinensis] [Actinidia chinensis]	-	-	-	-	-	GO:0016772//transferase activity, transferring phosphorus-containing groups	GO:0006796//phosphate-containing compound metabolic process;GO:0034654//nucleobase-containing compound biosynthetic process;GO:0044711//single-organism biosynthetic process;GO:0055086//nucleobase-containing small molecule metabolic process;GO:0072522//purine-containing compound biosynthetic process;GO:1901137//carbohydrate derivative biosynthetic process
MSTRG.15939	38.36	38.62	36.10	30.97	33.29	28.56	39.23	39.86	36.50	31.60	39.01	35.83	38.13	40.77	38.60	34.93	37.16	34.85	634.00	645.00	623.00	570.00	499.00	464.00	661.00	692.00	634.00	444.00	543.00	475.00	575.00	560.00	574.00	496.00	571.00	460.00	IDH5	3-isopropylmalate dehydrogenase, chloroplastic-like isoform X1 [Camellia sinensis]	-	-	-	-	-	-	-
MSTRG.15955	21.57	23.02	22.62	20.89	21.03	19.00	22.16	23.66	25.37	21.18	21.37	22.74	24.48	20.97	23.04	20.93	19.30	24.78	206.00	217.00	222.00	216.00	176.00	173.00	218.00	230.00	250.00	167.00	169.00	174.00	212.00	163.00	192.00	170.00	170.00	182.00	--	Neuroblastoma breakpoint family member protein [Actinidia chinensis var. chinensis] [Actinidia chinensis]	-	-	-	-	-	-	-
MSTRG.15957	3.39	3.35	3.00	3.01	3.81	4.17	3.43	2.88	2.37	2.05	2.83	2.27	3.09	2.49	2.26	2.95	2.53	2.50	95.00	95.00	88.00	94.00	97.00	115.00	98.00	85.00	70.00	49.00	67.00	51.00	79.00	58.00	57.00	71.00	66.00	56.00	--	-	-	-	-	-	-	-	-
MSTRG.15963	2.27	2.10	2.17	4.96	2.97	6.19	2.08	1.62	2.43	3.33	2.52	2.47	1.71	2.39	2.20	1.48	1.37	2.13	16.00	15.00	16.00	39.00	19.00	43.00	15.00	12.00	18.00	20.00	15.00	14.00	11.00	14.00	14.00	9.00	9.00	12.00	--	hypothetical protein glysoja_025781 [Glycine soja]	-	-	-	-	-	-	-
MSTRG.15967	3.89	3.13	4.19	2.51	2.14	1.85	3.93	4.86	3.70	3.86	5.77	4.39	3.99	3.36	5.40	2.83	5.10	3.35	32.00	26.00	36.00	23.00	16.00	15.00	33.00	42.00	32.00	27.00	40.00	29.00	30.00	23.00	40.00	20.00	39.00	22.00	--	-	-	-	-	-	-	-	-
MSTRG.15969	2.04	1.66	1.53	1.20	0.82	0.43	2.12	2.20	2.44	1.70	1.89	0.59	1.08	3.12	0.96	1.28	2.22	1.55	14.64	12.02	11.50	9.59	5.36	3.02	15.54	16.57	18.44	10.36	11.42	3.38	7.09	18.60	6.20	7.88	14.79	8.87	--	calcium-binding EF hand family protein [Striga asiatica]	-	-	-	-	-	-	-
MSTRG.15970	5.08	5.08	4.47	0.00	0.00	0.00	5.27	4.02	4.32	6.04	7.62	4.06	5.34	5.12	7.11	5.08	2.43	6.78	30.84	31.16	28.36	0.00	0.00	0.00	32.59	25.62	27.58	31.16	38.98	19.75	29.58	25.82	38.82	26.48	13.72	32.85	--	sec1 family domain-containing protein MIP3-like [Camellia sinensis]	-	-	-	-	-	-	-
MSTRG.16009	6.13	7.01	7.44	6.73	5.41	3.33	5.75	7.40	6.61	15.72	11.00	10.03	13.00	10.66	11.66	8.25	7.77	7.34	45.00	52.00	57.00	55.00	36.00	24.00	43.00	57.00	51.00	98.00	68.00	59.00	87.00	65.00	77.00	52.00	53.00	43.00	--	probable leucine-rich repeat receptor-like protein kinase At1g35710 [Camellia sinensis]	-	-	-	-	-	-	-
MSTRG.16015	0.43	1.43	1.93	0.00	0.00	0.00	1.41	3.02	3.16	3.90	2.74	1.44	5.69	2.60	1.92	3.36	1.55	2.53	3.00	10.00	14.00	0.00	0.00	0.00	10.00	22.00	23.00	23.00	16.00	8.00	36.00	15.00	12.00	20.00	10.00	14.00	PAIR2	meiosis-specific protein ASY1-like [Camellia sinensis]	-	-	-	-	-	-	-
MSTRG.16017	0.28	0.83	0.80	0.00	0.61	0.28	0.00	0.26	0.79	3.60	1.65	2.08	0.61	1.00	0.93	0.00	0.90	1.74	1.00	3.00	3.00	0.00	2.00	1.00	0.00	1.00	3.00	11.00	5.00	6.00	2.00	3.00	3.00	0.00	3.00	5.00	GLCAT14C	beta-glucuronosyltransferase GlcAT14C-like [Camellia sinensis]	-	-	-	-	-	-	-
MSTRG.1602	2.23	2.72	3.24	0.05	0.19	0.17	1.61	1.91	1.69	2.56	3.33	1.86	1.51	0.90	2.04	2.40	1.23	1.65	39.00	48.00	59.00	1.00	3.00	3.00	28.69	35.00	31.00	38.00	49.00	26.00	24.00	13.00	32.00	36.00	20.00	23.00	--	vacuolar protein sorting-associated protein 41 homolog isoform X2 [Camellia sinensis]	-	-	-	-	-	-	-
MSTRG.16022	0.78	0.51	0.75	0.23	0.00	0.26	1.02	0.25	0.99	0.61	2.16	1.94	1.14	1.25	2.89	0.61	2.24	0.33	3.00	2.00	3.00	1.00	0.00	1.00	4.00	1.00	4.00	2.00	7.00	6.00	4.00	4.00	10.00	2.00	8.00	1.00	--	phosphoglycerate kinase, chloroplastic-like [Camellia sinensis]	-	-	-	-	-	-	-
MSTRG.16031	65.18	61.29	62.68	52.18	50.85	51.86	67.32	69.35	68.64	72.54	77.89	72.16	64.15	71.14	72.67	67.31	66.79	62.41	1207.00	1147.00	1212.00	1076.00	854.00	944.00	1271.00	1349.00	1336.00	1142.00	1215.00	1072.00	1084.00	1095.00	1211.00	1071.00	1150.00	923.00	MRS2-3	Magnesium transporter MRS2-3 like [Actinidia chinensis var. chinensis] [Actinidia chinensis]	-	-	-	-	-	-	GO:0070838//divalent metal ion transport
MSTRG.16034	1.90	0.78	0.46	0.43	0.52	0.65	0.00	0.15	0.15	0.00	0.19	0.40	0.17	0.76	0.00	0.00	0.00	0.00	12.00	5.00	3.00	3.00	3.00	4.00	0.00	1.00	1.00	0.00	1.00	2.00	1.00	4.00	0.00	0.00	0.00	0.00	--	ERI1 exoribonuclease 2-like [Camellia sinensis]	-	-	-	-	-	-	-
MSTRG.16036	2.06	4.20	2.61	6.62	6.83	7.33	1.80	1.69	1.54	2.98	3.36	3.36	2.26	4.17	2.69	1.92	2.54	3.24	22.21	46.00	30.00	80.00	66.81	77.19	20.00	19.00	17.85	27.28	31.00	29.18	22.76	37.65	26.00	17.89	25.64	28.00	--	MORC family CW-type zinc finger protein [Actinidia chinensis var. chinensis] [Actinidia chinensis]	-	-	-	-	-	-	-
MSTRG.16037	10.02	7.97	8.96	4.49	6.72	8.58	9.40	7.95	9.03	10.60	9.71	12.20	10.72	10.59	7.41	9.00	7.99	9.62	122.56	99.00	113.98	61.13	74.67	105.00	117.01	102.22	115.54	111.64	100.37	121.06	119.54	107.45	81.71	94.38	91.47	94.21	--	hypothetical protein TEA_019262 [Camellia sinensis var. sinensis] [Camellia sinensis]	-	-	-	-	-	-	-
MSTRG.16038	0.71	3.83	1.40	0.25	0.45	0.00	1.08	2.09	1.30	1.12	2.83	1.87	2.36	2.18	4.16	1.49	1.71	2.80	2.55	14.00	5.30	1.00	1.49	0.00	3.99	7.93	4.94	3.44	8.63	5.41	7.80	6.55	13.53	4.62	5.75	8.07	--	hypothetical protein TEA_019262 [Camellia sinensis var. sinensis] [Camellia sinensis]	-	-	-	-	-	-	-
MSTRG.1604	1.87	1.95	1.70	0.18	0.00	0.00	3.48	2.91	1.78	3.13	1.64	2.34	2.49	2.37	2.19	2.41	3.92	2.10	19.00	20.00	18.00	2.00	0.00	0.00	36.00	31.00	19.00	27.00	14.00	19.00	23.00	20.00	20.00	21.00	37.00	17.00	--	protein ALP1-like [Camellia sinensis]	-	-	-	-	-	-	-
MSTRG.16040	3.01	2.28	4.33	6.07	6.09	5.92	3.71	2.66	2.12	3.26	3.71	5.58	2.54	2.54	3.38	2.23	4.32	2.55	36.65	28.00	55.00	82.16	67.19	70.81	46.00	34.00	27.15	33.72	37.99	54.44	28.24	25.63	37.00	23.29	48.82	24.77	--	MORC family CW-type zinc finger protein [Actinidia chinensis var. chinensis] [Actinidia chinensis]	-	-	-	-	-	-	-
MSTRG.16041	47.25	45.46	46.60	39.74	38.77	43.40	53.98	47.75	51.20	21.73	23.15	26.29	37.19	44.10	50.22	49.76	53.84	50.13	504.00	490.00	519.00	472.00	375.00	455.00	587.00	535.00	574.00	197.00	208.00	225.00	362.00	391.00	482.00	456.00	534.00	427.00	TIC32B	short-chain dehydrogenase TIC 32, chloroplastic-like [Camellia sinensis]	-	-	-	-	-	GO:0016628//oxidoreductase activity, acting on the CH-CH group of donors, NAD or NADP as acceptor	GO:0044710//single-organism metabolic process
MSTRG.16045	0.00	0.36	0.00	0.00	0.00	0.00	0.71	0.00	0.00	0.00	0.00	0.00	0.00	0.00	0.00	0.00	0.00	0.00	0.00	1.00	0.00	0.00	0.00	0.00	2.00	0.00	0.00	0.00	0.00	0.00	0.00	0.00	0.00	0.00	0.00	0.00	--	-	-	-	-	-	-	-	-
MSTRG.16047	4.85	5.75	4.27	0.74	1.02	1.26	3.39	4.26	5.61	5.76	2.93	7.86	3.09	5.00	4.35	5.47	6.12	3.74	47.27	56.67	43.49	8.02	9.00	12.09	33.72	43.60	57.53	47.73	24.04	61.45	27.47	40.55	38.16	45.82	55.51	29.11	RGA1	disease resistance protein RGA2-like [Camellia sinensis]	-	-	-	-	-	-	-
MSTRG.16050	0.00	0.44	0.00	1.78	0.24	1.12	0.43	0.00	0.42	0.00	0.00	0.00	0.24	0.00	0.00	0.00	0.24	0.28	0.00	2.00	0.00	9.00	1.00	5.00	2.00	0.00	2.00	0.00	0.00	0.00	1.00	0.00	0.00	0.00	1.00	1.00	--	cell division control protein 48 homolog C-like [Camellia sinensis]	-	-	-	-	-	-	-
MSTRG.16051	2.10	2.88	2.05	0.57	0.58	0.80	2.48	2.84	2.94	3.25	2.41	4.46	2.46	2.79	2.88	2.44	2.92	4.15	84.93	118.00	86.48	25.60	21.15	31.80	102.29	120.85	124.93	111.98	82.17	144.86	91.00	93.91	104.85	84.72	110.00	134.10	RPPL1	disease resistance protein RGA2-like [Camellia sinensis]	-	-	-	-	-	-	-
MSTRG.16054	16.31	23.67	19.97	18.45	21.67	20.33	15.84	22.67	18.96	20.85	15.07	19.99	13.93	11.10	7.74	11.16	13.86	16.65	97.10	142.43	124.19	122.31	117.03	118.99	96.14	141.81	118.69	105.57	75.60	95.49	75.71	54.93	41.47	57.12	76.72	79.20	At1g33170	probable methyltransferase PMT18 [Camellia sinensis]	-	-	-	-	-	GO:0003824//catalytic activity	GO:0008152//metabolic process
MSTRG.16062	1.95	2.67	1.87	0.00	0.08	0.08	6.25	6.64	6.42	3.70	1.42	3.92	0.90	0.54	0.33	2.79	0.81	2.63	26.00	36.00	26.00	0.00	1.00	1.00	85.00	93.00	90.00	42.00	16.00	42.00	11.00	6.00	4.00	32.00	10.00	28.00	MYB111	transcription factor MYB111-like [Camellia sinensis]	-	-	-	-	-	-	-
MSTRG.16078	0.05	0.10	0.13	2.04	2.51	2.15	0.00	0.00	0.00	0.00	0.00	0.00	0.00	0.00	0.00	0.00	0.00	0.00	2.00	4.00	5.00	86.00	86.00	80.00	0.00	0.00	0.00	0.00	0.00	0.00	0.00	0.00	0.00	0.00	0.00	0.00	IPT9	U1 small nuclear ribonucleoprotein A [Camellia sinensis]	-	-	-	-	-	-	-
MSTRG.16079	0.12	0.12	0.19	5.42	4.72	4.68	0.00	0.00	0.00	0.00	0.00	0.00	0.00	0.00	0.00	0.00	0.00	0.00	7.00	7.00	11.00	340.00	241.00	259.00	0.00	0.00	0.00	0.00	0.00	0.00	0.00	0.00	0.00	0.00	0.00	0.00	--	-	-	-	-	-	-	-	-
MSTRG.1608	4.00	4.73	3.82	0.37	0.36	0.42	3.80	3.77	3.68	9.14	9.68	8.75	6.04	6.36	5.37	4.31	4.93	4.36	190.00	221.00	199.00	20.00	13.00	21.00	190.00	195.00	186.00	377.00	375.00	334.00	258.00	253.00	243.00	205.00	218.00	171.00	UXT2	Retrovirus-related Pol polyprotein from transposon TNT 1-94 [Vitis vinifera]	-	-	-	-	-	-	-
MSTRG.16080	25.87	27.30	28.43	26.66	29.47	28.84	29.68	27.81	26.34	30.32	26.74	23.08	29.50	25.04	30.02	29.22	20.84	26.29	135.50	144.50	155.50	155.50	140.00	148.50	158.50	153.00	145.00	135.00	118.00	97.00	141.00	109.00	141.50	131.50	101.50	110.00	TIM9	mitochondrial import inner membrane translocase subunit Tim9 [Olea europaea var. sylvestris] [Olea europaea]	-	-	-	-	-	-	-
MSTRG.16082	0.23	1.04	0.22	4.29	5.17	7.30	0.00	0.23	0.00	0.00	0.28	3.56	0.00	0.00	0.38	0.00	0.00	0.00	2.58	11.84	2.59	53.87	52.81	80.85	0.00	2.74	0.00	0.00	2.61	32.18	0.00	0.00	3.84	0.00	0.00	0.00	GLIP	GDSL esterase/lipase 1-like [Camellia sinensis]	-	-	-	-	-	-	-
MSTRG.16084	15.81	16.20	16.44	13.99	14.83	15.94	13.50	15.21	17.23	16.43	15.30	17.30	15.30	16.39	17.35	18.40	17.95	17.95	557.00	577.00	605.00	549.00	474.00	552.00	485.00	563.00	638.00	492.00	454.00	489.00	492.00	480.00	550.00	557.00	588.00	505.00	SAC2	phosphoinositide phosphatase SAC2-like isoform X2 [Camellia sinensis]	-	-	-	-	-	-	-
MSTRG.16085	13.49	14.84	13.53	10.71	10.41	12.16	10.91	12.02	13.20	13.38	14.69	12.93	14.52	12.03	15.14	15.28	13.04	12.99	108.00	120.00	113.00	96.00	76.00	96.00	89.00	101.00	111.00	91.00	99.00	83.00	106.00	80.00	109.00	105.00	97.00	83.00	--	CCAAT/enhancer-binding protein zeta isoform X1 [Camellia sinensis]	-	-	-	-	-	-	-
MSTRG.1609	11.56	11.75	14.32	8.34	9.26	7.89	13.52	13.20	12.03	18.67	16.41	15.55	12.71	15.13	17.11	15.58	15.40	15.28	92.94	95.51	120.25	74.64	67.51	62.39	110.85	111.52	101.72	127.66	111.13	100.31	93.27	101.12	123.83	107.64	115.13	98.12	At3g04600	tryptophan--tRNA ligase, cytoplasmic-like [Camellia sinensis]	-	-	-	-	-	-	-
MSTRG.16090	6.69	7.07	6.38	6.94	5.85	6.27	7.74	7.84	8.62	10.60	12.03	8.28	10.81	9.98	9.45	8.56	9.81	8.15	100.82	96.92	100.90	122.54	83.53	95.12	106.28	119.19	130.59	125.54	135.02	103.67	152.73	118.29	120.28	103.61	127.10	94.80	fsjA	ribosomal RNA large subunit methyltransferase E-like isoform X1 [Camellia sinensis]	-	-	-	-	-	-	-
MSTRG.16093	0.47	0.93	0.81	4.71	3.92	3.90	1.65	0.71	1.25	1.43	1.56	2.68	1.74	1.24	1.35	0.87	1.21	1.87	5.00	10.00	9.00	56.00	38.00	41.00	18.00	8.00	14.00	13.00	14.00	23.00	17.00	11.00	13.00	8.00	12.00	16.00	VPA0103	Macro domain-containing protein [Actinidia chinensis var. chinensis] [Actinidia chinensis]	-	-	-	-	-	-	-
MSTRG.16095	10.47	11.60	11.00	9.34	8.96	10.50	11.20	11.52	12.11	13.00	13.28	11.25	11.14	13.25	13.07	13.13	13.00	12.40	262.00	290.00	284.00	261.00	201.00	251.00	282.00	308.00	313.00	268.00	273.00	220.00	251.00	276.00	288.00	282.00	295.00	244.00	XCC3184	Hismacro and SEC14 domain-containing protein [Handroanthus impetiginosus]	-	-	-	-	-	-	-
MSTRG.16096	29.62	31.15	27.38	2.63	1.29	1.62	25.80	26.47	25.25	1.01	3.23	5.69	36.74	80.84	43.34	32.25	86.96	50.48	428.36	455.19	413.40	42.39	16.93	22.97	380.39	402.11	383.80	12.43	39.33	66.03	484.80	971.65	563.95	400.69	1169.23	582.97	EXPA8	expansin-A8-like [Camellia sinensis]	-	-	-	-	-	-	-
MSTRG.1610	9.04	10.79	10.10	10.40	10.99	15.51	9.90	9.75	9.45	10.92	10.49	11.28	11.71	11.96	8.49	12.61	8.32	11.81	61.37	74.00	71.56	78.58	67.66	103.47	68.51	69.48	67.45	63.00	60.00	61.42	72.50	67.45	51.85	73.54	52.48	64.03	At3g04600	tryptophan--tRNA ligase, cytoplasmic-like [Camellia sinensis]	-	-	-	-	-	-	-
MSTRG.16112	0.00	0.00	0.00	0.00	0.00	0.00	0.00	0.00	0.41	0.50	0.00	0.00	0.47	0.00	0.00	0.50	0.46	0.54	0.00	0.00	0.00	0.00	0.00	0.00	0.00	0.00	1.00	1.00	0.00	0.00	1.00	0.00	0.00	1.00	1.00	1.00	PDR2	pleiotropic drug resistance protein 2-like isoform X2 [Camellia sinensis]	-	-	-	-	-	-	-
MSTRG.16119	0.42	0.41	0.40	0.00	0.00	0.00	0.00	0.79	0.20	0.00	0.74	0.00	0.00	0.75	0.46	0.24	0.22	0.52	2.00	2.00	2.00	0.00	0.00	0.00	0.00	4.00	1.00	0.00	3.00	0.00	0.00	3.00	2.00	1.00	1.00	2.00	--	-	-	-	-	-	-	-	-
MSTRG.16121	5.42	5.49	3.92	0.32	0.11	0.20	3.30	3.24	2.79	7.98	7.30	8.71	9.12	7.59	7.69	5.47	5.52	8.09	99.00	102.37	79.23	7.00	2.00	4.00	61.00	66.00	57.00	126.55	118.00	131.00	157.00	116.00	133.00	88.00	99.00	123.00	ABCB29	ABC transporter B family member 29, chloroplastic isoform X1 [Camellia sinensis]	-	-	-	-	-	-	-
[truncated: 43,402 more rows]
