# Supplementary material for: Effects of Light Intensity and Spectral Composition on the Transcriptome Profiles of Leaves in Shade Grown Tea Plants (Camellia sinensis L.) and Regulatory Network of Flavonoid Biosynthesis
Source: Molecules. 2021 Sep 26;26(19):5836. doi: 10.3390/molecules26195836 (PMC8510202; doi:10.3390/molecules26195836)
Supplement: Supplementary file 1 [file molecules-26-05836-s001.zip › Table S3 A list of new genes.xls]

GeneID	Symbol	Description	KEGG_A_class	KEGG_B_class	Pathway	K_ID	GO Component	GO Function	GO Process
MSTRG.10007	AMAT	methanol O-anthraniloyltransferase-like [Hevea brasiliensis]	-	-	-	-	-	-	-
MSTRG.1001	RPL28	50S ribosomal protein L28, partial [Camellia sinensis]	-	-	-	-	-	-	-
MSTRG.10013	GDPDL3	glycerophosphodiester phosphodiesterase GDPDL3-like [Camellia sinensis]	-	-	-	-	-	-	-
MSTRG.10016	KAT3	potassium channel KAT3-like isoform X1 [Camellia sinensis]	-	-	-	-	-	-	-
MSTRG.10017	KAT3	potassium channel KAT3-like isoform X2 [Camellia sinensis]	-	-	-	-	-	-	-
MSTRG.10026	--	Bowman-Birk type proteinase inhibitor DE-4 like [Actinidia chinensis var. chinensis] [Actinidia chinensis]	-	-	-	-	-	-	-
MSTRG.10027	--	L10-interacting MYB domain-containing protein-like [Camellia sinensis]	-	-	-	-	-	-	-
MSTRG.10032	DSK2A	ubiquitin domain-containing protein DSK2a-like isoform X1 [Camellia sinensis]	-	-	-	-	-	-	-
MSTRG.10033	GEK1	D-aminoacyl-tRNA deacylase-like [Camellia sinensis]	-	-	-	-	-	-	-
MSTRG.10034	--	dirigent protein 22-like [Camellia sinensis]	-	-	-	-	-	-	-
MSTRG.10035	--	-	-	-	-	-	-	-	-
MSTRG.10037	--	General vesicular transport factor p115 like [Actinidia chinensis var. chinensis] [Actinidia chinensis]	-	-	-	-	-	-	-
MSTRG.10042	--	DNA repair protein like [Actinidia chinensis var. chinensis] [Actinidia chinensis]	-	-	-	-	-	-	-
MSTRG.10044	--	polyadenylate-binding protein 6-like [Camellia sinensis]	-	-	-	-	-	-	-
MSTRG.10045	VIII-1	myosin-1-like isoform X2 [Camellia sinensis]	-	-	-	-	-	-	-
MSTRG.10046	--	receptor-like protein EIX1 [Camellia sinensis]	-	-	-	-	-	-	-
MSTRG.10047	--	receptor-like protein EIX1 [Camellia sinensis]	-	-	-	-	-	-	-
MSTRG.10053	EMB1467	NADH dehydrogenase [ubiquinone] iron-sulfur protein 1, mitochondrial-like [Camellia sinensis]	-	-	-	-	-	-	-
MSTRG.10054	--	uncharacterized protein LOC114290854 [Camellia sinensis]	-	-	-	-	-	-	-
MSTRG.10055	AAPT2	choline/ethanolaminephosphotransferase 2-like isoform X1 [Camellia sinensis]	-	-	-	-	-	-	-
MSTRG.10059	PR4	wound-induced basic protein [Camellia sinensis]	-	-	-	-	-	-	-
MSTRG.10063	--	hypothetical protein RchiOBHm_Chr7g0243231 [Rosa chinensis]	-	-	-	-	-	-	-
MSTRG.1007	--	phosphoinositide phospholipase C 2-like [Camellia sinensis]	-	-	-	-	-	-	-
MSTRG.1008	PLC4	Transmembrane GTPase FZO-like [Actinidia chinensis var. chinensis] [Actinidia chinensis]	-	-	-	-	-	-	-
MSTRG.10090	--	probable GTP-binding protein OBGC2 isoform X1 [Camellia sinensis]	-	-	-	-	-	-	-
MSTRG.10091	Os03g0799700	probable GTP-binding protein OBGC2 isoform X2 [Camellia sinensis]	-	-	-	-	-	-	-
MSTRG.10093	--	hypothetical protein TEA_025380 [Camellia sinensis var. sinensis] [Camellia sinensis]	-	-	-	-	-	-	-
MSTRG.10094	CDS1	phosphatidate cytidylyltransferase 1-like isoform X1 [Camellia sinensis]	-	-	-	-	-	-	-
MSTRG.10096	--	PREDICTED: protein MALE DISCOVERER 1-like [Nelumbo nucifera]	-	-	-	-	-	-	-
MSTRG.10101	CPK32	calcium-dependent protein kinase 32-like [Camellia sinensis]	-	-	-	-	-	-	-
MSTRG.10103	RPL9D	60S ribosomal protein L9 [Camellia sinensis]	-	-	-	-	-	-	-
MSTRG.10109	--	-	-	-	-	-	-	-	-
MSTRG.1011	--	-	-	-	-	-	-	-	-
MSTRG.10110	--	-	-	-	-	-	-	-	-
MSTRG.10111	BRIZ2	BRCA1-associated protein-like isoform X1 [Camellia sinensis]	-	-	-	-	-	-	-
MSTRG.10112	--	-	-	-	-	-	-	-	-
MSTRG.10123	PLDBETA1	phospholipase D beta 1-like [Camellia sinensis]	-	-	-	-	-	-	-
MSTRG.10124	--	-	-	-	-	-	-	-	-
MSTRG.10131	UFC	protein UPSTREAM OF FLC [Camellia sinensis]	-	-	-	-	-	-	-
MSTRG.10137	--	-	-	-	-	-	-	-	-
MSTRG.10149	--	-	-	-	-	-	-	-	-
MSTRG.10165	--	-	-	-	-	-	-	-	-
MSTRG.1017	--	PREDICTED: Plant mobile domain family, partial [Prunus dulcis]	-	-	-	-	-	-	-
MSTRG.10172	cnot9	CCR4-NOT transcription complex subunit 9-like isoform X1 [Camellia sinensis]	-	-	-	-	-	-	-
MSTRG.10175	RTL2	ribonuclease 3-like protein 2 [Camellia sinensis]	-	-	-	-	-	-	-
MSTRG.10185	QOR	chloroplast envelope quinone oxidoreductase homolog [Camellia sinensis]	-	-	-	-	-	-	-
MSTRG.10186	--	-	-	-	-	-	-	-	-
MSTRG.10194	HDT1	histone deacetylase [Camellia sinensis]	-	-	-	-	-	-	-
MSTRG.10198	NOL6	nucleolar protein 6-like [Camellia sinensis]	-	-	-	-	-	-	-
MSTRG.10199	--	nucleolar protein 6 isoform X2 [Camellia sinensis]	-	-	-	-	-	-	-
MSTRG.1021	--	biotin carboxyl carrier protein of acetyl-CoA carboxylase 1, chloroplastic-like [Camellia sinensis]	-	-	-	-	-	-	-
MSTRG.10212	--	LOW QUALITY PROTEIN: probable LRR receptor-like serine/threonine-protein kinase At3g47570 [Camellia sinensis]	-	-	-	-	-	-	-
MSTRG.10219	--	Porin QuiX like [Actinidia chinensis var. chinensis] [Actinidia chinensis]	-	-	-	-	-	-	-
MSTRG.10220	--	MLO-like protein 8 isoform X5 [Camellia sinensis]	-	-	-	-	-	-	-
MSTRG.10226	RPP2A	TMV resistance protein N-like [Camellia sinensis]	-	-	-	-	-	-	-
MSTRG.10228	--	uncharacterized protein LOC114266313 isoform X2 [Camellia sinensis]	-	-	-	-	-	-	-
MSTRG.10245	APUM4	pumilio homolog 4-like [Camellia sinensis]	-	-	-	-	-	-	-
MSTRG.10249	ABCG22	ABC transporter G family member 22-like [Camellia sinensis]	-	-	-	-	-	-	-
MSTRG.10251	GSTF9	glutathione S-transferase F9-like [Camellia sinensis]	-	-	-	-	-	GO:0003824//catalytic activity	-
MSTRG.10252	GSTF9	glutathione S-transferase F9-like [Camellia sinensis]	-	-	-	-	-	GO:0003824//catalytic activity	-
MSTRG.10254	--	arginine--tRNA ligase, chloroplastic/mitochondrial-like isoform X1 [Camellia sinensis]	-	-	-	-	-	-	-
MSTRG.10255	--	arginine--tRNA ligase, chloroplastic/mitochondrial-like isoform X1 [Camellia sinensis]	-	-	-	-	-	-	-
MSTRG.10257	--	5'-nucleotidase domain-containing protein DDB_G0275467-like [Camellia sinensis]	-	-	-	-	-	-	-
MSTRG.10263	--	-	-	-	-	-	-	-	-
MSTRG.10265	--	inositol polyphosphate multikinase beta-like isoform X1 [Camellia sinensis]	-	-	-	-	-	-	-
MSTRG.10266	--	disease resistance protein At4g27190-like isoform X1 [Camellia sinensis]	-	-	-	-	-	-	-
MSTRG.10272	SEC3A	exocyst complex component SEC3A [Camellia sinensis]	-	-	-	-	-	-	-
MSTRG.10273	--	-	-	-	-	-	-	-	-
MSTRG.10279	SAC8	phosphoinositide phosphatase SAC8-like [Camellia sinensis]	-	-	-	-	GO:0016020//membrane	GO:0016787//hydrolase activity	GO:0006796//phosphate-containing compound metabolic process
MSTRG.10280	SAC8	phosphoinositide phosphatase SAC8-like [Camellia sinensis]	-	-	-	-	-	-	-
MSTRG.10284	PLC2	phosphoinositide phospholipase C 2-like [Camellia sinensis]	-	-	-	-	-	-	-
MSTRG.10291	--	A-agglutinin anchorage subunit-like [Camellia sinensis]	-	-	-	-	-	-	-
MSTRG.10292	--	protein FAM50A-like protein [Cinnamomum micranthum f. kanehirae]	-	-	-	-	-	-	-
MSTRG.10293	--	A-agglutinin anchorage subunit-like [Camellia sinensis]	-	-	-	-	-	-	-
MSTRG.10296	PSK3	phytosulfokines-like [Camellia sinensis]	-	-	-	-	-	GO:0005102//receptor binding	GO:0044699//single-organism process
MSTRG.10310	CHR28	helicase-like transcription factor CHR28 [Camellia sinensis]	-	-	-	-	-	-	-
MSTRG.10311	FER	receptor-like protein kinase HERK 1, partial [Camellia sinensis]	-	-	-	-	-	-	-
MSTRG.10325	--	-	-	-	-	-	-	-	-
MSTRG.10347	--	uncharacterized protein LOC114308396 isoform X1 [Camellia sinensis]	-	-	-	-	-	-	-
MSTRG.10356	--	uncharacterized protein LOC114259048 [Camellia sinensis]	-	-	-	-	-	-	-
MSTRG.1036	ICU11	uncharacterized PKHD-type hydroxylase At1g22950-like [Camellia sinensis]	-	-	-	-	-	-	-
MSTRG.10361	TOP2	DNA topoisomerase 2-like [Camellia sinensis]	-	-	-	-	-	-	-
MSTRG.10363	AIH	agmatine deiminase-like isoform X6 [Camellia sinensis]	-	-	-	-	-	GO:0016813//hydrolase activity, acting on carbon-nitrogen (but not peptide) bonds, in linear amidines	GO:0006525//arginine metabolic process;GO:0006596//polyamine biosynthetic process
MSTRG.10378	--	DNA (cytosine-5)-methyltransferase 1-like [Camellia sinensis]	-	-	-	-	-	-	-
MSTRG.10380	ROS1C	transcriptional activator DEMETER-like isoform X7 [Camellia sinensis]	-	-	-	-	-	-	-
MSTRG.10381	--	Retrovirus-related Pol polyprotein from transposon TNT 1-94 [Vitis vinifera]	-	-	-	-	-	-	-
MSTRG.10387	KEA1	K(+) efflux antiporter 2, chloroplastic-like isoform X1 [Camellia sinensis]	-	-	-	-	-	-	-
MSTRG.10396	--	Aminoacyl-tRNA synthetase [Cinnamomum micranthum f. kanehirae]	-	-	-	-	-	-	-
MSTRG.10397	--	Aminoacyl-tRNA synthetase [Cinnamomum micranthum f. kanehirae]	-	-	-	-	-	-	-
MSTRG.10406	DDB_G0271664	SPX and EXS domain-containing protein 1-like [Camellia sinensis]	-	-	-	-	-	-	-
MSTRG.10407	--	switch-associated protein 70-like [Camellia sinensis]	-	-	-	-	-	-	-
MSTRG.10408	--	switch-associated protein 70-like [Camellia sinensis]	-	-	-	-	-	-	-
MSTRG.10409	--	switch-associated protein 70-like [Camellia sinensis]	-	-	-	-	-	-	-
MSTRG.10414	--	protein ANTAGONIST OF LIKE HETEROCHROMATIN PROTEIN 1-like [Camellia sinensis]	-	-	-	-	-	-	-
MSTRG.10416	--	hypothetical protein TEA_012191 [Camellia sinensis var. sinensis] [Camellia sinensis]	-	-	-	-	-	-	-
MSTRG.10421	--	uncharacterized protein LOC114263395 isoform X2 [Camellia sinensis]	-	-	-	-	-	-	-
MSTRG.10422	--	Ubiquinol-cytochrome c reductase complex 6.7 kDa protein [Dendrobium catenatum]	-	-	-	-	-	-	-
MSTRG.1043	--	hypothetical protein TEA_028659 [Camellia sinensis var. sinensis] [Camellia sinensis]	-	-	-	-	-	-	-
MSTRG.10432	PILS6	protein PIN-LIKES 6-like [Camellia sinensis]	-	-	-	-	-	-	-
MSTRG.10447	--	-	-	-	-	-	-	-	-
MSTRG.10458	--	-	-	-	-	-	-	-	-
MSTRG.10464	B3GALT7	beta-1,3-galactosyltransferase 7-like isoform X6 [Camellia sinensis]	-	-	-	-	-	-	-
MSTRG.1047	--	ACT domain-containing protein, partial [Actinidia chinensis var. chinensis] [Actinidia chinensis]	-	-	-	-	-	-	-
MSTRG.10478	PPOX1	pyridoxine/pyridoxamine 5'-phosphate oxidase 1, chloroplastic-like [Camellia sinensis]	-	-	-	-	-	-	-
MSTRG.10489	--	b12d-like protein [Camellia sinensis]	-	-	-	-	-	-	-
MSTRG.10491	At3g26010	F-box protein At5g03970-like [Camellia sinensis]	-	-	-	-	-	-	-
MSTRG.10496	--	putative F-box/kelch-repeat protein At1g15680 [Camellia sinensis]	-	-	-	-	-	-	-
MSTRG.10497	--	-	-	-	-	-	-	-	-
MSTRG.10502	--	L10-interacting MYB domain-containing protein [Actinidia chinensis var. chinensis] [Actinidia chinensis]	-	-	-	-	-	-	-
MSTRG.10504	ALP1	protein ANTAGONIST OF LIKE HETEROCHROMATIN PROTEIN 1 [Camellia sinensis]	-	-	-	-	-	-	-
MSTRG.10509	--	histone H1-like protein [Camellia sinensis]	-	-	-	-	-	-	-
MSTRG.10519	--	amino acid transporter AVT1C-like [Camellia sinensis]	-	-	-	-	-	-	-
MSTRG.1052	PRORP1	proteinaceous RNase P 1, chloroplastic/mitochondrial-like isoform X2 [Camellia sinensis]	-	-	-	-	-	-	-
MSTRG.10531	At1g09600	protein root UVB sensitive 6-like [Camellia sinensis]	-	-	-	-	-	-	-
MSTRG.10535	--	PREDICTED: PRUPE_5G157900 [Prunus dulcis]	-	-	-	-	-	-	-
MSTRG.10542	--	L10-interacting MYB domain-containing protein-like isoform X2 [Camellia sinensis]	-	-	-	-	-	-	-
MSTRG.10546	--	-	-	-	-	-	-	-	-
MSTRG.1055	MOB1-A	MOB kinase activator-like 1A isoform X1 [Camellia sinensis]	-	-	-	-	-	-	-
MSTRG.10564	--	putative Peroxidase 48 [Camellia sinensis]	-	-	-	-	-	-	-
MSTRG.1057	--	-	-	-	-	-	-	-	-
MSTRG.10574	ABCB2	PREDICTED: adenylosuccinate lyase-like, partial [Nicotiana tabacum]	-	-	-	-	-	-	-
MSTRG.10576	--	-	-	-	-	-	-	-	-
MSTRG.10584	--	BnaA10g09370D [Brassica napus]	-	-	-	-	-	-	-
MSTRG.10587	WNK11	probable serine/threonine-protein kinase WNK11 [Camellia sinensis]	-	-	-	-	-	-	-
MSTRG.10589	--	uncharacterized protein LOC114300130 [Camellia sinensis]	-	-	-	-	-	-	-
MSTRG.10594	--	nucleolin-like isoform X1 [Camellia sinensis]	-	-	-	-	-	-	-
MSTRG.10595	POLA2	DNA polymerase alpha subunit B-like [Camellia sinensis]	-	-	-	-	-	-	-
MSTRG.10596	--	DNA polymerase alpha subunit B-like [Camellia sinensis]	-	-	-	-	-	-	-
MSTRG.10600	MPA1	Puromycin-sensitive aminopeptidase isoform D [Glycine soja]	-	-	-	-	-	-	-
MSTRG.10617	SERK4	Proline-rich receptor-like protein kinase [Actinidia chinensis var. chinensis] [Actinidia chinensis]	-	-	-	-	-	-	-
MSTRG.10625	--	viral IAP-associated factor homolog [Camellia sinensis]	-	-	-	-	-	-	-
MSTRG.10626	--	viral IAP-associated factor homolog [Camellia sinensis]	-	-	-	-	-	-	-
MSTRG.10633	--	fanconi-associated nuclease 1 homolog isoform X6 [Camellia sinensis]	-	-	-	-	-	-	-
MSTRG.10634	ncapg	condensin complex subunit 3-like [Camellia sinensis]	-	-	-	-	-	-	-
MSTRG.1064	--	-	-	-	-	-	-	-	-
MSTRG.10645	--	-	-	-	-	-	-	-	-
MSTRG.1065	--	-	-	-	-	-	-	-	-
MSTRG.10660	Os03g0733400	zinc finger BED domain-containing protein RICESLEEPER 2-like [Camellia sinensis]	-	-	-	-	-	-	-
MSTRG.10661	At4g27745	protein yippee-like At4g27745 isoform X1 [Camellia sinensis]	-	-	-	-	-	-	-
MSTRG.10666	DOF4.6	dof zinc finger protein DOF4.6-like [Camellia sinensis]	-	-	-	-	-	-	GO:0010468//regulation of gene expression
MSTRG.10674	DAD2	probable strigolactone esterase DAD2 [Camellia sinensis]	-	-	-	-	-	GO:0003824//catalytic activity	-
MSTRG.10675	KAI2	probable esterase KAI2 [Camellia sinensis]	-	-	-	-	-	-	-
MSTRG.10679	--	PREDICTED: At5g01610 [Prunus dulcis]	-	-	-	-	-	-	-
MSTRG.10680	--	PREDICTED: At5g01610 [Prunus dulcis]	-	-	-	-	-	-	-
MSTRG.10681	--	Fibronectin type III domain-containing protein isoform 1 [Hibiscus syriacus]	-	-	-	-	-	-	-
MSTRG.10683	--	-	-	-	-	-	-	-	-
MSTRG.10685	EGY1	probable zinc metalloprotease EGY1, chloroplastic isoform X2 [Camellia sinensis]	-	-	-	-	-	-	-
MSTRG.10686	--	ADP-ribosylation factor 1-like [Camellia sinensis]	-	-	-	-	-	-	-
MSTRG.10687	VHA-e1	V-type proton ATPase subunit e1-like [Camellia sinensis]	-	-	-	-	-	-	-
MSTRG.10689	--	-	-	-	-	-	-	-	-
MSTRG.10693	--	heavy metal-associated isoprenylated plant protein 25-like [Camellia sinensis]	-	-	-	-	-	GO:0043169//cation binding	-
MSTRG.10695	--	auxin-responsive protein SAUR71-like [Camellia sinensis]	-	-	-	-	-	-	-
MSTRG.10696	--	auxin-responsive protein SAUR71-like [Camellia sinensis]	-	-	-	-	-	-	-
MSTRG.10700	--	Chromatin assembly factor 1 subunit A like [Actinidia chinensis var. chinensis] [Actinidia chinensis]	-	-	-	-	-	-	GO:0006221//pyrimidine nucleotide biosynthetic process
MSTRG.10721	--	uncharacterized protein LOC114263107 [Camellia sinensis]	-	-	-	-	-	-	-
MSTRG.10723	--	uncharacterized protein LOC114299768 [Camellia sinensis]	-	-	-	-	-	-	-
MSTRG.10732	--	Lipid II flippase [Actinidia chinensis var. chinensis] [Actinidia chinensis]	-	-	-	-	-	-	-
MSTRG.10739	--	L10-interacting MYB domain-containing protein-like [Camellia sinensis]	-	-	-	-	-	-	-
MSTRG.1074	EAF1A	LOW QUALITY PROTEIN: chromatin modification-related protein EAF1 B-like [Camellia sinensis]	-	-	-	-	-	-	-
MSTRG.10747	sbt3	subtilisin-like protease SBT1.7 isoform X1 [Camellia sinensis]	-	-	-	-	-	-	-
MSTRG.10749	KIN4A	kinesin-like protein KIN-4A isoform X2 [Camellia sinensis]	-	-	-	-	-	-	-
MSTRG.1075	EAF1B	LOW QUALITY PROTEIN: chromatin modification-related protein EAF1 B-like [Camellia sinensis]	-	-	-	-	-	-	-
MSTRG.10751	--	uncharacterized protein LOC114319300 isoform X1 [Camellia sinensis]	-	-	-	-	-	-	-
MSTRG.10760	--	General vesicular transport factor p115 like [Actinidia chinensis var. chinensis] [Actinidia chinensis]	-	-	-	-	-	-	-
MSTRG.10763	At1g05350	ubiquitin-like modifier-activating enzyme 5 [Camellia sinensis]	-	-	-	-	-	GO:0016614//oxidoreductase activity, acting on CH-OH group of donors;GO:0032550//purine ribonucleoside binding;GO:0043169//cation binding	GO:0044710//single-organism metabolic process
MSTRG.10765	KIN7H	kinesin-like protein KIN-7G isoform X2 [Camellia sinensis]	-	-	-	-	-	-	-
MSTRG.10766	KIN7B	kinesin-like protein KIN-7E [Camellia sinensis]	-	-	-	-	-	-	-
MSTRG.10775	--	-	-	-	-	-	-	-	-
MSTRG.10780	--	-	-	-	-	-	-	-	-
MSTRG.10785	osgep	uncharacterized CRM domain-containing protein At3g25440, chloroplastic-like [Camellia sinensis]	-	-	-	-	-	-	-
MSTRG.10786	--	-	-	-	-	-	-	-	-
MSTRG.10787	--	uncharacterized CRM domain-containing protein At3g25440, chloroplastic-like [Camellia sinensis]	-	-	-	-	-	-	-
MSTRG.10788	osgep	uncharacterized CRM domain-containing protein At3g25440, chloroplastic-like [Camellia sinensis]	-	-	-	-	-	-	-
MSTRG.10789	osgep	PREDICTED: probable tRNA N6-adenosine threonylcarbamoyltransferase [Nicotiana tabacum]	-	-	-	-	-	-	-
MSTRG.10796	MKK5	mitogen-activated protein kinase kinase 5-like, partial [Camellia sinensis]	-	-	-	-	-	-	-
MSTRG.10798	--	uncharacterized protein LOC114279891 isoform X3 [Camellia sinensis]	-	-	-	-	-	-	-
MSTRG.10799	osgep	Kae1/TsaD family [Parasponia andersonii]	-	-	-	-	GO:0044444//cytoplasmic part	-	GO:0006605//protein targeting;GO:0006928//movement of cell or subcellular component;GO:0019538//protein metabolic process;GO:0051640//organelle localization
MSTRG.10802	BHLH49	transcription factor bHLH49-like isoform X1 [Camellia sinensis]	-	-	-	-	-	-	-
MSTRG.10803	--	protein MOR1-like isoform X3 [Camellia sinensis]	-	-	-	-	-	-	-
MSTRG.10806	ME6	NADP-dependent malic enzyme like [Actinidia chinensis var. chinensis] [Actinidia chinensis]	-	-	-	-	GO:0044444//cytoplasmic part	GO:0000166//nucleotide binding;GO:0004470//malic enzyme activity;GO:0034062//RNA polymerase activity;GO:0043169//cation binding	GO:0006006//glucose metabolic process;GO:0006996//organelle organization;GO:0043648//dicarboxylic acid metabolic process;GO:0051259//protein oligomerization;GO:0051603//proteolysis involved in cellular protein catabolic process
MSTRG.1081	At5g48800	BTB/POZ domain-containing protein At5g48800 isoform X1 [Camellia sinensis]	-	-	-	-	-	-	-
MSTRG.10810	At4g26220	probable caffeoyl-CoA O-methyltransferase At4g26220 isoform X1 [Camellia sinensis]	-	-	-	-	-	-	-
MSTRG.10812	--	zinc finger BED domain-containing protein RICESLEEPER 3-like [Camellia sinensis]	-	-	-	-	-	-	-
MSTRG.10815	--	zinc finger BED domain-containing protein RICESLEEPER 3-like [Camellia sinensis]	-	-	-	-	-	-	-
MSTRG.10819	--	Transcription activator of gluconeogenesis [Actinidia chinensis var. chinensis] [Actinidia chinensis]	-	-	-	-	-	-	-
MSTRG.10820	--	RINT1-like protein MAG2L isoform X1 [Camellia sinensis]	-	-	-	-	-	-	-
MSTRG.10825	IMPA4	importin subunit alpha-4-like [Camellia sinensis]	-	-	-	-	-	-	-
MSTRG.10829	--	-	-	-	-	-	-	-	-
MSTRG.10843	--	-	-	-	-	-	-	-	-
MSTRG.10869	At1g09600	protein root UVB sensitive 6-like [Camellia sinensis]	-	-	-	-	-	-	-
MSTRG.10874	purB	Fumarate lyase [Corchorus capsularis]	-	-	-	-	-	GO:0016842//amidine-lyase activity	GO:0006167//AMP biosynthetic process;GO:0006188//IMP biosynthetic process
MSTRG.10890	At5g48800	BTB/POZ domain-containing protein At5g48800-like [Camellia sinensis]	-	-	-	-	-	-	GO:0009799//specification of symmetry;GO:0009933//meristem structural organization;GO:0009943//adaxial/abaxial axis specification;GO:0032446//protein modification by small protein conjugation;GO:0048509//regulation of meristem development
MSTRG.10891	At1g01500	Erythronate-4-phosphate dehydrogenase family protein [Trema orientale]	-	-	-	-	-	-	-
MSTRG.10893	--	hypothetical protein TEA_007533 [Camellia sinensis var. sinensis] [Camellia sinensis]	-	-	-	-	-	-	-
MSTRG.10897	--	hypothetical protein TEA_016571 [Camellia sinensis var. sinensis] [Camellia sinensis]	-	-	-	-	-	-	-
MSTRG.10898	--	hypothetical protein TEA_000877 [Camellia sinensis var. sinensis] [Camellia sinensis]	-	-	-	-	-	-	-
MSTRG.10902	CKL4	casein kinase 1-like protein 4 isoform X2 [Camellia sinensis]	-	-	-	-	-	-	-
MSTRG.10905	RDR5	probable RNA-dependent RNA polymerase 5 isoform X2 [Camellia sinensis]	-	-	-	-	-	-	-
MSTRG.10913	EMB2758	pentatricopeptide repeat-containing protein At4g33990-like [Camellia sinensis]	-	-	-	-	-	-	-
MSTRG.10919	RPP2A	disease resistance protein RPP2A-like [Camellia sinensis]	-	-	-	-	-	-	-
MSTRG.1092	BGAL3	beta-galactosidase-like isoform X2 [Camellia sinensis]	-	-	-	-	-	-	-
MSTRG.10924	At1g06620	1-aminocyclopropane-1-carboxylate oxidase homolog 1-like [Camellia sinensis]	-	-	-	-	-	-	-
MSTRG.10925	--	HR-like lesion-inducer [Parasponia andersonii]	-	-	-	-	-	-	-
MSTRG.10928	PRMT5	protein arginine N-methyltransferase 5-like [Camellia sinensis]	-	-	-	-	-	-	-
MSTRG.10929	--	uncharacterized protein LOC114271699 [Camellia sinensis]	-	-	-	-	-	-	-
MSTRG.10931	BRIX1-1	ribosome biogenesis protein BRX1 homolog 1-like [Camellia sinensis]	-	-	-	-	-	-	-
MSTRG.10934	AOP1	probable 2-oxoglutarate-dependent dioxygenase AOP1 [Durio zibethinus]	-	-	-	-	-	GO:0051213//dioxygenase activity	-
MSTRG.10949	DTX40	protein DETOXIFICATION 40-like isoform X2 [Camellia sinensis]	-	-	-	-	-	-	-
MSTRG.10950	DTX40	protein DETOXIFICATION 40-like isoform X1 [Camellia sinensis]	-	-	-	-	-	-	-
MSTRG.10957	--	disease resistance protein At4g27190-like [Camellia sinensis]	-	-	-	-	-	-	-
MSTRG.10958	--	acyl-protein thioesterase 1-like [Camellia sinensis]	-	-	-	-	-	-	-
MSTRG.10960	gpi12	N-acetylglucosaminyl-phosphatidylinositol de-N-acetylase-like isoform X2 [Camellia sinensis]	-	-	-	-	-	-	-
MSTRG.10961	--	N-acetylglucosaminyl-phosphatidylinositol de-N-acetylase-like [Camellia sinensis]	-	-	-	-	-	-	-
MSTRG.10962	--	Inactive receptor-like protein kinase [Actinidia chinensis var. chinensis] [Actinidia chinensis]	-	-	-	-	-	-	-
MSTRG.10965	STY46	Serine/threonine-protein kinase [Actinidia chinensis var. chinensis] [Actinidia chinensis]	-	-	-	-	-	-	-
MSTRG.10970	IAN9	LOW QUALITY PROTEIN: immune-associated nucleotide-binding protein 9-like [Camellia sinensis]	-	-	-	-	-	GO:0003824//catalytic activity	-
MSTRG.10972	IAN9	LOW QUALITY PROTEIN: immune-associated nucleotide-binding protein 9-like [Camellia sinensis]	-	-	-	-	-	GO:0003824//catalytic activity	-
MSTRG.1098	KIN5C	kinesin-like protein KIN-5C isoform X3 [Camellia sinensis]	-	-	-	-	-	-	-
MSTRG.10983	--	suppressor of gene silencing like protein [Actinidia chinensis var. chinensis] [Actinidia chinensis]	-	-	-	-	-	-	-
MSTRG.10990	--	-	-	-	-	-	-	-	-
MSTRG.10991	--	phosphoinositide phospholipase C 4-like isoform X2 [Camellia sinensis]	-	-	-	-	-	-	-
MSTRG.10994	At3g22480	probable prefoldin subunit 2 [Camellia sinensis]	-	-	-	-	-	-	-
MSTRG.10998	--	hypothetical protein TEA_007424 [Camellia sinensis var. sinensis] [Camellia sinensis]	-	-	-	-	-	-	-
MSTRG.10999	--	-	-	-	-	-	-	-	-
MSTRG.11008	BGAL9	beta-galactosidase [Camellia sinensis]	-	-	-	-	-	-	-
MSTRG.11015	AtMg00810	PREDICTED: Retrovirus-related Pol poly from transposon, partial [Prunus dulcis]	-	-	-	-	-	-	-
MSTRG.11016	--	-	-	-	-	-	-	-	-
MSTRG.11017	--	hypothetical protein TEA_014266 [Camellia sinensis var. sinensis] [Camellia sinensis]	-	-	-	-	-	-	-
MSTRG.11019	PAA1	PREDICTED: copper-transporting ATPase PAA1, chloroplastic-like isoform X6 [Lupinus angustifolius]	-	-	-	-	-	-	-
MSTRG.11021	--	SWI/SNF complex subunit SWI3C like [Actinidia chinensis var. chinensis] [Actinidia chinensis]	-	-	-	-	-	-	-
MSTRG.11022	--	SWI/SNF complex subunit SWI3C like [Actinidia chinensis var. chinensis] [Actinidia chinensis]	-	-	-	-	-	-	-
MSTRG.11030	--	tyrosyl-DNA phosphodiesterase 2-like isoform X3 [Quercus suber]	-	-	-	-	-	-	-
MSTRG.11031	--	tyrosyl-DNA phosphodiesterase 2-like isoform X3 [Quercus suber]	-	-	-	-	-	-	-
MSTRG.11037	--	casein kinase 1-like protein HD16 isoform X5 [Camellia sinensis]	-	-	-	-	-	-	-
MSTRG.11039	--	serine/threonine-protein kinase BLUS1-like isoform X3 [Camellia sinensis]	-	-	-	-	-	-	-
MSTRG.11043	--	vicilin-like seed storage protein At2g18540 [Camellia sinensis]	-	-	-	-	-	-	-
MSTRG.11044	At4g34215	probable carbohydrate esterase At4g34215 [Camellia sinensis]	-	-	-	-	-	-	-
MSTRG.11045	--	phosphatidylinositol/phosphatidylcholine transfer protein SFH7-like isoform X3 [Camellia sinensis]	-	-	-	-	GO:0044464//cell part	-	GO:0051234//establishment of localization
MSTRG.11049	--	Protein NUCLEAR FUSION DEFECTIVE 6 like [Actinidia chinensis var. chinensis] [Actinidia chinensis]	-	-	-	-	-	-	-
MSTRG.1105	--	SET domain-containing protein [Actinidia chinensis var. chinensis] [Actinidia chinensis]	-	-	-	-	-	-	-
MSTRG.11051	PSK6	Phytosulfokine-beta like [Actinidia chinensis var. chinensis] [Actinidia chinensis]	-	-	-	-	-	-	-
MSTRG.1107	--	-	-	-	-	-	-	-	-
MSTRG.11077	KAS3A	Thiolase-like protein [Cynara cardunculus var. scolymus] [Cynara cardunculus]	-	-	-	-	-	-	-
MSTRG.11078	KAS3A	Thiolase-like protein [Cynara cardunculus var. scolymus] [Cynara cardunculus]	-	-	-	-	-	-	-
MSTRG.11081	--	vicilin-like seed storage protein At2g18540 isoform X5 [Camellia sinensis]	-	-	-	-	-	-	-
MSTRG.11093	--	uncharacterized protein LOC114264053 [Camellia sinensis]	-	-	-	-	-	-	-
MSTRG.11095	--	zinc finger BED domain-containing protein 6-like [Quercus lobata]	-	-	-	-	-	-	-
MSTRG.11096	--	zinc finger BED domain-containing protein 6-like [Quercus lobata]	-	-	-	-	-	-	-
MSTRG.11097	At5g06050	probable methyltransferase PMT12 [Camellia sinensis]	-	-	-	-	-	-	-
MSTRG.11107	--	-	-	-	-	-	-	-	-
MSTRG.11109	--	E3 ubiquitin-protein ligase TRAIP-like [Coffea arabica]	-	-	-	-	-	-	-
MSTRG.11110	--	-	-	-	-	-	-	-	-
MSTRG.11112	atpA	Zinc finger and BTB domain-containing protein [Actinidia chinensis var. chinensis] [Actinidia chinensis]	-	-	-	-	-	-	-
MSTRG.11114	ACS	Tyrosinase-like protein [Actinidia chinensis var. chinensis] [Actinidia chinensis]	-	-	-	-	-	-	-
MSTRG.11118	--	coiled-coil domain-containing protein SCD2 [Artemisia annua]	-	-	-	-	-	-	-
MSTRG.11119	--	-	-	-	-	-	-	-	-
MSTRG.11121	UBC2	DNA-directed RNA polymerase V subunit 1-like [Camellia sinensis]	-	-	-	-	-	-	-
MSTRG.11123	CYP90D1	3-epi-6-deoxocathasterone 23-monooxygenase CYP90D1-like [Camellia sinensis]	-	-	-	-	GO:0031090//organelle membrane;GO:0031224//intrinsic component of membrane;GO:0043231//intracellular membrane-bounded organelle	GO:0004497//monooxygenase activity;GO:0046906//tetrapyrrole binding;GO:0046914//transition metal ion binding	GO:0016129//phytosteroid biosynthetic process;GO:0048437//floral organ development;GO:0048827//phyllome development
MSTRG.1113	VATP-P1	vacuolar ATP synthase 16 kDa proteolipid subunit, partial [Saccharum hybrid cultivar]	-	-	-	-	GO:0031090//organelle membrane;GO:0031224//intrinsic component of membrane;GO:0033177//proton-transporting two-sector ATPase complex, proton-transporting domain;GO:0043231//intracellular membrane-bounded organelle	GO:0015077//monovalent inorganic cation transmembrane transporter activity	GO:0015988//energy coupled proton transmembrane transport, against electrochemical gradient
MSTRG.11146	--	ethylene-responsive transcription factor 2-like [Camellia sinensis]	-	-	-	-	-	-	-
MSTRG.11152	SOT5	cytosolic sulfotransferase 13-like [Camellia sinensis]	-	-	-	-	-	-	-
MSTRG.11154	--	uncharacterized protein LOC114318011 isoform X2 [Camellia sinensis]	-	-	-	-	-	-	-
MSTRG.11155	PIP2-8	probable aquaporin PIP2-6 [Ananas comosus]	-	-	-	-	GO:0031224//intrinsic component of membrane	-	GO:0051234//establishment of localization
MSTRG.11159	--	JHL23C09.13 [Jatropha curcas]	-	-	-	-	-	-	-
MSTRG.11162	AAT	bifunctional aspartate aminotransferase and glutamate/aspartate-prephenate aminotransferase-like, partial [Camellia sinensis]	-	-	-	-	-	-	-
MSTRG.11163	--	transcriptional corepressor LEUNIG_HOMOLOG-like [Camellia sinensis]	-	-	-	-	-	-	-
MSTRG.11170	KIN7E	DNA topoisomerase 2-like [Camellia sinensis]	-	-	-	-	-	-	-
MSTRG.11171	At5g43745	Ion channel POLLUX-like [Actinidia chinensis var. chinensis] [Actinidia chinensis]	-	-	-	-	-	-	-
MSTRG.11172	--	lysine-specific demethylase JMJ25-like [Camellia sinensis]	-	-	-	-	-	-	-
MSTRG.11173	ENT3	LOW QUALITY PROTEIN: equilibrative nucleotide transporter 3-like [Camellia sinensis]	-	-	-	-	-	-	-
MSTRG.11175	--	protein NRT1/ PTR FAMILY 5.6-like [Camellia sinensis]	-	-	-	-	-	-	-
MSTRG.11176	NPF5.14	protein NRT1/ PTR FAMILY 5.4-like [Camellia sinensis]	-	-	-	-	-	-	-
MSTRG.11181	--	ankyrin repeat-containing protein ITN1-like [Lactuca sativa]	-	-	-	-	-	-	-
MSTRG.11188	DUR3	urea-proton symporter DUR3-like isoform X4 [Camellia sinensis]	-	-	-	-	-	-	-
MSTRG.11189	DUR3	urea-proton symporter DUR3-like isoform X1 [Camellia sinensis]	-	-	-	-	-	-	-
MSTRG.11197	--	DNA oxidative demethylase [Handroanthus impetiginosus]	-	-	-	-	-	-	-
MSTRG.11202	--	FKBP12-interacting protein of 37 kDa-like isoform X2 [Camellia sinensis]	-	-	-	-	-	-	-
MSTRG.11203	--	hypothetical protein TEA_005485 [Camellia sinensis var. sinensis] [Camellia sinensis]	-	-	-	-	-	-	-
MSTRG.11204	Os07g0682400	zinc finger CCCH domain-containing protein 22-like [Camellia sinensis]	-	-	-	-	-	-	-
MSTRG.11208	--	-	-	-	-	-	-	-	-
MSTRG.11212	ALA8	probable phospholipid-transporting ATPase 8 isoform X1 [Camellia sinensis]	-	-	-	-	-	-	-
MSTRG.11213	ALA8	probable phospholipid-transporting ATPase 8 isoform X3 [Camellia sinensis]	-	-	-	-	GO:0031224//intrinsic component of membrane	GO:0003824//catalytic activity;GO:0005548//phospholipid transporter activity;GO:0032550//purine ribonucleoside binding;GO:0046872//metal ion binding	GO:0015914//phospholipid transport
MSTRG.11216	--	-	-	-	-	-	-	-	-
MSTRG.11221	--	nuclear poly(A) polymerase 3 isoform X2 [Camellia sinensis]	-	-	-	-	-	-	-
MSTRG.11223	--	uncharacterized protein LOC114304012 isoform X1 [Camellia sinensis]	-	-	-	-	-	-	-
MSTRG.11224	--	uncharacterized protein LOC114304012 isoform X1 [Camellia sinensis]	-	-	-	-	-	-	-
MSTRG.1123	Cript	cysteine-rich PDZ-binding protein [Camellia sinensis]	-	-	-	-	-	-	-
MSTRG.11239	CPL4	RNA polymerase II C-terminal domain phosphatase-like 4 isoform X1 [Camellia sinensis]	-	-	-	-	GO:0043231//intracellular membrane-bounded organelle	GO:0003676//nucleic acid binding;GO:0003824//catalytic activity;GO:0005515//protein binding;GO:0043169//cation binding	GO:0006796//phosphate-containing compound metabolic process;GO:0010468//regulation of gene expression;GO:0034645//cellular macromolecule biosynthetic process
MSTRG.11245	--	Phenazine biosynthesis PhzC/PhzF protein [Theobroma cacao]	-	-	-	-	-	-	GO:0008152//metabolic process
MSTRG.11248	At3g07870	F-box protein CPR1-like [Camellia sinensis]	-	-	-	-	-	-	-
MSTRG.11249	At3g07870	F-box protein CPR1-like [Camellia sinensis]	-	-	-	-	-	-	-
MSTRG.11254	--	-	-	-	-	-	-	-	-
MSTRG.11255	CALS3	callose synthase 3-like [Camellia sinensis]	-	-	-	-	-	-	-
MSTRG.11256	--	-	-	-	-	-	-	-	-
MSTRG.11264	CYP21-4	peptidyl-prolyl cis-trans isomerase CYP21-4 [Camellia sinensis]	-	-	-	-	GO:0043231//intracellular membrane-bounded organelle	GO:0016859//cis-trans isomerase activity;GO:0033218//amide binding	GO:0000097//sulfur amino acid biosynthetic process;GO:0006637//acyl-CoA metabolic process;GO:0016129//phytosteroid biosynthetic process;GO:0044267//cellular protein metabolic process
MSTRG.11272	--	subtilisin-like protease SBT1.6 isoform X1 [Camellia sinensis]	-	-	-	-	-	-	-
MSTRG.11273	pol	Retrovirus-related Pol polyprotein from transposon 17.6 [Vitis vinifera]	-	-	-	-	-	-	-
MSTRG.11281	--	peptide-N(4)-(N-acetyl-beta-glucosaminyl)asparagine amidase-like [Camellia sinensis]	-	-	-	-	-	-	-
MSTRG.11283	RPS21C	40S ribosomal protein S21-2-like isoform X3 [Camellia sinensis]	-	-	-	-	-	-	-
MSTRG.11284	Nop56	nucleolar protein 56-like [Camellia sinensis]	-	-	-	-	-	-	-
MSTRG.11288	--	-	-	-	-	-	-	-	-
MSTRG.1129	CNR6	fimbrin-2-like [Camellia sinensis]	-	-	-	-	-	-	-
MSTRG.11291	At5g03345	membrane magnesium transporter-like [Camellia sinensis]	-	-	-	-	GO:0005769//early endosome;GO:0031090//organelle membrane;GO:0031224//intrinsic component of membrane	-	GO:0046474//glycerophospholipid biosynthetic process
MSTRG.11294	GAPC	glyceraldehyde-3-phosphate dehydrogenase 2, cytosolic-like [Camellia sinensis]	-	-	-	-	-	-	-
MSTRG.113	CDC2	protein ROOT INITIATION DEFECTIVE 3-like [Camellia sinensis]	-	-	-	-	-	-	-
MSTRG.1130	--	-	-	-	-	-	-	-	-
MSTRG.11307	--	-	-	-	-	-	-	-	-
MSTRG.1131	--	Transcriptional regulator like [Actinidia chinensis var. chinensis] [Actinidia chinensis]	-	-	-	-	-	-	-
MSTRG.11313	RPV1	TMV resistance protein N-like [Camellia sinensis]	-	-	-	-	-	-	-
MSTRG.11314	DDB_G0270580	histidine protein methyltransferase 1 homolog isoform X2 [Camellia sinensis]	-	-	-	-	-	-	-
MSTRG.1133	--	nigrin b-like [Camellia sinensis]	-	-	-	-	-	-	-
MSTRG.11330	MOB1A	MOB kinase activator-like 1A [Actinidia chinensis var. chinensis] [Actinidia chinensis]	-	-	-	-	-	-	-
MSTRG.1134	ABC4	2-carboxy-1,4-naphthoquinone phytyltransferase, chloroplastic isoform X4 [Citrus sinensis]	-	-	-	-	-	-	-
MSTRG.11357	GAD1	glutamate decarboxylase 4-like [Camellia sinensis]	-	-	-	-	-	-	-
MSTRG.11360	--	anthocyanidin 3-O-glucosyltransferase 2-like [Camellia sinensis]	-	-	-	-	-	-	-
MSTRG.11364	--	DnaJ subfamily C member 10 like [Actinidia chinensis var. chinensis] [Actinidia chinensis]	-	-	-	-	-	-	-
MSTRG.11372	SAUR21	auxin-responsive protein SAUR21-like [Camellia sinensis]	-	-	-	-	-	-	-
MSTRG.11374	SAUR21	auxin-responsive protein SAUR21-like [Camellia sinensis]	-	-	-	-	-	-	-
MSTRG.11388	--	hypothetical protein CICLE_v10013263mg [Citrus clementina]	-	-	-	-	-	-	-
MSTRG.1139	RBSK	DELLA protein 2 [Camellia sinensis]	-	-	-	-	-	-	-
MSTRG.11400	PMA1	plasma membrane ATPase 2-like isoform X6 [Camellia sinensis]	-	-	-	-	-	-	-
MSTRG.11404	At5g50100	Thioredoxin-like fold protein [Actinidia chinensis var. chinensis] [Actinidia chinensis]	-	-	-	-	-	-	-
MSTRG.11414	cnot11	CCR4-NOT transcription complex subunit 11 isoform X2 [Camellia sinensis]	-	-	-	-	-	-	-
MSTRG.11421	CASBPX2	2,3-oxidosqualene cyclase, partial [Diospyros kaki]	-	-	-	-	-	GO:0016853//isomerase activity	-
MSTRG.1143	--	-	-	-	-	-	-	-	-
MSTRG.11434	--	nigrin b-like [Camellia sinensis]	-	-	-	-	-	-	-
MSTRG.11435	REV	homeobox-leucine zipper protein REVOLUTA-like isoform X3 [Camellia sinensis]	-	-	-	-	GO:0043231//intracellular membrane-bounded organelle	GO:0001071//nucleic acid binding transcription factor activity;GO:0003677//DNA binding	GO:0000904//cell morphogenesis involved in differentiation;GO:0003006//developmental process involved in reproduction;GO:0007015//actin filament organization;GO:0009799//specification of symmetry;GO:0009887//organ morphogenesis;GO:0009933//meristem structural organization;GO:0009943//adaxial/abaxial axis specification;GO:0010053//root epidermal cell differentiation;GO:0010468//regulation of gene …
MSTRG.11458	--	ankyrin repeat-containing protein At5g02620-like isoform X5 [Camellia sinensis]	-	-	-	-	-	-	-
MSTRG.11462	--	lipid droplet-associated hydrolase isoform X1 [Camellia sinensis]	-	-	-	-	-	-	-
MSTRG.11471	At1g34110	probable LRR receptor-like serine/threonine-protein kinase At1g34110 [Camellia sinensis]	-	-	-	-	GO:0031224//intrinsic component of membrane	GO:0004672//protein kinase activity;GO:0032550//purine ribonucleoside binding	GO:0006464//cellular protein modification process;GO:0006796//phosphate-containing compound metabolic process
MSTRG.11472	--	anthocyanidin 3-O-glucosyltransferase 2-like [Camellia sinensis]	-	-	-	-	-	-	-
MSTRG.11473	--	ribulose bisphosphate carboxylase small chain 1, chloroplastic-like [Camellia sinensis]	-	-	-	-	-	-	-
MSTRG.11479	--	probable LRR receptor-like serine/threonine-protein kinase At1g56140 isoform X1 [Camellia sinensis]	-	-	-	-	-	-	-
MSTRG.11487	KIN13B	kinesin-like protein KIN-13B [Camellia sinensis]	-	-	-	-	GO:0005875//microtubule associated complex;GO:0016020//membrane;GO:0043231//intracellular membrane-bounded organelle	GO:0003774//motor activity;GO:0015631//tubulin binding;GO:0032550//purine ribonucleoside binding	GO:0007017//microtubule-based process
MSTRG.11488	--	uncharacterized protein LOC114311029 [Camellia sinensis]	-	-	-	-	-	-	-
MSTRG.11490	MDH	malate dehydrogenase, mitochondrial [Camellia sinensis]	-	-	-	-	-	GO:0016615//malate dehydrogenase activity	GO:0005975//carbohydrate metabolic process;GO:0006101//citrate metabolic process;GO:0043648//dicarboxylic acid metabolic process
MSTRG.11498	--	probable WRKY transcription factor 31 [Camellia sinensis]	-	-	-	-	-	-	-
MSTRG.115	URH1	uridine nucleosidase 1-like isoform X1 [Camellia sinensis]	-	-	-	-	-	-	-
MSTRG.11504	--	protein NYNRIN-like [Camellia sinensis]	-	-	-	-	-	-	-
MSTRG.11509	DRP3A	dynamin-related protein 3A-like [Camellia sinensis]	-	-	-	-	-	-	-
MSTRG.11510	PDH2	Protein FAM114A2 like [Actinidia chinensis var. chinensis] [Actinidia chinensis]	-	-	-	-	-	-	-
MSTRG.11511	Os08g0536000	PREDICTED: pyruvate dehydrogenase E1 component subunit beta, mitochondrial isoform X1 [Vigna angularis]	-	-	-	-	-	-	-
MSTRG.11512	--	uncharacterized protein LOC114264535 isoform X1 [Camellia sinensis]	-	-	-	-	-	-	-
MSTRG.11513	--	uncharacterized protein LOC114264535 isoform X4 [Camellia sinensis]	-	-	-	-	-	-	-
MSTRG.11514	--	-	-	-	-	-	-	-	-
MSTRG.11516	--	uncharacterized protein LOC114264538 isoform X6 [Camellia sinensis]	-	-	-	-	-	-	-
MSTRG.11520	--	-	-	-	-	-	-	-	-
MSTRG.11521	--	uncharacterized protein LOC114264535 isoform X7 [Camellia sinensis]	-	-	-	-	-	-	-
MSTRG.11523	--	transitional endoplasmic reticulum ATPase homolog 1-like [Camellia sinensis]	-	-	-	-	-	-	-
MSTRG.11524	EIX2	receptor-like protein EIX2 isoform X1 [Camellia sinensis]	-	-	-	-	-	-	-
MSTRG.11525	EIX2	receptor-like protein EIX2 isoform X1 [Camellia sinensis]	-	-	-	-	-	-	-
MSTRG.11527	--	uncharacterized protein LOC114264535 isoform X2 [Camellia sinensis]	-	-	-	-	-	-	-
MSTRG.11529	--	-	-	-	-	-	-	-	-
MSTRG.11538	--	50S ribosomal protein [Actinidia chinensis var. chinensis] [Actinidia chinensis]	-	-	-	-	-	-	-
MSTRG.11539	TRAPPC6B	trafficking protein particle complex subunit 6b-like [Camellia sinensis]	-	-	-	-	-	-	-
MSTRG.11541	--	trafficking protein particle complex subunit 6b-like [Camellia sinensis]	-	-	-	-	-	-	GO:0003006//developmental process involved in reproduction;GO:0006810//transport
MSTRG.11542	CAND2	transmembrane protein adipocyte-associated 1 homolog [Camellia sinensis]	-	-	-	-	-	-	-
MSTRG.11544	ILA	protein ILITYHIA [Camellia sinensis]	-	-	-	-	-	-	-
MSTRG.11547	--	nephrocystin-3 isoform X3 [Camellia sinensis]	-	-	-	-	-	-	-
MSTRG.11551	--	coiled-coil domain-containing protein SCD2-like isoform X1 [Camellia sinensis]	-	-	-	-	-	-	-
MSTRG.11552	--	-	-	-	-	-	-	-	-
MSTRG.11557	HAT4	homeobox-leucine zipper protein HAT4-like, partial [Camellia sinensis]	-	-	-	-	GO:0043231//intracellular membrane-bounded organelle	GO:0003677//DNA binding	GO:0010468//regulation of gene expression
MSTRG.1157	--	uncharacterized protein LOC114291264 [Camellia sinensis]	-	-	-	-	-	-	-
MSTRG.11572	--	-	-	-	-	-	-	-	-
MSTRG.11578	NRPE1	DNA-directed RNA polymerase V subunit 1 isoform X2 [Camellia sinensis]	-	-	-	-	GO:0043232//intracellular non-membrane-bounded organelle;GO:0044451//nucleoplasm part;GO:0055029//nuclear DNA-directed RNA polymerase complex	GO:0003676//nucleic acid binding;GO:0034062//RNA polymerase activity;GO:0046914//transition metal ion binding;GO:0048037//cofactor binding	GO:0000725//recombinational repair;GO:0006260//DNA replication;GO:0006305//DNA alkylation;GO:0007049//cell cycle;GO:0016441//posttranscriptional gene silencing;GO:0032774//RNA biosynthetic process;GO:0034968//histone lysine methylation;GO:0048229//gametophyte development;GO:0048449//floral organ formation;GO:0051052//regulation of DNA metabolic process;GO:0070918//production of small RNA involved…
MSTRG.1158	--	ERI1 exoribonuclease 2-like [Camellia sinensis]	-	-	-	-	-	-	-
MSTRG.11598	DRAP1	dr1-associated corepressor-like isoform X3 [Camellia sinensis]	-	-	-	-	-	-	-
MSTRG.116	--	-	-	-	-	-	-	-	-
MSTRG.11604	AP17	PREDICTED: AP-2 complex subunit sigma [Cucumis melo]	-	-	-	-	-	-	-
MSTRG.11605	--	-	-	-	-	-	-	-	-
MSTRG.11609	At2g04865	protein MAIN-LIKE 1-like [Camellia sinensis]	-	-	-	-	-	-	-
MSTRG.11623	--	hypothetical protein TEA_029713 [Camellia sinensis var. sinensis] [Camellia sinensis]	-	-	-	-	-	-	-
MSTRG.11639	--	CTP synthase [Actinidia chinensis var. chinensis] [Actinidia chinensis]	-	-	-	-	-	-	-
MSTRG.11640	--	uncharacterized protein LOC114304073 [Camellia sinensis]	-	-	-	-	-	-	-
MSTRG.11643	--	CTP synthase [Actinidia chinensis var. chinensis] [Actinidia chinensis]	-	-	-	-	-	-	-
MSTRG.11644	--	CTP synthase [Actinidia chinensis var. chinensis] [Actinidia chinensis]	-	-	-	-	-	-	-
MSTRG.11651	--	70 kDa peptidyl-prolyl isomerase-like isoform X1 [Camellia sinensis]	-	-	-	-	-	-	-
MSTRG.11661	MOR1	protein MOR1-like [Camellia sinensis]	-	-	-	-	-	-	-
MSTRG.11672	At2g24330	endoplasmic reticulum junction formation protein lunapark-1-like [Camellia sinensis]	-	-	-	-	-	-	-
MSTRG.11673	--	Differentially expressed in FDCP 8 like [Actinidia chinensis var. chinensis] [Actinidia chinensis]	-	-	-	-	-	-	-
MSTRG.11679	--	esterase/lipase/thioesterase, partial [Populus tremula]	-	-	-	-	-	-	-
MSTRG.11683	--	PREDICTED: gamma-aminobutyric acid receptor-associated protein-like 1 isoform X2 [Gossypium hirsutum]	-	-	-	-	-	-	-
MSTRG.11689	--	Protein Rev like [Actinidia chinensis var. chinensis] [Actinidia chinensis]	-	-	-	-	-	-	-
MSTRG.1170	--	F-box/kelch-repeat protein At3g06240-like isoform X1 [Camellia sinensis]	-	-	-	-	-	-	-
MSTRG.1171	At3g07870	F-box protein CPR1-like [Camellia sinensis]	-	-	-	-	-	-	-
MSTRG.11716	--	protein ALP1-like [Camellia sinensis]	-	-	-	-	-	-	-
MSTRG.11719	RAE1	PREDICTED: protein RAE1-like isoform X3 [Raphanus sativus]	-	-	-	-	-	-	-
MSTRG.11720	ATXR3	histone-lysine N-methyltransferase ATXR3-like [Camellia sinensis]	-	-	-	-	-	-	-
MSTRG.11724	--	hypothetical protein TEA_008118 [Camellia sinensis var. sinensis] [Camellia sinensis]	-	-	-	-	-	-	-
MSTRG.1173	--	TBC1 domain family member 8B [Camellia sinensis]	-	-	-	-	-	-	-
MSTRG.11731	--	-	-	-	-	-	-	-	-
MSTRG.11740	--	uncharacterized protein LOC114310421 [Camellia sinensis]	-	-	-	-	-	-	-
MSTRG.11741	--	coiled-coil domain-containing protein 66-like [Camellia sinensis]	-	-	-	-	-	-	-
MSTRG.11746	--	Ceramide glucosyltransferase-A like [Actinidia chinensis var. chinensis] [Actinidia chinensis]	-	-	-	-	-	-	-
MSTRG.11756	--	-	-	-	-	-	-	-	-
MSTRG.11759	--	protein MAINTENANCE OF MERISTEMS-like [Camellia sinensis]	-	-	-	-	-	-	-
MSTRG.11762	HSP18.2	18.2 kDa class I heat shock protein-like [Camellia sinensis]	-	-	-	-	-	-	-
MSTRG.11763	HSP18.2	18.2 kDa class I heat shock protein-like [Camellia sinensis]	-	-	-	-	-	-	-
MSTRG.11766	--	Pyruvate carboxylase subunit B like [Actinidia chinensis var. chinensis] [Actinidia chinensis]	-	-	-	-	-	-	-
MSTRG.11770	SN1	snakin-1-like [Camellia sinensis]	-	-	-	-	-	-	-
MSTRG.11787	At1g65750	reverse transcriptase [Corchorus capsularis]	-	-	-	-	-	-	-
MSTRG.11801	RPL38A	60S ribosomal protein L38-like [Camellia sinensis]	-	-	-	-	GO:0030529//intracellular ribonucleoprotein complex	-	GO:0010467//gene expression
MSTRG.11803	PERK8	probable serine/threonine-protein kinase PBL21 [Camellia sinensis]	-	-	-	-	-	-	-
MSTRG.11815	--	Micronuclear linker histone-gamma like [Actinidia chinensis var. chinensis] [Actinidia chinensis]	-	-	-	-	-	-	-
MSTRG.11816	--	protein TPX2-like [Camellia sinensis]	-	-	-	-	-	-	-
MSTRG.11824	--	-	-	-	-	-	-	-	-
MSTRG.11827	HVA22C	HVA22-like protein c [Camellia sinensis]	-	-	-	-	-	-	-
MSTRG.11834	--	-	-	-	-	-	-	-	-
MSTRG.11836	--	proline-rich family protein [Prunus dulcis]	-	-	-	-	-	-	-
MSTRG.11853	NAR1	protein NAR1-like isoform X2 [Camellia sinensis]	-	-	-	-	-	-	-
MSTRG.11855	--	outer envelope protein 61-like [Camellia sinensis]	-	-	-	-	-	-	-
MSTRG.11856	--	phosphoinositide phospholipase C 2-like [Camellia sinensis]	-	-	-	-	-	-	-
MSTRG.11869	--	-	-	-	-	-	-	-	-
MSTRG.11876	--	probable LRR receptor-like serine/threonine-protein kinase RFK1 isoform X2 [Camellia sinensis]	-	-	-	-	-	-	-
MSTRG.11877	SDC1	PREDICTED: serine decarboxylase-like [Pyrus x bretschneideri]	-	-	-	-	-	-	-
MSTRG.1188	--	-	-	-	-	-	-	-	-
MSTRG.11888	VHA-a1	V-type proton ATPase subunit a1-like [Camellia sinensis]	-	-	-	-	-	-	-
MSTRG.11889	--	-	-	-	-	-	-	-	-
MSTRG.11897	BAM9	inactive beta-amylase 9-like [Camellia sinensis]	-	-	-	-	-	-	-
MSTRG.11903	PVA22	vesicle-associated protein 1-2-like [Camellia sinensis]	-	-	-	-	-	-	-
MSTRG.11913	At5g18800	NADH dehydrogenase [ubiquinone] 1 alpha subcomplex subunit 8-B-like, partial [Camellia sinensis]	-	-	-	-	-	-	-
MSTRG.11915	GLPK	LOW QUALITY PROTEIN: glycerol kinase-like [Camellia sinensis]	-	-	-	-	GO:0044444//cytoplasmic part	GO:0016301//kinase activity;GO:0032550//purine ribonucleoside binding	GO:0006071//glycerol metabolic process;GO:0006950//response to stress;GO:0009062//fatty acid catabolic process;GO:0009617//response to bacterium;GO:0052646//alditol phosphate metabolic process
MSTRG.11916	RLP21	receptor-like protein 56 isoform X1 [Camellia sinensis]	-	-	-	-	-	-	-
MSTRG.11928	--	rho GTPase-activating protein 7-like [Camellia sinensis]	-	-	-	-	-	-	-
MSTRG.11932	AKT1	potassium channel AKT6-like isoform X1 [Camellia sinensis]	-	-	-	-	-	-	-
MSTRG.11955	HMGB2	high mobility group B protein 3-like [Camellia sinensis]	-	-	-	-	-	-	-
MSTRG.11957	--	-	-	-	-	-	-	-	-
MSTRG.11959	--	AT-rich interactive domain-containing protein [Actinidia chinensis var. chinensis] [Actinidia chinensis]	-	-	-	-	-	-	-
MSTRG.11967	GNS1	glucan endo-1,3-beta-glucosidase, acidic-like [Camellia sinensis]	-	-	-	-	-	GO:0016787//hydrolase activity	GO:0044238//primary metabolic process
MSTRG.11968	GNS1	glucan endo-1,3-beta-glucosidase-like [Camellia sinensis]	-	-	-	-	-	GO:0016787//hydrolase activity	GO:0044238//primary metabolic process
MSTRG.11972	Dnajc7	DnaJ subfamily C member like [Actinidia chinensis var. chinensis] [Actinidia chinensis]	-	-	-	-	-	-	-
MSTRG.11974	MAIL3	serine/threonine-protein phosphatase 7 long form homolog [Camellia sinensis]	-	-	-	-	-	-	-
MSTRG.11980	ASK4	shaggy-related protein kinase kappa [Camellia sinensis]	-	-	-	-	-	-	-
MSTRG.11985	GIP	Retrovirus-related Pol polyprotein from transposon TNT 1-94 [Cajanus cajan]	-	-	-	-	-	-	-
MSTRG.11986	--	YTH domain-containing protein ECT4 [Camellia sinensis]	-	-	-	-	-	-	-
MSTRG.11987	--	YTH domain-containing protein ECT4 [Camellia sinensis]	-	-	-	-	-	-	-
MSTRG.11991	PCUBI4-1	PREDICTED: polyubiquitin [Eucalyptus grandis]	-	-	-	-	-	-	-
MSTRG.11992	PCUBI4-1	polyubiquitin 3 isoform B [Chlorella sorokiniana]	-	-	-	-	-	-	-
MSTRG.11995	--	heat shock 70 kDa protein 10, mitochondrial-like [Camellia sinensis]	-	-	-	-	-	-	-
MSTRG.11996	AUL1	auxilin-related protein 1-like [Camellia sinensis]	-	-	-	-	-	-	-
MSTRG.11997	--	Kinesin-like protein [Actinidia chinensis var. chinensis] [Actinidia chinensis]	-	-	-	-	-	-	-
MSTRG.11998	PEX4	protein PEROXIN-4 isoform X1 [Camellia sinensis]	-	-	-	-	-	-	-
MSTRG.12001	--	PREDICTED: protein CASP [Vitis vinifera]	-	-	-	-	-	-	-
MSTRG.12006	--	hypothetical protein TEA_011491 [Camellia sinensis var. sinensis] [Camellia sinensis]	-	-	-	-	-	-	-
MSTRG.12007	--	Ankyrin repeat family protein [Prunus dulcis]	-	-	-	-	-	-	-
MSTRG.12010	HSP90-7	PREDICTED: endoplasmin homolog [Lupinus angustifolius]	-	-	-	-	-	-	-
MSTRG.12012	--	protein MAINTENANCE OF MERISTEMS-like, partial [Camellia sinensis]	-	-	-	-	-	-	-
MSTRG.12022	--	hypothetical protein TEA_029475 [Camellia sinensis var. sinensis] [Camellia sinensis]	-	-	-	-	-	-	-
MSTRG.12030	AKHSDH1	bifunctional aspartokinase/homoserine dehydrogenase, chloroplastic-like isoform X4 [Camellia sinensis]	-	-	-	-	-	-	-
MSTRG.12035	BGAL1	beta-galactosidase 1-like [Camellia sinensis]	-	-	-	-	-	GO:0015925//galactosidase activity	GO:0044238//primary metabolic process
MSTRG.1204	--	UPF0746 protein DDB_G0281095-like, partial [Camellia sinensis]	-	-	-	-	-	-	-
MSTRG.12043	--	L10-interacting MYB domain-containing protein-like [Camellia sinensis]	-	-	-	-	-	-	-
MSTRG.12047	MED14	mediator of RNA polymerase II transcription subunit 14-like isoform X4 [Camellia sinensis]	-	-	-	-	-	-	-
MSTRG.12053	--	Phosphomannomutase/phosphoglucomutase [Actinidia chinensis var. chinensis] [Actinidia chinensis]	-	-	-	-	-	-	-
MSTRG.12058	--	hypothetical protein TEA_015456 [Camellia sinensis var. sinensis] [Camellia sinensis]	-	-	-	-	-	-	-
MSTRG.12059	--	disease resistance-like protein DSC1 isoform X2 [Camellia sinensis]	-	-	-	-	-	-	-
MSTRG.12060	--	disease resistance protein TAO1-like [Camellia sinensis]	-	-	-	-	-	-	-
MSTRG.12064	DEGP9	protease Do-like 9 [Camellia sinensis]	-	-	-	-	-	-	-
MSTRG.12067	--	Protein split ends like [Actinidia chinensis var. chinensis] [Actinidia chinensis]	-	-	-	-	-	-	-
MSTRG.12076	--	extra-large guanine nucleotide-binding protein 1-like isoform X2 [Camellia sinensis]	-	-	-	-	-	-	-
MSTRG.12089	--	mitochondrial-processing peptidase subunit beta-like isoform X1 [Camellia sinensis]	-	-	-	-	-	-	-
MSTRG.121	--	Ankyrin repeat domain-containing protein [Actinidia chinensis var. chinensis] [Actinidia chinensis]	-	-	-	-	-	-	-
MSTRG.12103	--	pumilio domain-containing protein C4G8.03c-like [Camellia sinensis]	-	-	-	-	-	-	-
MSTRG.12112	--	Trichohyalin like [Actinidia chinensis var. chinensis] [Actinidia chinensis]	-	-	-	-	-	-	-
MSTRG.12114	At4g39110	Pto resistance protein candidate Tg-21, partial [Musa acuminata]	-	-	-	-	-	-	-
MSTRG.12117	YTA7	Tat-binding like [Actinidia chinensis var. chinensis] [Actinidia chinensis]	-	-	-	-	-	-	-
MSTRG.12118	--	cilia- and flagella-associated protein 251 [Camellia sinensis]	-	-	-	-	-	-	-
MSTRG.12119	--	cilia- and flagella-associated protein 251 [Camellia sinensis]	-	-	-	-	-	-	-
MSTRG.1212	--	6,7-dimethyl-8-ribityllumazine synthase, chloroplastic-like [Camellia sinensis]	-	-	-	-	-	-	-
MSTRG.12123	SKIP22	F-box protein SKIP22-like [Camellia sinensis]	-	-	-	-	-	-	-
MSTRG.12124	SKIP22	F-box protein SKIP22-like [Camellia sinensis]	-	-	-	-	-	-	-
MSTRG.12125	--	protein SHORT HYPOCOTYL IN WHITE LIGHT 1 [Camellia sinensis]	-	-	-	-	-	-	-
MSTRG.12132	--	uncharacterized protein LOC114303645 isoform X3 [Camellia sinensis]	-	-	-	-	-	-	-
MSTRG.12133	--	zinc finger BED domain-containing protein DAYSLEEPER-like [Camellia sinensis]	-	-	-	-	-	-	-
MSTRG.12134	--	thymidine kinase a-like [Camellia sinensis]	-	-	-	-	-	-	-
MSTRG.12138	--	DIS3-like exonuclease 2 isoform X3 [Camellia sinensis]	-	-	-	-	-	-	-
MSTRG.12140	PHB3	laccase-12-like [Camellia sinensis]	-	-	-	-	-	-	-
MSTRG.12141	PHB3	laccase-12-like [Camellia sinensis]	-	-	-	-	-	-	-
MSTRG.12160	SCE1	SUMO-conjugating enzyme SCE1-like [Camellia sinensis]	-	-	-	-	-	GO:0019787//ubiquitin-like protein transferase activity	-
MSTRG.12175	--	BnaC08g48310D [Brassica napus]	-	-	-	-	-	-	-
MSTRG.12183	--	formin-like protein 21b [Ziziphus jujuba]	-	-	-	-	-	-	-
MSTRG.12188	--	LOW QUALITY PROTEIN: DUF659 domain-containing protein/Dimer_Tnp_hAT domain-containing protein, partial [Cephalotus follicularis]	-	-	-	-	-	-	-
MSTRG.12199	At4g27290	G-type lectin S-receptor-like serine/threonine-protein kinase At4g27290 [Camellia sinensis]	-	-	-	-	-	-	-
MSTRG.122	--	-	-	-	-	-	-	-	-
MSTRG.12205	--	uncharacterized protein LOC114259394 [Camellia sinensis]	-	-	-	-	-	-	-
MSTRG.12206	--	-	-	-	-	-	-	-	-
MSTRG.12212	Os05g0361200	ferrochelatase-2, chloroplastic-like [Camellia sinensis]	-	-	-	-	-	GO:0003824//catalytic activity	GO:0006779//porphyrin-containing compound biosynthetic process
MSTRG.12213	--	probable leucine-rich repeat receptor-like protein kinase At1g68400 [Camellia sinensis]	-	-	-	-	-	-	-
MSTRG.12224	SSL10	protein STRICTOSIDINE SYNTHASE-LIKE 10-like [Camellia sinensis]	-	-	-	-	-	GO:0016843//amine-lyase activity	-
MSTRG.12229	--	-	-	-	-	-	-	-	-
MSTRG.12238	--	Micronuclear linker histone-gamma like [Actinidia chinensis var. chinensis] [Actinidia chinensis]	-	-	-	-	-	-	-
MSTRG.12244	UPL1	LOW QUALITY PROTEIN: E3 ubiquitin-protein ligase UPL1-like [Camellia sinensis]	-	-	-	-	-	GO:0003824//catalytic activity	GO:0032446//protein modification by small protein conjugation
MSTRG.12245	UPL1	LOW QUALITY PROTEIN: E3 ubiquitin-protein ligase UPL1-like [Camellia sinensis]	-	-	-	-	-	-	-
MSTRG.12246	UPL1	LOW QUALITY PROTEIN: E3 ubiquitin-protein ligase UPL1-like [Camellia sinensis]	-	-	-	-	-	-	-
MSTRG.12251	--	atherin-like [Camellia sinensis]	-	-	-	-	-	-	-
MSTRG.12253	--	Sugar transport protein [Hibiscus syriacus]	-	-	-	-	-	-	-
MSTRG.12261	--	uncharacterized protein LOC114258647 [Camellia sinensis]	-	-	-	-	-	-	-
MSTRG.12262	LPEAT2	lysophospholipid acyltransferase LPEAT2-like isoform X1 [Camellia sinensis]	-	-	-	-	-	-	-
MSTRG.12267	LOV1	disease resistance RPP8-like protein 3 [Camellia sinensis]	-	-	-	-	-	-	-
MSTRG.12269	--	uncharacterized protein LOC114281619 isoform X2 [Camellia sinensis]	-	-	-	-	-	-	-
MSTRG.12271	--	Phosphatidylinositol 4,5-bisphosphate 5-phosphatase [Actinidia chinensis var. chinensis] [Actinidia chinensis]	-	-	-	-	-	-	-
MSTRG.12274	ASY1	meiosis-specific protein ASY1-like [Camellia sinensis]	-	-	-	-	-	-	-
MSTRG.12276	--	CST complex subunit CTC1 isoform X1 [Camellia sinensis]	-	-	-	-	-	-	-
MSTRG.12277	--	CST complex subunit CTC1 isoform X3 [Camellia sinensis]	-	-	-	-	-	-	-
MSTRG.12281	--	-	-	-	-	-	-	-	-
MSTRG.12282	--	early endosome antigen 1-like isoform X2 [Camellia sinensis]	-	-	-	-	-	-	-
MSTRG.12283	--	hypothetical protein TEA_003312 [Camellia sinensis var. sinensis] [Camellia sinensis]	-	-	-	-	-	-	-
MSTRG.12287	--	-	-	-	-	-	-	-	-
MSTRG.12293	GAPCP1	glyceraldehyde-3-phosphate dehydrogenase GAPCP1, chloroplastic-like [Camellia sinensis]	-	-	-	-	-	-	-
MSTRG.12302	RAP2-7	ethylene-responsive transcription factor RAP2-7-like [Camellia sinensis]	-	-	-	-	-	-	-
MSTRG.12307	APX1	L-ascorbate peroxidase, cytosolic-like [Camellia sinensis]	-	-	-	-	-	-	-
MSTRG.12314	GSTL3	chaperone protein, partial [Solanum nigrum]	-	-	-	-	-	-	-
MSTRG.12321	--	uncharacterized protein LOC114265336 isoform X3 [Camellia sinensis]	-	-	-	-	-	-	-
MSTRG.12327	--	PREDICTED: formin-like protein 4 isoform X2 [Vitis vinifera]	-	-	-	-	-	-	-
MSTRG.12330	ABHD17B	Detected protein of confused Function [Hibiscus syriacus]	-	-	-	-	-	-	-
MSTRG.12338	ATG12	ubiquitin-like protein ATG12 [Camellia sinensis]	-	-	-	-	-	-	-
MSTRG.12340	--	GATA transcription factor 25-like isoform X1 [Camellia sinensis]	-	-	-	-	-	-	-
MSTRG.12354	UBP1	ubiquitin carboxyl-terminal hydrolase 2-like [Camellia sinensis]	-	-	-	-	-	-	-
MSTRG.12360	CYP716A17	beta-amyrin 28-monooxygenase-like [Camellia sinensis]	-	-	-	-	-	-	-
MSTRG.12367	ppt-1	palmitoyl-protein thioesterase 1-like [Camellia sinensis]	-	-	-	-	-	GO:0016790//thiolester hydrolase activity	-
MSTRG.12379	--	protein TRM32-like [Camellia sinensis]	-	-	-	-	-	-	-
MSTRG.12382	WRKY3	probable WRKY transcription factor 4 isoform X2 [Camellia sinensis]	-	-	-	-	-	-	-
MSTRG.12384	--	hypothetical protein TEA_025380 [Camellia sinensis var. sinensis] [Camellia sinensis]	-	-	-	-	-	-	-
MSTRG.12385	--	hypothetical protein TEA_025380 [Camellia sinensis var. sinensis] [Camellia sinensis]	-	-	-	-	-	-	-
MSTRG.12386	--	hypothetical protein TEA_011042 [Camellia sinensis var. sinensis] [Camellia sinensis]	-	-	-	-	-	-	-
MSTRG.1239	PR	perakine reductase-like isoform X1 [Camellia sinensis]	-	-	-	-	-	-	-
MSTRG.124	--	EG45-like domain containing protein isoform X2 [Camellia sinensis]	-	-	-	-	-	-	-
MSTRG.12404	--	U11/U12 small nuclear ribonucleoprotein 48 kDa protein [Camellia sinensis]	-	-	-	-	-	-	-
MSTRG.12406	--	BAG-associated GRAM protein 1-like [Camellia sinensis]	-	-	-	-	-	-	-
MSTRG.12408	--	bromodomain-containing protein 4-like isoform X2 [Camellia sinensis]	-	-	-	-	-	-	-
MSTRG.12409	GUX3	UDP-glucuronate:xylan alpha-glucuronosyltransferase 3 [Actinidia chinensis var. chinensis] [Actinidia chinensis]	-	-	-	-	-	-	-
MSTRG.12415	--	glyceraldehyde-3-phosphate dehydrogenase, glycosomal-like [Camellia sinensis]	-	-	-	-	-	-	-
MSTRG.12421	ASK4	shaggy-related protein kinase kappa [Camellia sinensis]	-	-	-	-	-	-	-
MSTRG.12435	--	sulfoquinovosyl transferase SQD2-like isoform X3 [Camellia sinensis]	-	-	-	-	-	-	-
MSTRG.12438	VPS35A	vacuolar protein sorting-associated protein 35B-like isoform X4 [Durio zibethinus]	-	-	-	-	-	-	-
MSTRG.12446	--	Syntaxin-binding protein 5-like [Actinidia chinensis var. chinensis] [Actinidia chinensis]	-	-	-	-	-	-	-
MSTRG.12462	--	extensin-2-like [Camellia sinensis]	-	-	-	-	-	-	-
MSTRG.12463	--	nascent polypeptide-associated complex subunit alpha, muscle-specific form-like [Cucurbita pepo subsp. pepo] [Cucurbita pepo]	-	-	-	-	-	-	-
MSTRG.12465	--	extensin-2-like [Camellia sinensis]	-	-	-	-	-	-	-
MSTRG.12471	--	hypothetical protein PRUPE_7G066300 [Prunus persica]	-	-	-	-	-	-	-
MSTRG.12472	--	hypothetical protein PRUPE_7G066300 [Prunus persica]	-	-	-	-	-	-	-
MSTRG.1248	--	chaperonin CPN60-like 2, mitochondrial [Camellia sinensis]	-	-	-	-	-	-	-
MSTRG.12486	At5g45670	GDSL esterase/lipase At5g45670-like isoform X1 [Camellia sinensis]	-	-	-	-	-	GO:0016787//hydrolase activity	-
MSTRG.12494	--	uncharacterized protein LOC114307404 isoform X1 [Camellia sinensis]	-	-	-	-	-	-	-
MSTRG.12495	CAD1	MACPF domain-containing protein CAD1 [Camellia sinensis]	-	-	-	-	-	-	GO:0002252//immune effector process;GO:0006605//protein targeting;GO:0006952//defense response;GO:0009617//response to bacterium;GO:0009620//response to fungus;GO:0009755//hormone-mediated signaling pathway;GO:0009863//salicylic acid mediated signaling pathway;GO:0010243//response to organonitrogen compound;GO:0010565//regulation of cellular ketone metabolic process;GO:0033554//cellular response …
MSTRG.12499	CBSX3	CBS domain-containing protein CBSX3, mitochondrial-like isoform X1 [Camellia sinensis]	-	-	-	-	-	GO:0017076//purine nucleotide binding	-
MSTRG.125	--	Retrovirus-related Pol polyprotein from transposon TNT 1-94 [Vitis vinifera]	-	-	-	-	-	-	-
MSTRG.1250	--	26S proteasome regulatory subunit 8 homolog B-like [Camellia sinensis]	-	-	-	-	-	-	-
MSTRG.12501	RL5	protein RADIALIS-like 4 [Camellia sinensis]	-	-	-	-	-	-	-
MSTRG.12504	--	nucleosome-remodeling factor subunit BPTF-like [Camellia sinensis]	-	-	-	-	-	-	-
MSTRG.12505	--	ganglioside-induced differentiation-associated-protein 2-like, partial [Camellia sinensis]	-	-	-	-	-	-	-
MSTRG.12506	--	neural Wiskott-Aldrich syndrome protein-like [Camellia sinensis]	-	-	-	-	-	-	-
MSTRG.1251	--	Aspartate racemase [Actinidia chinensis var. chinensis] [Actinidia chinensis]	-	-	-	-	-	GO:0016855//racemase and epimerase activity, acting on amino acids and derivatives	-
MSTRG.12511	RPL23	60S ribosomal protein L23-like [Camellia sinensis]	-	-	-	-	GO:0030529//intracellular ribonucleoprotein complex	-	GO:0010467//gene expression
MSTRG.12515	--	Protein LONGIFOLIA like [Actinidia chinensis var. chinensis] [Actinidia chinensis]	-	-	-	-	-	-	-
MSTRG.12517	--	hypothetical protein E2542_SST17575 [Spatholobus suberectus]	-	-	-	-	-	-	-
MSTRG.12526	pif1	ATP-dependent DNA helicase PIF1-like [Camellia sinensis]	-	-	-	-	-	-	-
MSTRG.12546	NAR1	protein NAR1-like isoform X2 [Camellia sinensis]	-	-	-	-	-	-	-
MSTRG.12548	--	-	-	-	-	-	-	-	-
MSTRG.12556	DJA7A	Chaperone protein DnaJ [Spatholobus suberectus]	-	-	-	-	-	GO:0005515//protein binding	-
MSTRG.12557	--	uncharacterized protein LOC114306782 isoform X2 [Camellia sinensis]	-	-	-	-	-	-	-
MSTRG.12569	RLP6	receptor-like protein Cf-9 [Camellia sinensis]	-	-	-	-	-	-	-
MSTRG.12582	--	uncharacterized protein LOC114310153 isoform X1 [Camellia sinensis]	-	-	-	-	-	-	-
MSTRG.12586	RPN7	disease resistance protein RPM1-like [Camellia sinensis]	-	-	-	-	-	-	-
MSTRG.1259	--	telomere repeat-binding factor 5-like [Camellia sinensis]	-	-	-	-	GO:0043231//intracellular membrane-bounded organelle	GO:0003676//nucleic acid binding	GO:0034728//nucleosome organization
MSTRG.12592	TOUSLED	LOW QUALITY PROTEIN: serine/threonine-protein kinase TOUSLED-like [Camellia sinensis]	-	-	-	-	-	-	-
MSTRG.12593	TOUSLED	LOW QUALITY PROTEIN: serine/threonine-protein kinase TOUSLED-like [Camellia sinensis]	-	-	-	-	GO:0009536//plastid	GO:0004672//protein kinase activity;GO:0005515//protein binding;GO:0032550//purine ribonucleoside binding	GO:0006464//cellular protein modification process;GO:0006796//phosphate-containing compound metabolic process
MSTRG.12594	--	chlororespiratory reduction 42 [Pelargonium tetragonum]	-	-	-	-	-	-	GO:0009451//RNA modification;GO:0043623//cellular protein complex assembly
MSTRG.12597	--	DNA polymerase alpha subunit B-like [Camellia sinensis]	-	-	-	-	-	-	-
MSTRG.12599	TOUSLED	LOW QUALITY PROTEIN: serine/threonine-protein kinase TOUSLED-like [Camellia sinensis]	-	-	-	-	-	-	-
MSTRG.12603	HAC12	histone acetyltransferase HAC1-like [Camellia sinensis]	-	-	-	-	-	-	-
MSTRG.12606	--	hypothetical protein TEA_009431 [Camellia sinensis var. sinensis] [Camellia sinensis]	-	-	-	-	-	-	-
MSTRG.12607	--	hypothetical protein TEA_009431 [Camellia sinensis var. sinensis] [Camellia sinensis]	-	-	-	-	-	-	-
MSTRG.12608	--	-	-	-	-	-	-	-	-
MSTRG.12609	SAC8	U1 small nuclear ribonucleoprotein A [Camellia sinensis]	-	-	-	-	-	-	-
MSTRG.12612	--	-	-	-	-	-	-	-	-
MSTRG.12613	--	-	-	-	-	-	-	-	-
MSTRG.12618	--	receptor-like protein 6 isoform X2 [Camellia sinensis]	-	-	-	-	-	-	-
MSTRG.12619	--	protein unc-13 homolog isoform X3 [Camellia sinensis]	-	-	-	-	-	-	-
MSTRG.12626	CCR1	cinnamoyl-CoA reductase 1-like isoform X2 [Camellia sinensis]	-	-	-	-	-	-	-
MSTRG.12632	--	probable carboxylesterase 12 [Camellia sinensis]	-	-	-	-	-	-	-
MSTRG.12655	HMGS	hydroxymethylglutaryl-CoA synthase-like [Camellia sinensis]	-	-	-	-	-	-	-
MSTRG.12658	--	probable LRR receptor-like serine/threonine-protein kinase At1g53440 isoform X1 [Camellia sinensis]	-	-	-	-	-	-	-
MSTRG.12675	RABA5D	ras-related protein RABA5e-like [Camellia sinensis]	-	-	-	-	-	-	-
MSTRG.12685	PP2A1	protein PHLOEM PROTEIN 2-LIKE A1-like [Camellia sinensis]	-	-	-	-	-	-	-
MSTRG.12693	--	lectin-like [Camellia sinensis]	-	-	-	-	-	-	-
MSTRG.12696	RPP13	disease resistance protein RPP13-like [Camellia sinensis]	-	-	-	-	-	-	-
MSTRG.12698	--	uncharacterized protein LOC114320524 [Camellia sinensis]	-	-	-	-	-	-	-
MSTRG.12699	PP2A1	protein PHLOEM PROTEIN 2-LIKE A1-like isoform X1 [Camellia sinensis]	-	-	-	-	-	-	-
MSTRG.12711	ORF	ORF3, partial [Dioscorea rotundata]	-	-	-	-	-	-	-
MSTRG.12715	--	mucin-5AC-like [Camellia sinensis]	-	-	-	-	-	-	-
MSTRG.12716	AOG	abscisate beta-glucosyltransferase-like [Camellia sinensis]	-	-	-	-	-	-	-
MSTRG.12720	At1g26090	Arsenical pump ATPase, ArsA/GET3 protein [Actinidia chinensis var. chinensis] [Actinidia chinensis]	-	-	-	-	-	-	-
MSTRG.12722	TY2B-B	transposable element gene [Prunus dulcis]	-	-	-	-	-	-	-
MSTRG.1273	--	F-box-like domain-containing protein [Cephalotus follicularis]	-	-	-	-	-	-	-
MSTRG.12730	--	FBD-associated F-box protein [Actinidia chinensis var. chinensis] [Actinidia chinensis]	-	-	-	-	-	-	-
MSTRG.1274	--	F-box-like domain-containing protein [Cephalotus follicularis]	-	-	-	-	-	-	-
MSTRG.12745	--	-	-	-	-	-	-	-	-
MSTRG.1275	--	-	-	-	-	-	-	-	-
MSTRG.12750	--	Protein ALP1-like [Vitis vinifera]	-	-	-	-	-	-	-
MSTRG.12754	--	uncharacterized protein LOC114320793 [Camellia sinensis]	-	-	-	-	-	-	-
MSTRG.12757	--	hypothetical protein TEA_001353 [Camellia sinensis var. sinensis] [Camellia sinensis]	-	-	-	-	-	-	-
MSTRG.12771	smkA	serine/threonine-protein phosphatase 4 regulatory subunit 3-like isoform X2 [Camellia sinensis]	-	-	-	-	-	-	-
MSTRG.12774	--	-	-	-	-	-	-	-	-
MSTRG.12779	--	Calponiny domain-containing protein [Actinidia chinensis var. chinensis] [Actinidia chinensis]	-	-	-	-	-	-	-
MSTRG.1278	--	Kelch repeat and BTB domain-containing protein [Actinidia chinensis var. chinensis] [Actinidia chinensis]	-	-	-	-	-	-	-
MSTRG.12782	--	F-box/kelch-repeat protein At4g33900-like [Camellia sinensis]	-	-	-	-	-	-	-
MSTRG.12828	--	-	-	-	-	-	-	-	-
MSTRG.12830	PETJ	cytochrome c6, chloroplastic isoform X3 [Camellia sinensis]	-	-	-	-	-	-	-
MSTRG.12838	RPL6	60S ribosomal protein L6-like [Camellia sinensis]	-	-	-	-	-	-	-
MSTRG.12839	ORRM6	organelle RRM domain-containing protein 6, chloroplastic-like [Camellia sinensis]	-	-	-	-	-	-	-
MSTRG.12842	--	sec1 family domain-containing protein MIP3-like [Camellia sinensis]	-	-	-	-	-	-	-
MSTRG.12844	--	Calcium sensing receptor like [Actinidia chinensis var. chinensis] [Actinidia chinensis]	-	-	-	-	-	-	-
MSTRG.12845	--	Calcium sensing receptor like [Actinidia chinensis var. chinensis] [Actinidia chinensis]	-	-	-	-	-	-	-
MSTRG.12846	--	DNA-directed RNA polymerase subunit beta' [Theobroma cacao]	-	-	-	-	-	GO:0004518//nuclease activity	GO:0090304//nucleic acid metabolic process
MSTRG.12848	--	Cytochrome c oxidase assembly factor like [Actinidia chinensis var. chinensis] [Actinidia chinensis]	-	-	-	-	-	-	-
MSTRG.12853	--	hypothetical protein TEA_001473 [Camellia sinensis var. sinensis] [Camellia sinensis]	-	-	-	-	-	-	-
MSTRG.12857	--	LRR receptor-like serine/threonine-protein kinase [Actinidia chinensis var. chinensis] [Actinidia chinensis]	-	-	-	-	-	-	-
MSTRG.12858	--	coiled-coil domain-containing protein 66-like [Camellia sinensis]	-	-	-	-	-	-	-
MSTRG.12859	--	protein Star [Carica papaya]	-	-	-	-	-	-	GO:0010033//response to organic substance;GO:0044763//single-organism cellular process
MSTRG.1286	--	AUGMIN subunit 5-like [Camellia sinensis]	-	-	-	-	-	-	-
MSTRG.12860	SBT1.2	subtilisin-like protease SBT1.2 [Camellia sinensis]	-	-	-	-	-	-	-
MSTRG.12868	I-2	protein phosphatase inhibitor 2-like isoform X2 [Camellia sinensis]	-	-	-	-	-	-	GO:0009892//negative regulation of metabolic process;GO:0010646//regulation of cell communication;GO:0010921//regulation of phosphatase activity
MSTRG.12875	--	-	-	-	-	-	-	-	-
MSTRG.12883	--	DNA topoisomerase 3-alpha-like [Camellia sinensis]	-	-	-	-	-	-	-
MSTRG.12886	--	hypothetical protein TEA_015456 [Camellia sinensis var. sinensis] [Camellia sinensis]	-	-	-	-	-	-	-
MSTRG.12890	--	hypothetical protein TEA_002262 [Camellia sinensis var. sinensis] [Camellia sinensis]	-	-	-	-	-	-	-
MSTRG.12894	--	sec1 family domain-containing protein MIP3-like [Camellia sinensis]	-	-	-	-	-	-	-
MSTRG.12917	wdr48	WD repeat-containing protein 48-like [Camellia sinensis]	-	-	-	-	GO:0031461//cullin-RING ubiquitin ligase complex	-	GO:0006625//protein targeting to peroxisome;GO:0009062//fatty acid catabolic process;GO:0009791//post-embryonic development
MSTRG.12919	--	synaptotagmin-4-like [Camellia sinensis]	-	-	-	-	-	-	-
MSTRG.1292	GLIP2	GDSL esterase/lipase 1-like isoform X4 [Camellia sinensis]	-	-	-	-	-	GO:0016787//hydrolase activity	-
MSTRG.12923	--	disease resistance protein RGA2-like [Camellia sinensis]	-	-	-	-	-	-	-
MSTRG.12932	ARF1	ADP-ribosylation factor-like isoform X1 [Camellia sinensis]	-	-	-	-	-	-	-
MSTRG.12935	SKIP2	F-box protein At1g47056-like [Camellia sinensis]	-	-	-	-	-	-	-
MSTRG.12936	SKIP2	F-box protein At1g47056-like [Camellia sinensis]	-	-	-	-	-	-	-
MSTRG.12945	EMB3003	dihydrolipoyllysine-residue acetyltransferase component 5 of pyruvate dehydrogenase complex, chloroplastic-like [Camellia sinensis]	-	-	-	-	-	-	-
MSTRG.12948	--	uncharacterized protein LOC114303460 [Camellia sinensis]	-	-	-	-	-	-	-
MSTRG.12953	HIPP03	heavy metal-associated isoprenylated plant protein 3 [Camellia sinensis]	-	-	-	-	-	-	-
MSTRG.12969	--	glutathione S-transferase T3-like [Camellia sinensis]	-	-	-	-	-	-	-
MSTRG.12971	BGAL1	beta-galactosidase 1-like [Camellia sinensis]	-	-	-	-	-	-	-
MSTRG.12973	--	B2 protein-like [Camellia sinensis]	-	-	-	-	-	-	-
MSTRG.12978	PGK1	LOW QUALITY PROTEIN: phosphoglycerate kinase, chloroplastic-like [Camellia sinensis]	-	-	-	-	-	-	-
MSTRG.12979	--	ATP-dependent zinc metalloprotease [Actinidia chinensis var. chinensis] [Actinidia chinensis]	-	-	-	-	-	-	-
MSTRG.12981	ABH1	ARM repeat superfamily protein isoform 2 [Theobroma cacao]	-	-	-	-	GO:0034518//RNA cap binding complex;GO:0043231//intracellular membrane-bounded organelle	GO:0003676//nucleic acid binding	GO:0000097//sulfur amino acid biosynthetic process;GO:0000398//mRNA splicing, via spliceosome;GO:0001101//response to acid chemical;GO:0003006//developmental process involved in reproduction;GO:0006305//DNA alkylation;GO:0006351//transcription, DNA-templated;GO:0007017//microtubule-based process;GO:0009409//response to cold;GO:0009639//response to red or far red light;GO:0009756//carbohydrate med…
MSTRG.12982	ABH1	nuclear cap-binding protein subunit 1 [Camellia sinensis]	-	-	-	-	GO:0034518//RNA cap binding complex	GO:0003676//nucleic acid binding	GO:0000398//mRNA splicing, via spliceosome;GO:0050658//RNA transport
MSTRG.12987	GAPCP1	glyceraldehyde-3-phosphate dehydrogenase GAPCP1, chloroplastic-like [Camellia sinensis]	-	-	-	-	-	-	-
MSTRG.12993	EMB2217	leucine-rich repeat extensin-like protein 5 [Camellia sinensis]	-	-	-	-	-	-	-
MSTRG.12998	DGK2	diacylglycerol kinase 2 [Camellia sinensis]	-	-	-	-	-	-	-
MSTRG.1300	ABCI6	ABC transporter I family member 6, chloroplastic-like [Camellia sinensis]	-	-	-	-	-	-	-
MSTRG.13003	--	hypothetical protein TEA_018186 [Camellia sinensis var. sinensis] [Camellia sinensis]	-	-	-	-	-	-	-
MSTRG.13016	--	SET domain-containing protein [Actinidia chinensis var. chinensis] [Actinidia chinensis]	-	-	-	-	-	-	-
MSTRG.13020	At3g49630	2-oxoglutarate-Fe(II) type oxidoreductase hxnY-like isoform X1 [Camellia sinensis]	-	-	-	-	-	-	-
MSTRG.13025	--	-	-	-	-	-	-	-	-
MSTRG.13049	--	polycomb group protein EMBRYONIC FLOWER 2-like isoform X4 [Camellia sinensis]	-	-	-	-	-	-	-
MSTRG.1305	--	nigrin b-like [Camellia sinensis]	-	-	-	-	-	-	-
MSTRG.1306	--	protein ALP1-like [Camellia sinensis]	-	-	-	-	-	-	-
MSTRG.13071	--	hypothetical protein TEA_025380 [Camellia sinensis var. sinensis] [Camellia sinensis]	-	-	-	-	-	-	-
MSTRG.13083	--	vicilin-like seed storage protein At2g18540 [Camellia sinensis]	-	-	-	-	-	-	-
MSTRG.13085	TY3B-G	protein NYNRIN-like protein [Cinnamomum micranthum f. kanehirae]	-	-	-	-	-	-	-
MSTRG.13090	--	Tetraspanin [Gossypium australe]	-	-	-	-	-	-	-
MSTRG.13103	TPR1	sugar transporter ERD6-like 7 isoform X1 [Camellia sinensis]	-	-	-	-	-	-	-
MSTRG.13114	CDKF-4	cyclin-dependent kinase F-4-like, partial [Camellia sinensis]	-	-	-	-	-	-	-
MSTRG.13116	--	S-protein homolog 29-like [Camellia sinensis]	-	-	-	-	-	-	-
MSTRG.13117	--	S-protein homolog 29-like [Camellia sinensis]	-	-	-	-	-	-	-
MSTRG.13119	--	Ty3/gypsy retrotransposon protein [Cucumis melo var. makuwa] [Cucumis melo]	-	-	-	-	-	-	-
MSTRG.13120	--	hypothetical protein TEA_022541 [Camellia sinensis var. sinensis] [Camellia sinensis]	-	-	-	-	-	-	-
MSTRG.13122	NOC4	nucleolar complex protein 4 homolog isoform X4 [Camellia sinensis]	-	-	-	-	-	-	-
MSTRG.13123	--	iron-sulfur cluster co-chaperone protein HscB homolog isoform X1 [Camellia sinensis]	-	-	-	-	-	-	-
MSTRG.13137	At3g45090	PREDICTED: P-loop NTPase domain-containing protein LPA1 homolog 2-like [Nelumbo nucifera]	-	-	-	-	-	-	-
MSTRG.13140	--	hypothetical protein TEA_018915 [Camellia sinensis var. sinensis] [Camellia sinensis]	-	-	-	-	-	-	-
MSTRG.13152	At1g16700	NADH dehydrogenase [ubiquinone] iron-sulfur protein 8, mitochondrial-like [Camellia sinensis]	-	-	-	-	-	-	-
MSTRG.13156	--	N-carbamoylputrescine amidase-like isoform X1 [Camellia sinensis]	-	-	-	-	-	-	-
MSTRG.13158	SEOB	protein SIEVE ELEMENT OCCLUSION B-like [Camellia sinensis]	-	-	-	-	-	-	-
MSTRG.13159	SEOA	protein SIEVE ELEMENT OCCLUSION B-like [Camellia sinensis]	-	-	-	-	-	-	-
MSTRG.13162	RSH1	DUF21 domain-containing protein At1g47330-like [Camellia sinensis]	-	-	-	-	-	-	-
MSTRG.13163	--	DUF21 domain-containing protein At2g14520-like isoform X3 [Camellia sinensis]	-	-	-	-	-	-	-
MSTRG.13170	--	glutathione S-transferase T3-like [Camellia sinensis]	-	-	-	-	-	-	-
MSTRG.13171	--	glutathione S-transferase T3-like [Camellia sinensis]	-	-	-	-	-	-	-
MSTRG.13172	--	glutathione S-transferase T3-like [Camellia sinensis]	-	-	-	-	-	-	-
MSTRG.13173	--	glutathione S-transferase T2-like [Camellia sinensis]	-	-	-	-	-	-	-
MSTRG.13177	--	heat shock 70 kDa protein 10, mitochondrial-like [Camellia sinensis]	-	-	-	-	-	-	-
MSTRG.13179	21D7	probable LRR receptor-like serine/threonine-protein kinase At1g53440 isoform X2 [Camellia sinensis]	-	-	-	-	-	-	-
MSTRG.13208	At1g30230	elongation factor 1-delta [Camellia sinensis]	-	-	-	-	GO:0043234//protein complex	GO:0008135//translation factor activity, RNA binding	GO:0010467//gene expression;GO:0034645//cellular macromolecule biosynthetic process
MSTRG.1321	BTAF1	LOW QUALITY PROTEIN: TATA-binding protein-associated factor BTAF1-like [Camellia sinensis]	-	-	-	-	-	-	-
MSTRG.13217	--	Protein bfr2 like [Actinidia chinensis var. chinensis] [Actinidia chinensis]	-	-	-	-	-	-	-
MSTRG.13224	MAIL3	serine/threonine-protein phosphatase 7 long form homolog [Camellia sinensis]	-	-	-	-	-	-	-
MSTRG.13228	--	-	-	-	-	-	-	-	-
MSTRG.13233	At3g08650	Zinc transporter like, partial [Actinidia chinensis var. chinensis] [Actinidia chinensis]	-	-	-	-	-	-	-
MSTRG.13234	At3g08650	Zinc transporter like, partial [Actinidia chinensis var. chinensis] [Actinidia chinensis]	-	-	-	-	-	-	-
MSTRG.13236	--	PHD finger protein [Actinidia chinensis var. chinensis] [Actinidia chinensis]	-	-	-	-	-	-	-
MSTRG.13260	--	transmembrane protein 120 homolog isoform X1 [Camellia sinensis]	-	-	-	-	-	-	-
MSTRG.13261	GIP	Beta-galactosidase [Dorcoceras hygrometricum]	-	-	-	-	-	-	-
MSTRG.13263	--	phosphoinositide phospholipase C 2-like [Camellia sinensis]	-	-	-	-	-	-	-
MSTRG.13265	--	hexokinase-1 protein [Trema orientale]	-	-	-	-	-	-	-
MSTRG.13266	--	Glucose-6-phosphate/phosphate translocator 2, chloroplastic [Vitis vinifera]	-	-	-	-	-	-	-
MSTRG.13268	FD	FD protein, partial [Camellia oleifera]	-	-	-	-	-	-	-
MSTRG.13272	UBC2	ubiquitin-conjugating enzyme E2 D1-like [Camellia sinensis]	-	-	-	-	-	-	-
MSTRG.13273	SUVR4	probable inactive histone-lysine N-methyltransferase SUVR2 isoform X3 [Camellia sinensis]	-	-	-	-	-	-	-
MSTRG.13274	--	hypothetical protein TEA_015829 [Camellia sinensis var. sinensis] [Camellia sinensis]	-	-	-	-	-	-	-
MSTRG.13276	--	-	-	-	-	-	-	-	-
MSTRG.13280	PNSB3	PREDICTED: photosynthetic NDH subunit of subcomplex B 3, chloroplastic [Ipomoea nil]	-	-	-	-	-	GO:0043169//cation binding;GO:0051540//metal cluster binding	GO:0009687//abscisic acid metabolic process
MSTRG.13283	--	disease resistance protein At4g27190-like isoform X1 [Camellia sinensis]	-	-	-	-	-	-	-
MSTRG.13286	--	hypothetical protein TEA_000573 [Camellia sinensis var. sinensis] [Camellia sinensis]	-	-	-	-	-	-	-
MSTRG.13295	--	protein FAR-RED ELONGATED HYPOCOTYL 3-like [Camellia sinensis]	-	-	-	-	-	-	-
MSTRG.13299	--	G-box-binding factor like [Actinidia chinensis var. chinensis] [Actinidia chinensis]	-	-	-	-	-	-	-
MSTRG.13304	--	histone H1-I-like [Camellia sinensis]	-	-	-	-	-	-	-
MSTRG.13315	--	TRAF-like family protein [Corchorus capsularis]	-	-	-	-	-	-	-
MSTRG.13316	SOX	sulfite oxidase-like [Camellia sinensis]	-	-	-	-	-	-	-
MSTRG.13319	MEFG1	elongation factor G-2, mitochondrial-like [Camellia sinensis]	-	-	-	-	GO:0043231//intracellular membrane-bounded organelle	GO:0008135//translation factor activity, RNA binding;GO:0017111//nucleoside-triphosphatase activity;GO:0032550//purine ribonucleoside binding	GO:0006414//translational elongation
MSTRG.13329	UGP3	UTP--glucose-1-phosphate uridylyltransferase 3, chloroplastic isoform X2 [Camellia sinensis]	-	-	-	-	-	-	-
MSTRG.13331	--	hypothetical protein TEA_021325 [Camellia sinensis var. sinensis] [Camellia sinensis]	-	-	-	-	-	-	-
MSTRG.13333	TULP8	tubby-like F-box protein 8 [Camellia sinensis]	-	-	-	-	-	-	-
MSTRG.13336	--	uncharacterized protein LOC114284441 isoform X2 [Camellia sinensis]	-	-	-	-	-	-	-
MSTRG.13337	At2g40860/At2g40870	TSL-kinase interacting protein 1 isoform X1 [Camellia sinensis]	-	-	-	-	-	-	-
MSTRG.13356	--	-	-	-	-	-	-	-	-
MSTRG.1336	KELP	RNA polymerase II transcriptional coactivator KELP like [Actinidia chinensis var. chinensis] [Actinidia chinensis]	-	-	-	-	-	-	-
MSTRG.13361	--	-	-	-	-	-	-	-	-
MSTRG.13367	--	-	-	-	-	-	-	-	-
MSTRG.13371	UGT74F2	UDP-glycosyltransferase 74F2-like [Camellia sinensis]	-	-	-	-	-	GO:0016757//transferase activity, transferring glycosyl groups	-
MSTRG.13380	At5g08430	Plus-3 domain, subgroup protein [Actinidia chinensis var. chinensis] [Actinidia chinensis]	-	-	-	-	-	-	-
MSTRG.13385	sen1	Helicase MAGATAMA 3 [Actinidia chinensis var. chinensis] [Actinidia chinensis]	-	-	-	-	-	-	-
MSTRG.13389	LSM8	sm-like protein LSM8 isoform X1 [Camellia sinensis]	-	-	-	-	-	-	-
MSTRG.13392	--	receptor-like serine/threonine-protein kinase At3g01300 [Camellia sinensis]	-	-	-	-	-	-	-
MSTRG.13393	--	Myocyte-specific enhancer factor 2C like [Actinidia chinensis var. chinensis] [Actinidia chinensis]	-	-	-	-	-	-	-
MSTRG.13394	--	Phosphatidylinositol N-acetylglucosaminyltransferase subunit H like [Actinidia chinensis var. chinensis] [Actinidia chinensis]	-	-	-	-	-	-	-
MSTRG.13414	--	-	-	-	-	-	-	-	-
MSTRG.13426	At1g49730	probable receptor-like protein kinase At1g49730 isoform X2 [Camellia sinensis]	-	-	-	-	-	GO:0004672//protein kinase activity;GO:0032550//purine ribonucleoside binding	GO:0006464//cellular protein modification process;GO:0006796//phosphate-containing compound metabolic process
MSTRG.13427	At5g67130	PI-PLC X domain-containing protein At5g67130-like, partial [Camellia sinensis]	-	-	-	-	-	-	-
MSTRG.13430	UBP7	Ubiquitin carboxyl-terminal hydrolase 6 [Vitis vinifera]	-	-	-	-	-	GO:0070011//peptidase activity, acting on L-amino acid peptides	GO:0019941//modification-dependent protein catabolic process
MSTRG.13432	--	E3 ubiquitin protein ligase RIN2-like [Camellia sinensis]	-	-	-	-	-	-	-
MSTRG.13433	FRS6	protein FAR1-RELATED SEQUENCE 6-like [Camellia sinensis]	-	-	-	-	-	-	-
MSTRG.13445	RCS1	cysteine synthase-like [Camellia sinensis]	-	-	-	-	-	-	-
MSTRG.13449	--	protein tesmin/TSO1-like CXC 3 isoform X1 [Camellia sinensis]	-	-	-	-	-	-	-
MSTRG.13451	--	zinc finger matrin-type protein 2-like isoform X1 [Camellia sinensis]	-	-	-	-	-	-	-
MSTRG.13453	--	Transposon TX1 uncharacterized 149 kDa protein [Vitis vinifera]	-	-	-	-	-	-	-
MSTRG.13454	--	hypothetical protein TEA_005813 [Camellia sinensis var. sinensis] [Camellia sinensis]	-	-	-	-	-	-	-
MSTRG.13462	TUBB2	tubulin beta chain-like [Camellia sinensis]	-	-	-	-	-	-	-
MSTRG.13463	TUBB2	tubulin beta-6 chain-like isoform X1 [Camellia sinensis]	-	-	-	-	GO:0015630//microtubule cytoskeleton;GO:0032991//macromolecular complex	GO:0005198//structural molecule activity;GO:0017111//nucleoside-triphosphatase activity;GO:0032550//purine ribonucleoside binding	GO:0043623//cellular protein complex assembly;GO:0044763//single-organism cellular process
MSTRG.13464	--	Hydroxyacylglutathione hydrolase [Actinidia chinensis var. chinensis] [Actinidia chinensis]	-	-	-	-	-	-	-
MSTRG.13476	ROPGAP6	rho GTPase-activating protein 7-like [Camellia sinensis]	-	-	-	-	GO:0044464//cell part	-	GO:0043087//regulation of GTPase activity
MSTRG.13477	--	rho GTPase-activating protein 7-like [Camellia sinensis]	-	-	-	-	-	-	-
MSTRG.13478	At3g47570	probable LRR receptor-like serine/threonine-protein kinase At3g47570 [Camellia sinensis]	-	-	-	-	-	-	-
MSTRG.13479	--	-	-	-	-	-	-	-	-
MSTRG.13480	PFP-BETA	pyrophosphate--fructose 6-phosphate 1-phosphotransferase subunit beta [Camellia sinensis]	-	-	-	-	-	-	-
MSTRG.13487	OFUT15	O-fucosyltransferase 15-like isoform X1 [Camellia sinensis]	-	-	-	-	-	-	-
MSTRG.13488	SRF8	protein STRUBBELIG-RECEPTOR FAMILY 8 [Camellia sinensis]	-	-	-	-	-	-	-
MSTRG.13489	TIF3E1	LOW QUALITY PROTEIN: eukaryotic translation initiation factor 3 subunit E-like [Camellia sinensis]	-	-	-	-	GO:0043234//protein complex;GO:0070993//translation preinitiation complex	GO:0008135//translation factor activity, RNA binding	GO:0006417//regulation of translation
MSTRG.13500	DRP1E	heterogeneous nuclear ribonucleoprotein Q-like isoform X2 [Camellia sinensis]	-	-	-	-	-	-	-
MSTRG.13503	GGAT2	glutamate--glyoxylate aminotransferase 2 [Camellia sinensis]	-	-	-	-	-	GO:0016769//transferase activity, transferring nitrogenous groups;GO:0043168//anion binding	GO:0008152//metabolic process
MSTRG.1351	Sde2	replication stress response regulator SDE2-like [Camellia sinensis]	-	-	-	-	-	-	-
MSTRG.13512	--	-	-	-	-	-	-	-	-
MSTRG.13514	POT6	potassium transporter 8 isoform X1 [Malus domestica]	-	-	-	-	-	-	-
MSTRG.13516	SYT2	synaptotagmin-1-like [Camellia sinensis]	-	-	-	-	-	-	-
MSTRG.13521	SKP1A	SKP1-like protein 1B, partial [Camellia sinensis]	-	-	-	-	-	GO:0016772//transferase activity, transferring phosphorus-containing groups	GO:0006796//phosphate-containing compound metabolic process
MSTRG.13531	EF1	translation elongation factor 1 [Carex littledalei]	-	-	-	-	-	-	-
MSTRG.13535	--	-	-	-	-	-	-	-	-
MSTRG.13537	--	Endonuclease [Actinidia chinensis var. chinensis] [Actinidia chinensis]	-	-	-	-	-	-	-
MSTRG.1354	--	leucine-rich repeat extensin-like protein 4 isoform X2 [Camellia sinensis]	-	-	-	-	-	-	-
MSTRG.13552	--	hypothetical protein DCAR_030109 [Daucus carota subsp. sativus] [Daucus carota]	-	-	-	-	-	-	-
MSTRG.13555	--	Potassium transport system protein kup [Actinidia chinensis var. chinensis] [Actinidia chinensis]	-	-	-	-	-	-	-
MSTRG.13556	--	Potassium transport system protein kup [Actinidia chinensis var. chinensis] [Actinidia chinensis]	-	-	-	-	-	-	-
MSTRG.13562	--	hypothetical protein TEA_029153 [Camellia sinensis var. sinensis] [Camellia sinensis]	-	-	-	-	-	-	-
MSTRG.13567	D27	beta-carotene isomerase D27, chloroplastic-like [Camellia sinensis]	-	-	-	-	-	-	-
MSTRG.13568	D27	beta-carotene isomerase D27, chloroplastic-like [Camellia sinensis]	-	-	-	-	GO:0043231//intracellular membrane-bounded organelle	GO:0003824//catalytic activity;GO:0043169//cation binding	GO:0001763//morphogenesis of a branching structure;GO:0016106//sesquiterpenoid biosynthetic process
MSTRG.13576	MOR1	protein MOR1-like isoform X5 [Camellia sinensis]	-	-	-	-	-	-	-
MSTRG.13593	--	prostatic spermine-binding protein-like [Camellia sinensis]	-	-	-	-	-	-	-
MSTRG.13594	--	uncharacterized protein LOC114298097 [Camellia sinensis]	-	-	-	-	-	-	-
MSTRG.13599	At5g08430	Plus-3 domain, subgroup protein [Actinidia chinensis var. chinensis] [Actinidia chinensis]	-	-	-	-	-	-	-
MSTRG.13609	--	syntaxin-132-like isoform X2 [Camellia sinensis]	-	-	-	-	-	-	GO:0006810//transport
MSTRG.13617	--	-	-	-	-	-	-	-	-
MSTRG.13618	ORP1A	oxysterol-binding protein-related protein 1C isoform X1 [Elaeis guineensis]	-	-	-	-	-	-	-
MSTRG.13632	--	-	-	-	-	-	-	-	-
MSTRG.13639	JMJ16	Lysine-specific demethylase [Actinidia chinensis var. chinensis] [Actinidia chinensis]	-	-	-	-	-	-	-
MSTRG.13640	--	-	-	-	-	-	-	-	-
MSTRG.13642	FPS	farnesyl pyrophosphate synthase 1 [Camellia sinensis]	-	-	-	-	-	GO:0003824//catalytic activity	GO:0006720//isoprenoid metabolic process
MSTRG.13643	--	protein YELLOW LEAF 1, choloroplastic-like isoform X2 [Camellia sinensis]	-	-	-	-	-	-	-
MSTRG.13645	TCHQD	glutathione S-transferase TCHQD-like [Camellia sinensis]	-	-	-	-	-	-	-
MSTRG.13648	--	uncharacterized protein LOC114287446 isoform X1 [Camellia sinensis]	-	-	-	-	-	-	-
MSTRG.13653	PIGB	GPI mannosyltransferase 3 [Camellia sinensis]	-	-	-	-	-	-	-
MSTRG.13658	--	-	-	-	-	-	-	-	-
MSTRG.13660	At4g13710	aspartyl protease family protein At5g10770-like isoform X1 [Camellia sinensis]	-	-	-	-	-	-	-
MSTRG.13668	CDC6	cell division control protein 6 homolog [Camellia sinensis]	-	-	-	-	-	-	-
MSTRG.13669	CDC6	cell division control protein 6 homolog [Camellia sinensis]	-	-	-	-	-	-	-
MSTRG.13670	--	fanconi-associated nuclease 1 homolog isoform X6 [Camellia sinensis]	-	-	-	-	-	-	-
MSTRG.13671	--	uncharacterized protein LOC114318578 isoform X1 [Camellia sinensis]	-	-	-	-	-	-	-
MSTRG.13679	AKR1	perakine reductase-like [Camellia sinensis]	-	-	-	-	-	-	-
MSTRG.1368	GRXS15	monothiol glutaredoxin-S15, mitochondrial-like [Camellia sinensis]	-	-	-	-	-	-	-
MSTRG.13682	SD11	G-type lectin S-receptor-like serine/threonine-protein kinase SD1-1 isoform X2 [Camellia sinensis]	-	-	-	-	-	GO:0004672//protein kinase activity;GO:0032550//purine ribonucleoside binding	GO:0006464//cellular protein modification process;GO:0006796//phosphate-containing compound metabolic process;GO:0008037//cell recognition
MSTRG.13687	SD11	G-type lectin S-receptor-like serine/threonine-protein kinase SD1-1 isoform X5 [Camellia sinensis]	-	-	-	-	-	-	-
MSTRG.13694	--	Phosphatidylinositol N-acetylglucosaminyltransferase subunit H like [Actinidia chinensis var. chinensis] [Actinidia chinensis]	-	-	-	-	-	-	-
MSTRG.13695	WOX8	WUSCHEL-related homeobox 8-like isoform X3 [Camellia sinensis]	-	-	-	-	-	-	-
MSTRG.13699	--	-	-	-	-	-	-	-	-
MSTRG.1370	--	L10-interacting MYB domain-containing protein-like [Camellia sinensis]	-	-	-	-	-	-	-
MSTRG.13700	--	R-linalool synthase [Actinidia chinensis var. chinensis] [Actinidia chinensis]	-	-	-	-	-	-	-
MSTRG.1371	RE2	gag-pol polyprotein [Populus deltoides]	-	-	-	-	-	-	-
MSTRG.13710	--	-	-	-	-	-	-	-	-
MSTRG.13714	--	-	-	-	-	-	-	-	-
MSTRG.13718	PCS3	glutathione gamma-glutamylcysteinyltransferase 3-like [Camellia sinensis]	-	-	-	-	-	-	-
MSTRG.13723	--	2-carboxy-1,4-naphthoquinone phytyltransferase, chloroplastic isoform X3 [Camellia sinensis]	-	-	-	-	-	-	-
MSTRG.13725	--	F-box only protein [Actinidia chinensis var. chinensis] [Actinidia chinensis]	-	-	-	-	-	-	-
MSTRG.13726	--	F-box only protein [Actinidia chinensis var. chinensis] [Actinidia chinensis]	-	-	-	-	-	-	-
MSTRG.13730	EMB3004	bifunctional 3-dehydroquinate dehydratase/shikimate dehydrogenase, chloroplastic-like [Camellia sinensis]	-	-	-	-	-	-	-
MSTRG.1374	--	uncharacterized protein LOC114323164 isoform X2 [Camellia sinensis]	-	-	-	-	-	-	-
MSTRG.13741	Rv1533	Nitronate monooxygenase [Actinidia chinensis var. chinensis] [Actinidia chinensis]	-	-	-	-	GO:0044444//cytoplasmic part	GO:0016703//oxidoreductase activity, acting on single donors with incorporation of molecular oxygen, incorporation of one atom of oxygen (internal monooxygenases or internal mixed function oxidases)	GO:0009072//aromatic amino acid family metabolic process;GO:0009608//response to symbiont;GO:0010038//response to metal ion
MSTRG.13744	SPPL2	signal peptide peptidase-like 2 [Camellia sinensis]	-	-	-	-	GO:0031224//intrinsic component of membrane	-	GO:0019538//protein metabolic process
MSTRG.13749	Syncrip	PREDICTED: heterogeneous nuclear ribonucleoprotein R-like isoform X1 [Nelumbo nucifera]	-	-	-	-	-	-	-
MSTRG.1375	--	uncharacterized protein LOC114263519 isoform X1 [Camellia sinensis]	-	-	-	-	-	-	-
MSTRG.13759	--	uncharacterized protein LOC114323184 isoform X1 [Camellia sinensis]	-	-	-	-	-	-	-
MSTRG.13763	--	Meiosis arrest female protein [Actinidia chinensis var. chinensis] [Actinidia chinensis]	-	-	-	-	-	-	-
MSTRG.13765	SYT1	synaptotagmin-2-like isoform X1 [Camellia sinensis]	-	-	-	-	-	-	-
MSTRG.13771	--	DUF659 domain-containing protein/Dimer_Tnp_hAT domain-containing protein [Cephalotus follicularis]	-	-	-	-	-	GO:0005515//protein binding	-
MSTRG.13772	--	LRR receptor-like serine/threonine-protein kinase precursor [Actinidia chinensis var. chinensis] [Actinidia chinensis]	-	-	-	-	-	-	-
MSTRG.13777	--	Zinc finger protein [Actinidia chinensis var. chinensis] [Actinidia chinensis]	-	-	-	-	-	-	-
MSTRG.1379	--	Pre-16S rRNA nuclease [Actinidia chinensis var. chinensis] [Actinidia chinensis]	-	-	-	-	-	-	-
MSTRG.13792	--	protein SPT2 homolog [Camellia sinensis]	-	-	-	-	-	-	-
MSTRG.1380	RUS5	protein root UVB sensitive 5 isoform X2 [Cucumis sativus]	-	-	-	-	-	-	-
MSTRG.13804	VIP4	protein LEO1 homolog [Camellia sinensis]	-	-	-	-	-	-	-
MSTRG.13812	MED13	mediator of RNA polymerase II transcription subunit 13 isoform X2 [Camellia sinensis]	-	-	-	-	-	-	-
MSTRG.13813	TIF3I1	eukaryotic translation initiation factor 3 subunit I-like isoform X3 [Camellia sinensis]	-	-	-	-	-	-	-
MSTRG.13814	RE2	gag-pol polyprotein [Populus deltoides]	-	-	-	-	-	-	-
MSTRG.13823	--	-	-	-	-	-	-	-	-
MSTRG.13857	TPT	triose phosphate/phosphate translocator, chloroplastic-like [Gossypium australe]	-	-	-	-	-	-	-
MSTRG.13862	--	sigma factor binding protein 1, chloroplastic [Ricinus communis]	-	-	-	-	-	-	-
MSTRG.13865	--	-	-	-	-	-	-	-	-
MSTRG.13866	--	early endosome antigen 1-like isoform X1 [Camellia sinensis]	-	-	-	-	-	-	-
MSTRG.13868	EIX2	receptor-like protein EIX1 [Camellia sinensis]	-	-	-	-	-	-	-
MSTRG.13871	--	PREDICTED: F-box protein At5g07610-like [Populus euphratica]	-	-	-	-	-	-	-
MSTRG.13872	--	PREDICTED: F-box protein At5g07610-like [Populus euphratica]	-	-	-	-	-	-	-
MSTRG.13876	At3g08610	NADH dehydrogenase [ubiquinone] 1 alpha subcomplex subunit 1-like [Camellia sinensis]	-	-	-	-	-	-	-
MSTRG.13879	At3g08650	Zinc/iron permease [Macleaya cordata]	-	-	-	-	GO:0031224//intrinsic component of membrane	GO:0022890//inorganic cation transmembrane transporter activity	GO:0000041//transition metal ion transport;GO:0044763//single-organism cellular process
MSTRG.13880	At3g08650	Zinc/iron permease [Trema orientale]	-	-	-	-	-	-	-
MSTRG.13894	--	-	-	-	-	-	-	-	-
MSTRG.13895	--	protein CMSS1-like [Camellia sinensis]	-	-	-	-	-	-	-
MSTRG.1390	--	-	-	-	-	-	-	-	-
MSTRG.13903	SDH5	protein EMBRYO DEFECTIVE 514-like isoform X2 [Camellia sinensis]	-	-	-	-	GO:0044455//mitochondrial membrane part	-	GO:0009725//response to hormone;GO:0019941//modification-dependent protein catabolic process;GO:0035966//response to topologically incorrect protein;GO:0043094//cellular metabolic compound salvage;GO:0043248//proteasome assembly
MSTRG.13909	RPL35	60S ribosomal protein L35 [Camellia sinensis]	-	-	-	-	GO:0030529//intracellular ribonucleoprotein complex	-	GO:0010467//gene expression
MSTRG.13911	Os02g0178400	protein transport protein Sec61 subunit gamma [Camellia sinensis]	-	-	-	-	-	-	-
MSTRG.13915	--	probable RNA-binding protein 23 [Camellia sinensis]	-	-	-	-	-	-	-
MSTRG.13922	MOCS3	adenylyltransferase and sulfurtransferase MOCS3-like [Camellia sinensis]	-	-	-	-	-	-	-
MSTRG.13924	TPC1	two pore calcium channel protein 1B-like [Camellia sinensis]	-	-	-	-	-	-	-
MSTRG.13946	At5g06050	probable methyltransferase PMT10 isoform X2 [Camellia sinensis]	-	-	-	-	-	-	-
MSTRG.13953	MIA40	mitochondrial intermembrane space import and assembly protein 40 homolog [Camellia sinensis]	-	-	-	-	-	-	-
MSTRG.13961	SUS2	sucrose synthase 2-like [Camellia sinensis]	-	-	-	-	-	-	-
MSTRG.13970	--	pentatricopeptide repeat-containing protein At3g47530-like [Camellia sinensis]	-	-	-	-	-	-	-
MSTRG.1400	ABCB29	ABC transporter B family member 29, chloroplastic isoform X2 [Camellia sinensis]	-	-	-	-	-	-	-
MSTRG.14001	--	acyl-CoA-binding domain-containing protein 4-like [Camellia sinensis]	-	-	-	-	-	-	-
MSTRG.14012	UBICEP52-7	ubiquitin extension protein 1, partial [Prunus dulcis]	-	-	-	-	GO:0030529//intracellular ribonucleoprotein complex;GO:0043231//intracellular membrane-bounded organelle	GO:0005198//structural molecule activity	GO:0010467//gene expression
MSTRG.14013	--	T4.15 [Malus x robusta]	-	-	-	-	-	-	-
MSTRG.14020	ALY1	Protein ALWAYS EARLY like isoform 1 [Actinidia chinensis var. chinensis] [Actinidia chinensis]	-	-	-	-	-	-	-
MSTRG.14022	--	YTH domain-containing protein ECT4 [Camellia sinensis]	-	-	-	-	-	-	-
MSTRG.14023	--	transmembrane protein 120 homolog isoform X3 [Camellia sinensis]	-	-	-	-	-	-	-
MSTRG.14024	--	transmembrane protein 120 homolog isoform X4 [Camellia sinensis]	-	-	-	-	-	-	-
MSTRG.14025	--	transmembrane protein 120 homolog isoform X3 [Camellia sinensis]	-	-	-	-	-	-	-
MSTRG.14030	--	mediator of RNA polymerase II transcription subunit 15-like [Camellia sinensis]	-	-	-	-	-	-	-
MSTRG.14037	R1A-10	disease resistance protein RPP13-like [Camellia sinensis]	-	-	-	-	-	-	-
MSTRG.14042	--	mucin-2-like [Camellia sinensis]	-	-	-	-	-	-	-
MSTRG.14046	--	LOW QUALITY PROTEIN: NEDD8 ultimate buster 1 [Camellia sinensis]	-	-	-	-	-	-	-
MSTRG.14050	--	Retrovirus-related Pol polyprotein from transposon 17.6 [Cajanus cajan]	-	-	-	-	-	-	-
MSTRG.14052	--	protein enabled-like [Camellia sinensis]	-	-	-	-	-	-	-
MSTRG.14055	--	-	-	-	-	-	-	-	-
MSTRG.14056	--	-	-	-	-	-	-	-	-
MSTRG.14060	--	Carbohydrate/puine kinase, PfkB, conserved site protein [Actinidia chinensis var. chinensis] [Actinidia chinensis]	-	-	-	-	-	GO:0016772//transferase activity, transferring phosphorus-containing groups	GO:0016310//phosphorylation;GO:0019321//pentose metabolic process
MSTRG.1407	--	dentin sialophosphoprotein-like isoform X3 [Camellia sinensis]	-	-	-	-	-	-	-
MSTRG.14074	PR	PREDICTED: perakine reductase-like isoform X2 [Solanum tuberosum]	-	-	-	-	-	-	-
MSTRG.14078	BPA1	binding partner of ACD11 1-like isoform X1 [Camellia sinensis]	-	-	-	-	-	GO:0097159//organic cyclic compound binding	GO:0000097//sulfur amino acid biosynthetic process
MSTRG.1410	--	Phosphatidylinositol 4,5-bisphosphate 5-phosphatase [Actinidia chinensis var. chinensis] [Actinidia chinensis]	-	-	-	-	-	-	-
MSTRG.14100	--	pentatricopeptide repeat-containing protein At3g22470, mitochondrial-like isoform X2 [Camellia sinensis]	-	-	-	-	-	-	-
MSTRG.14106	--	MYB transcription factor [Camellia sinensis]	-	-	-	-	-	-	-
MSTRG.14110	At2g39750	probable methyltransferase PMT10 [Camellia sinensis]	-	-	-	-	-	-	-
MSTRG.14113	TBP	Beta2-adaptin/TBP, C-terminal domain-containing protein [Cynara cardunculus var. scolymus] [Cynara cardunculus]	-	-	-	-	-	-	-
MSTRG.14114	SWC2	SWR1 complex subunit 2-like isoform X1 [Camellia sinensis]	-	-	-	-	-	-	-
MSTRG.14115	--	Pectinesterase inhibitor domain [Macleaya cordata]	-	-	-	-	-	-	-
MSTRG.14116	CYCD3-1	cyclin D [Camellia sinensis]	-	-	-	-	-	-	-
MSTRG.1412	--	uncharacterized protein LOC114306227 isoform X2 [Camellia sinensis]	-	-	-	-	-	-	-
MSTRG.14124	--	-	-	-	-	-	-	-	-
MSTRG.14126	--	-	-	-	-	-	-	-	-
MSTRG.1413	SEC23	protein transport protein SEC23 [Camellia sinensis]	-	-	-	-	GO:0030120//vesicle coat	GO:0046914//transition metal ion binding	GO:0015031//protein transport;GO:0016482//cytoplasmic transport
MSTRG.14130	--	DUF724 domain-containing protein 2-like [Camellia sinensis]	-	-	-	-	-	-	-
MSTRG.14137	--	uncharacterized protein LOC114288471 [Camellia sinensis]	-	-	-	-	-	-	-
MSTRG.1415	LIMYB	L10-interacting MYB domain-containing protein-like [Camellia sinensis]	-	-	-	-	-	-	-
MSTRG.14154	FER	receptor-like protein kinase FERONIA [Camellia sinensis]	-	-	-	-	-	-	-
MSTRG.14156	At4g39670	ACD11 homolog protein-like isoform X6 [Camellia sinensis]	-	-	-	-	-	-	-
MSTRG.14165	TSN2	ribonuclease TUDOR 2-like [Camellia sinensis]	-	-	-	-	-	-	-
MSTRG.1417	XTH30	probable xyloglucan endotransglucosylase/hydrolase protein 30 [Camellia sinensis]	-	-	-	-	-	-	-
MSTRG.14171	--	UPF0746 protein DDB_G0281095-like, partial [Camellia sinensis]	-	-	-	-	-	-	-
MSTRG.1418	XTH30	probable xyloglucan endotransglucosylase/hydrolase protein 30 [Camellia sinensis]	-	-	-	-	-	-	-
MSTRG.14184	POSF21	Transcription factor RF2a like [Actinidia chinensis var. chinensis] [Actinidia chinensis]	-	-	-	-	-	-	-
MSTRG.14186	At4g38890	tRNA-dihydrouridine(47) synthase [NAD(P)(+)]-like isoform X1 [Camellia sinensis]	-	-	-	-	-	GO:0000166//nucleotide binding;GO:0016627//oxidoreductase activity, acting on the CH-CH group of donors;GO:0043169//cation binding	GO:0006399//tRNA metabolic process;GO:0044710//single-organism metabolic process
MSTRG.14188	--	FAD-dependent cmnm(5)s(2)U34 oxidoreductase [Actinidia chinensis var. chinensis] [Actinidia chinensis]	-	-	-	-	-	GO:0015077//monovalent inorganic cation transmembrane transporter activity	GO:0006754//ATP biosynthetic process
MSTRG.14194	RPP8L4	probable disease resistance RPP8-like protein 2 [Camellia sinensis]	-	-	-	-	-	-	-
MSTRG.14195	WDR26	WD repeat-containing protein WDS homolog [Camellia sinensis]	-	-	-	-	-	-	-
MSTRG.142	--	Spindle and kinetochore-associated protein [Actinidia chinensis var. chinensis] [Actinidia chinensis]	-	-	-	-	-	-	-
MSTRG.14200	--	zinc finger BED domain-containing protein DAYSLEEPER-like [Camellia sinensis]	-	-	-	-	-	-	-
MSTRG.14201	At5g14590	isocitrate dehydrogenase [NADP] [Camellia sinensis]	-	-	-	-	-	GO:0000166//nucleotide binding;GO:0004448//isocitrate dehydrogenase activity;GO:0043169//cation binding	GO:0006101//citrate metabolic process
MSTRG.14207	At1g59780	disease resistance protein RPP8-like [Camellia sinensis]	-	-	-	-	-	-	-
MSTRG.14212	IPMS1	2-isopropylmalate synthase 1, chloroplastic-like [Camellia sinensis]	-	-	-	-	-	-	-
MSTRG.14224	FRS5	protein FAR1-RELATED SEQUENCE 5-like isoform X1 [Camellia sinensis]	-	-	-	-	-	GO:0046914//transition metal ion binding	-
MSTRG.14239	At1g77840	LOW QUALITY PROTEIN: eukaryotic translation initiation factor 5-like [Camellia sinensis]	-	-	-	-	-	-	-
MSTRG.14248	GCS1	mannosyl-oligosaccharide glucosidase GCS1 isoform X1 [Camellia sinensis]	-	-	-	-	-	-	-
MSTRG.14251	--	-	-	-	-	-	-	-	-
MSTRG.14256	--	uncharacterized protein LOC114263339 [Camellia sinensis]	-	-	-	-	-	-	-
MSTRG.14270	--	PREDICTED: At5g01610 [Prunus dulcis]	-	-	-	-	-	-	-
MSTRG.14274	--	eukaryotic translation initiation factor 3 subunit J-A-like [Camellia sinensis]	-	-	-	-	-	-	-
MSTRG.14285	--	UPF0746 protein DDB_G0281095-like, partial [Camellia sinensis]	-	-	-	-	-	-	-
MSTRG.14287	--	SCAN domain-containing protein, partial [Actinidia chinensis var. chinensis] [Actinidia chinensis]	-	-	-	-	-	-	-
MSTRG.1429	--	L10-interacting MYB domain-containing protein-like [Camellia sinensis]	-	-	-	-	-	-	-
MSTRG.14303	VIII-1	myosin-1 [Camellia sinensis]	-	-	-	-	-	-	-
MSTRG.14304	metl	methyltransferase-like protein 6 [Camellia sinensis]	-	-	-	-	-	-	-
MSTRG.14305	QSOX2	sulfhydryl oxidase 2-like isoform X1 [Camellia sinensis]	-	-	-	-	-	GO:0003824//catalytic activity	GO:0019725//cellular homeostasis;GO:0044267//cellular protein metabolic process
MSTRG.1431	--	L10-interacting MYB domain-containing protein-like [Camellia sinensis]	-	-	-	-	-	-	-
MSTRG.14314	--	hypothetical protein TEA_003312 [Camellia sinensis var. sinensis] [Camellia sinensis]	-	-	-	-	-	-	-
MSTRG.14316	ATHB-13	homeobox-leucine zipper protein ATHB-13-like [Camellia sinensis]	-	-	-	-	GO:0043231//intracellular membrane-bounded organelle	GO:0001071//nucleic acid binding transcription factor activity;GO:0003677//DNA binding	GO:0010468//regulation of gene expression;GO:0034645//cellular macromolecule biosynthetic process
MSTRG.14324	ARF1	stress enhanced protein 1, chloroplastic isoform X2 [Camellia sinensis]	-	-	-	-	GO:0044464//cell part	GO:0032550//purine ribonucleoside binding	GO:0035556//intracellular signal transduction
MSTRG.14326	At5g66150	LOW QUALITY PROTEIN: alpha-mannosidase-like [Camellia sinensis]	-	-	-	-	-	-	-
MSTRG.14327	--	transposase [Cucumis melo var. makuwa] [Cucumis melo]	-	-	-	-	-	-	-
MSTRG.14330	--	extensin-2-like [Camellia sinensis]	-	-	-	-	-	-	-
MSTRG.14331	At4g10440	probable methyltransferase PMT19 [Camellia sinensis]	-	-	-	-	GO:0031090//organelle membrane;GO:0031224//intrinsic component of membrane	GO:0016741//transferase activity, transferring one-carbon groups	GO:0008152//metabolic process
MSTRG.14335	PP2AA2	serine/threonine-protein phosphatase 2A 65 kDa regulatory subunit A beta isoform-like isoform X2 [Camellia sinensis]	-	-	-	-	-	-	-
MSTRG.14341	At3g52320	F-box protein At5g62510-like [Camellia sinensis]	-	-	-	-	-	-	-
MSTRG.14342	--	hypothetical protein TEA_020109 [Camellia sinensis var. sinensis] [Camellia sinensis]	-	-	-	-	-	-	-
MSTRG.14343	--	anamorsin homolog [Camellia sinensis]	-	-	-	-	-	-	-
MSTRG.14344	--	prolycopene isomerase, chloroplastic-like isoform X2 [Camellia sinensis]	-	-	-	-	-	-	-
MSTRG.14353	--	Long-chain fatty acid transport protein like [Actinidia chinensis var. chinensis] [Actinidia chinensis]	-	-	-	-	-	-	-
MSTRG.14354	--	-	-	-	-	-	-	-	-
MSTRG.14372	--	ras-related protein RABF1-like [Camellia sinensis]	-	-	-	-	-	-	-
MSTRG.14374	--	Wings apart-like protein [Actinidia chinensis var. chinensis] [Actinidia chinensis]	-	-	-	-	-	-	-
MSTRG.14380	--	novel plant SNARE 13-like [Camellia sinensis]	-	-	-	-	-	-	-
MSTRG.14403	RPN12B	26S proteasome non-ATPase regulatory subunit 8 homolog A-like [Camellia sinensis]	-	-	-	-	-	-	-
MSTRG.1441	--	uncharacterized protein LOC114302114 [Camellia sinensis]	-	-	-	-	-	-	-
MSTRG.14419	EIFSV1	eukaryotic translation initiation factor 5A-like [Camellia sinensis]	-	-	-	-	-	GO:0008135//translation factor activity, RNA binding;GO:0043021//ribonucleoprotein complex binding	GO:0006448//regulation of translational elongation;GO:0006449//regulation of translational termination
MSTRG.14420	--	ankyrin repeat-containing protein ITN1-like [Camellia sinensis]	-	-	-	-	-	-	-
MSTRG.14423	APC4	anaphase-promoting complex subunit 4 [Camellia sinensis]	-	-	-	-	-	-	GO:0007088//regulation of mitotic nuclear division;GO:0043161//proteasome-mediated ubiquitin-dependent protein catabolic process
MSTRG.14429	JMJD7	LOW QUALITY PROTEIN: bifunctional peptidase and (3S)-lysyl hydroxylase JMJD7-like [Camellia sinensis]	-	-	-	-	-	-	-
MSTRG.14435	--	Inactive ubiquitin carboxyl-terminal hydrolase [Actinidia chinensis var. chinensis] [Actinidia chinensis]	-	-	-	-	-	-	-
MSTRG.14445	--	-	-	-	-	-	-	-	-
MSTRG.14451	--	hypothetical protein TEA_019204 [Camellia sinensis var. sinensis] [Camellia sinensis]	-	-	-	-	-	-	-
MSTRG.14452	PDC2	pyruvate decarboxylase 1 [Camellia sinensis]	-	-	-	-	-	GO:0016831//carboxy-lyase activity;GO:0019842//vitamin binding;GO:0046872//metal ion binding	-
MSTRG.1446	TPR1	Sec-independent protein translocase protein like [Actinidia chinensis var. chinensis] [Actinidia chinensis]	-	-	-	-	-	-	-
MSTRG.14461	--	hypothetical protein TEA_005813 [Camellia sinensis var. sinensis] [Camellia sinensis]	-	-	-	-	-	-	-
MSTRG.14463	VPS54	vacuolar protein sorting-associated protein 54, chloroplastic-like [Camellia sinensis]	-	-	-	-	-	-	-
MSTRG.14464	VPS54	vacuolar protein sorting-associated protein 54, chloroplastic-like [Camellia sinensis]	-	-	-	-	-	-	-
MSTRG.14467	FER4	NAD-dependent malic enzyme 2, mitochondrial-like [Camellia sinensis]	-	-	-	-	-	-	-
MSTRG.14470	--	-	-	-	-	-	-	-	-
MSTRG.14474	--	Large tegument protein like [Actinidia chinensis var. chinensis] [Actinidia chinensis]	-	-	-	-	-	-	-
MSTRG.14478	RNGTT	mRNA-capping enzyme-like isoform X1 [Camellia sinensis]	-	-	-	-	-	-	-
MSTRG.14497	CBP60B	calmodulin-binding protein 60 B [Camellia sinensis]	-	-	-	-	-	-	-
MSTRG.14500	TOL1	TOM1-like protein 1 [Camellia sinensis]	-	-	-	-	-	-	-
MSTRG.14511	RPS28	40S ribosomal protein S28-2-like [Olea europaea var. sylvestris] [Olea europaea]	-	-	-	-	GO:0030529//intracellular ribonucleoprotein complex	-	GO:0010467//gene expression
MSTRG.14519	--	probable leucine-rich repeat receptor-like protein kinase At5g49770 isoform X4 [Camellia sinensis]	-	-	-	-	-	-	-
MSTRG.14523	--	-	-	-	-	-	-	-	-
MSTRG.14527	--	hypothetical protein TEA_025380 [Camellia sinensis var. sinensis] [Camellia sinensis]	-	-	-	-	-	-	-
MSTRG.14531	--	DUF455 domain-containing protein [Gossypium australe]	-	-	-	-	-	-	-
MSTRG.14535	CYP94A2	cytochrome P450 94A2-like [Camellia sinensis]	-	-	-	-	-	-	-
MSTRG.14536	Os01g0541900	protein kinase and PP2C-like domain-containing protein [Camellia sinensis]	-	-	-	-	-	-	-
MSTRG.14538	ATG7	LOW QUALITY PROTEIN: ubiquitin-like modifier-activating enzyme atg7 [Camellia sinensis]	-	-	-	-	-	-	-
MSTRG.14549	AUR1	serine/threonine-protein kinase Aurora-1-like [Camellia sinensis]	-	-	-	-	GO:0043231//intracellular membrane-bounded organelle	GO:0032550//purine ribonucleoside binding;GO:0035174//histone serine kinase activity	GO:0008283//cell proliferation;GO:0009886//post-embryonic morphogenesis;GO:0016458//gene silencing;GO:0034968//histone lysine methylation;GO:0048509//regulation of meristem development
MSTRG.14552	J	MADS-box protein SVP isoform X1 [Camellia sinensis]	-	-	-	-	-	-	-
MSTRG.14553	FGT1	protein FORGETTER 1-like isoform X1 [Camellia sinensis]	-	-	-	-	-	-	-
MSTRG.14559	--	Carboxynorspermidine synthase [Actinidia chinensis var. chinensis] [Actinidia chinensis]	-	-	-	-	GO:0031976//plastid thylakoid	GO:0003824//catalytic activity	GO:0044710//single-organism metabolic process
MSTRG.14560	--	-	-	-	-	-	-	-	-
MSTRG.14561	--	LOW QUALITY PROTEIN: nascent polypeptide-associated complex subunit alpha, muscle-specific form [Morus notabilis]	-	-	-	-	-	-	-
MSTRG.14563	--	-	-	-	-	-	-	-	-
MSTRG.14570	--	LOW QUALITY PROTEIN: pentatricopeptide repeat-containing protein At2g01740-like [Camellia sinensis]	-	-	-	-	-	-	-
MSTRG.14571	LRK10L-2.6	glycerophosphodiester phosphodiesterase GDPDL1-like [Camellia sinensis]	-	-	-	-	-	-	-
MSTRG.14592	At4g24290	MACPF domain-containing protein At4g24290-like [Camellia sinensis]	-	-	-	-	-	-	-
MSTRG.14593	DAPB2	4-hydroxy-tetrahydrodipicolinate reductase 2, chloroplastic-like isoform X4 [Camellia sinensis]	-	-	-	-	-	-	-
MSTRG.14597	PAA1	copper-transporting ATPase PAA1, chloroplastic-like [Camellia sinensis]	-	-	-	-	-	-	-
MSTRG.14598	--	protein SUPPRESSOR OF npr1-1, CONSTITUTIVE 1-like [Camellia sinensis]	-	-	-	-	-	-	-
MSTRG.14599	RECG	ATP-dependent DNA helicase homolog RECG, chloroplastic-like [Camellia sinensis]	-	-	-	-	-	-	-
MSTRG.14600	--	-	-	-	-	-	-	-	-
MSTRG.1461	EMB1027	arginine--tRNA ligase, chloroplastic/mitochondrial-like [Hevea brasiliensis]	-	-	-	-	-	-	-
MSTRG.1462	At2g40250	GDSL esterase/lipase At5g08460-like isoform X2 [Camellia sinensis]	-	-	-	-	-	-	-
MSTRG.14622	--	Serine/arginine repetitive matrix protein [Actinidia chinensis var. chinensis] [Actinidia chinensis]	-	-	-	-	-	-	-
MSTRG.14642	RE2	uncharacterized mitochondrial protein AtMg00810-like isoform X1 [Helianthus annuus]	-	-	-	-	-	-	-
MSTRG.14648	--	pentatricopeptide repeat-containing protein At1g63330-like isoform X1 [Camellia sinensis]	-	-	-	-	-	-	-
MSTRG.14660	--	-	-	-	-	-	-	-	-
MSTRG.1467	LKHA4	leucine aminopeptidase-like [Camellia sinensis]	-	-	-	-	-	-	-
MSTRG.14672	ytfP	flavoprotein HI0933-like protein [Actinidia chinensis var. chinensis] [Actinidia chinensis]	-	-	-	-	-	-	-
MSTRG.14673	VIP1	inositol hexakisphosphate and diphosphoinositol-pentakisphosphate kinase VIP1-like, partial [Camellia sinensis]	-	-	-	-	-	-	-
MSTRG.14676	SNX1	sorting nexin 1-like [Camellia sinensis]	-	-	-	-	-	-	-
MSTRG.14679	CSLE6	cellulose synthase-like protein G2 [Camellia sinensis]	-	-	-	-	-	-	-
MSTRG.1468	TON1B	protein TONNEAU 1a-like [Camellia sinensis]	-	-	-	-	-	-	-
MSTRG.14680	ST3	low affinity sulfate transporter 3-like [Camellia sinensis]	-	-	-	-	GO:0031224//intrinsic component of membrane	GO:0015103//inorganic anion transmembrane transporter activity;GO:0015291//secondary active transmembrane transporter activity	GO:0000097//sulfur amino acid biosynthetic process;GO:0006873//cellular ion homeostasis;GO:0008272//sulfate transport;GO:0009683//indoleacetic acid metabolic process;GO:0019758//glycosinolate biosynthetic process;GO:0030001//metal ion transport
MSTRG.14682	--	zf-C3HC4_3 domain-containing protein [Cephalotus follicularis]	-	-	-	-	-	-	-
MSTRG.1469	--	protein CELLULOSE SYNTHASE INTERACTIVE 3-like isoform X1 [Camellia sinensis]	-	-	-	-	-	-	-
MSTRG.14693	SBT4.14	subtilisin-like protease SBT4.14 isoform X6 [Camellia sinensis]	-	-	-	-	-	GO:0016628//oxidoreductase activity, acting on the CH-CH group of donors, NAD or NADP as acceptor;GO:0070011//peptidase activity, acting on L-amino acid peptides	GO:0019538//protein metabolic process;GO:0044710//single-organism metabolic process
MSTRG.14710	--	F-box/kelch-repeat protein At3g06240-like [Camellia sinensis]	-	-	-	-	-	-	-
MSTRG.14711	At1g47790	F-box/kelch-repeat protein At3g06240-like [Camellia sinensis]	-	-	-	-	-	-	-
MSTRG.14712	At3g06240	F-box/kelch-repeat protein At3g06240-like [Camellia sinensis]	-	-	-	-	-	-	-
MSTRG.14713	--	-	-	-	-	-	-	-	-
MSTRG.14714	At3g06240	F-box/kelch-repeat protein At3g06240-like [Camellia sinensis]	-	-	-	-	-	-	-
MSTRG.14715	At3g06240	F-box/kelch-repeat protein At3g06240-like [Camellia sinensis]	-	-	-	-	-	-	-
MSTRG.14717	At3g52320	F-box/kelch-repeat protein At3g06240-like isoform X1 [Camellia sinensis]	-	-	-	-	-	-	-
MSTRG.14718	CPR1	F-box/kelch-repeat protein At3g06240-like [Camellia sinensis]	-	-	-	-	-	-	-
MSTRG.14725	CBSDUF1	DUF21 domain-containing protein At4g14240-like isoform X2 [Camellia sinensis]	-	-	-	-	-	-	-
MSTRG.14726	At4g27290	G-type lectin S-receptor-like serine/threonine-protein kinase At4g27290 [Camellia sinensis]	-	-	-	-	-	-	-
MSTRG.14730	--	F-box/kelch-repeat protein At3g06240-like isoform X4 [Camellia sinensis]	-	-	-	-	-	-	-
MSTRG.14737	TUBB1	tubulin beta chain-like [Camellia sinensis]	-	-	-	-	-	-	-
MSTRG.14740	--	hypothetical protein TEA_011784 [Camellia sinensis var. sinensis] [Camellia sinensis]	-	-	-	-	-	-	-
MSTRG.14741	RPS15A	40S ribosomal protein S15a-like isoform X1 [Camellia sinensis]	-	-	-	-	-	-	-
MSTRG.14750	--	uncharacterized protein LOC114321310 [Camellia sinensis]	-	-	-	-	-	-	-
MSTRG.14755	--	TPS9 [Betula platyphylla]	-	-	-	-	-	-	-
MSTRG.14762	--	-	-	-	-	-	-	-	-
MSTRG.14772	--	PREDICTED: synaptotagmin-5-like isoform X2 [Nicotiana sylvestris]	-	-	-	-	-	-	-
MSTRG.14777	RLP34	receptor-like protein 52 isoform X2 [Camellia sinensis]	-	-	-	-	-	-	-
MSTRG.14778	--	CHD3-type chromatin-remodeling factor PICKLE-like [Camellia sinensis]	-	-	-	-	-	-	-
MSTRG.14779	At5g01460	LIMR family protein [Vitis vinifera]	-	-	-	-	-	-	-
MSTRG.14780	ACLB-2	ATP-citrate synthase beta chain protein 2-like [Camellia sinensis]	-	-	-	-	-	-	-
MSTRG.14784	TBL6	protein trichome birefringence-like 6 [Camellia sinensis]	-	-	-	-	-	-	-
MSTRG.14786	--	nicotianamine synthase6 [Gossypium australe]	-	-	-	-	-	-	-
MSTRG.14791	VPS51	vacuolar protein sorting-associated protein 51 homolog isoform X1 [Camellia sinensis]	-	-	-	-	-	-	GO:0006892//post-Golgi vesicle-mediated transport
MSTRG.14798	--	ERI1 exoribonuclease 2-like [Camellia sinensis]	-	-	-	-	-	-	-
MSTRG.14799	--	ERI1 exoribonuclease 2-like [Camellia sinensis]	-	-	-	-	-	-	-
MSTRG.14804	--	-	-	-	-	-	-	-	-
MSTRG.14807	PLL5	probable protein phosphatase 2C 23 [Camellia sinensis]	-	-	-	-	-	-	-
MSTRG.14810	--	hypothetical protein TEA_029195 [Camellia sinensis var. sinensis] [Camellia sinensis]	-	-	-	-	-	-	-
MSTRG.14819	TDX	TPR repeat-containing thioredoxin TDX like [Actinidia chinensis var. chinensis] [Actinidia chinensis]	-	-	-	-	-	GO:0016667//oxidoreductase activity, acting on a sulfur group of donors;GO:0031072//heat shock protein binding	GO:0006461//protein complex assembly;GO:0009408//response to heat;GO:0044267//cellular protein metabolic process;GO:0044710//single-organism metabolic process
MSTRG.14820	--	Endonuclease [Actinidia chinensis var. chinensis] [Actinidia chinensis]	-	-	-	-	-	-	-
MSTRG.14821	--	ABC transporter C family member 12-like isoform X8 [Camellia sinensis]	-	-	-	-	-	-	-
MSTRG.14825	At4g17486	deSI-like protein At4g17486 [Camellia sinensis]	-	-	-	-	-	-	-
MSTRG.14831	--	-	-	-	-	-	-	-	-
MSTRG.14838	--	phosphoinositide phospholipase C 2-like [Camellia sinensis]	-	-	-	-	-	-	-
MSTRG.14847	--	EMBRYO SURROUNDING FACTOR 1-like protein [Actinidia chinensis var. chinensis] [Actinidia chinensis]	-	-	-	-	-	-	-
MSTRG.14852	--	Transcription elongation factor spt5 like [Actinidia chinensis var. chinensis] [Actinidia chinensis]	-	-	-	-	-	-	-
MSTRG.14853	--	cysteine proteinase inhibitor A-like isoform X1 [Camellia sinensis]	-	-	-	-	-	-	-
MSTRG.14862	NSL1	PREDICTED: MACPF domain-containing protein NSL1 [Cucumis melo]	-	-	-	-	-	-	-
MSTRG.14864	--	A-agglutinin anchorage subunit-like [Camellia sinensis]	-	-	-	-	-	-	-
MSTRG.14865	PIP2-5	probable aquaporin PIP2-5 [Camellia sinensis]	-	-	-	-	-	-	-
MSTRG.14866	ABCI8	UPF0051 protein ABCI8, chloroplastic-like, partial [Camellia sinensis]	-	-	-	-	-	-	-
MSTRG.14874	RE2	Protein FAR1-RELATED SEQUENCE like [Actinidia chinensis var. chinensis] [Actinidia chinensis]	-	-	-	-	-	GO:0097159//organic cyclic compound binding	-
MSTRG.14888	--	ankyrin repeat-containing protein ITN1-like isoform X2 [Camellia sinensis]	-	-	-	-	-	-	-
MSTRG.14897	BIG	auxin transport protein BIG isoform X1 [Camellia sinensis]	-	-	-	-	-	-	-
MSTRG.14898	CDKC-1	cyclin-dependent kinase C-2-like [Camellia sinensis]	-	-	-	-	-	-	-
MSTRG.149	--	hypothetical protein TEA_005283 [Camellia sinensis var. sinensis] [Camellia sinensis]	-	-	-	-	-	-	-
MSTRG.14901	SDR42E1	short-chain dehydrogenase/reductase family 42E member 1 [Camellia sinensis]	-	-	-	-	-	-	-
MSTRG.14903	SDR42E1	short-chain dehydrogenase/reductase family 42E member 1-like isoform X1 [Camellia sinensis]	-	-	-	-	-	-	-
MSTRG.14904	ERD4	kinesin-like protein KIN-7D, mitochondrial [Camellia sinensis]	-	-	-	-	-	-	-
MSTRG.14909	DSP2	tyrosine-protein phosphatase DSP1-like [Camellia sinensis]	-	-	-	-	-	-	-
MSTRG.1491	--	-	-	-	-	-	-	-	-
MSTRG.14916	At5g43745	Ion channel POLLUX-like [Actinidia chinensis var. chinensis] [Actinidia chinensis]	-	-	-	-	-	-	-
MSTRG.1492	--	-	-	-	-	-	-	-	-
MSTRG.14920	--	suppressor of RPS4-RLD 1-like [Camellia sinensis]	-	-	-	-	-	-	-
MSTRG.14928	--	uncharacterized protein LOC114273602 [Camellia sinensis]	-	-	-	-	-	-	-
MSTRG.14940	--	disease resistance protein RPP5-like [Camellia sinensis]	-	-	-	-	-	-	-
MSTRG.14941	--	RNA polymerase II-associated protein 3-like isoform X8 [Camellia sinensis]	-	-	-	-	-	-	-
MSTRG.14948	At4g28780	GDSL esterase/lipase At4g28780 [Camellia sinensis]	-	-	-	-	-	-	-
MSTRG.14949	--	Leucine--tRNA ligase [Actinidia chinensis var. chinensis] [Actinidia chinensis]	-	-	-	-	-	-	-
MSTRG.14954	--	-	-	-	-	-	-	-	-
MSTRG.14965	--	-	-	-	-	-	-	-	-
MSTRG.14975	TUBB2	tubulin beta-2 chain-like [Camellia sinensis]	-	-	-	-	-	-	-
MSTRG.14977	--	A-kinase anchor protein 17A isoform X1 [Camellia sinensis]	-	-	-	-	-	-	-
MSTRG.1498	EXO70H1	exocyst complex component EXO70H1-like [Camellia sinensis]	-	-	-	-	-	-	-
MSTRG.1500	RPL35	Ribosomal L29 family protein [Theobroma cacao]	-	-	-	-	GO:0030529//intracellular ribonucleoprotein complex	-	GO:0010467//gene expression
MSTRG.15004	SR34B	serine/arginine-rich splicing factor SR34B-like isoform X2 [Camellia sinensis]	-	-	-	-	-	-	-
MSTRG.15008	--	UPF0235 protein, partial [Ananas comosus]	-	-	-	-	-	-	-
MSTRG.15019	--	Homeobox-leucine zipper protein ATHB-15 [Apostasia shenzhenica]	-	-	-	-	-	-	-
MSTRG.15023	--	-	-	-	-	-	-	-	-
MSTRG.15024	--	-	-	-	-	-	-	-	-
MSTRG.15030	At1g03010	BTB/POZ domain-containing protein At1g03010-like isoform X2 [Camellia sinensis]	-	-	-	-	-	-	-
MSTRG.15038	DSP8	Dual specificity protein phosphatase DSP8 [Actinidia chinensis var. chinensis] [Actinidia chinensis]	-	-	-	-	-	GO:0004721//phosphoprotein phosphatase activity	GO:0006470//protein dephosphorylation
MSTRG.1504	GSH1	glutamate--cysteine ligase, chloroplastic [Camellia sinensis]	-	-	-	-	GO:0009532//plastid stroma	GO:0016881//acid-amino acid ligase activity;GO:0032550//purine ribonucleoside binding	GO:0000097//sulfur amino acid biosynthetic process;GO:0006006//glucose metabolic process;GO:0006090//pyruvate metabolic process;GO:0006749//glutathione metabolic process;GO:0006970//response to osmotic stress;GO:0009620//response to fungus;GO:0009625//response to insect;GO:0019758//glycosinolate biosynthetic process;GO:0030243//cellulose metabolic process;GO:0042435//indole-containing compound bi…
MSTRG.15042	--	-	-	-	-	-	-	-	-
MSTRG.15080	--	-	-	-	-	-	-	-	-
MSTRG.15088	--	ATP-dependent DNA helicase homolog RECG, chloroplastic-like [Camellia sinensis]	-	-	-	-	-	GO:0004386//helicase activity;GO:0042623//ATPase activity, coupled	GO:0006259//DNA metabolic process
MSTRG.15106	--	hypothetical protein TEA_026169 [Camellia sinensis var. sinensis] [Camellia sinensis]	-	-	-	-	-	-	-
MSTRG.15111	--	UPF0160 protein isoform X2 [Camellia sinensis]	-	-	-	-	-	-	-
MSTRG.15112	RIN2	E3 ubiquitin protein ligase RIN2-like isoform X1 [Camellia sinensis]	-	-	-	-	-	-	-
MSTRG.15116	SRF7	protein STRUBBELIG-RECEPTOR FAMILY 7-like isoform X1 [Camellia sinensis]	-	-	-	-	-	-	-
MSTRG.15136	GAE3	UDP-glucuronate 4-epimerase 3 [Camellia sinensis]	-	-	-	-	-	-	-
MSTRG.15146	--	Cytochrome c oxidase assembly factor like [Actinidia chinensis var. chinensis] [Actinidia chinensis]	-	-	-	-	-	-	-
MSTRG.15149	Ufd1-like	LOW QUALITY PROTEIN: ubiquitin fusion degradation protein 1 homolog [Camellia sinensis]	-	-	-	-	-	-	-
MSTRG.15154	RZFP34	probable E3 ubiquitin-protein ligase RZFP34 isoform X1 [Camellia sinensis]	-	-	-	-	-	-	-
MSTRG.15163	--	hypothetical protein TEA_018074 [Camellia sinensis var. sinensis] [Camellia sinensis]	-	-	-	-	-	-	-
MSTRG.15164	--	transposase, Tnp1/En/Spm-like protein [Artemisia annua]	-	-	-	-	-	-	-
MSTRG.15174	TSB	tryptophan synthase beta chain 1-like [Camellia sinensis]	-	-	-	-	-	-	-
MSTRG.15178	GLR3.7	PREDICTED: glutamate receptor 3.7-like isoform X1 [Nelumbo nucifera]	-	-	-	-	-	-	-
MSTRG.1518	--	inorganic pyrophosphatase-like [Camellia sinensis]	-	-	-	-	-	-	-
MSTRG.15189	--	-	-	-	-	-	-	-	-
MSTRG.15190	--	-	-	-	-	-	-	-	-
MSTRG.15194	HIPP39	heavy metal-associated isoprenylated plant protein 39-like [Camellia sinensis]	-	-	-	-	-	GO:0043169//cation binding	-
MSTRG.152	--	protein MAINTENANCE OF MERISTEMS-like [Camellia sinensis]	-	-	-	-	-	-	-
MSTRG.1520	--	PREDICTED: arginine/serine-rich protein PNISR [Daucus carota subsp. sativus] [Daucus carota]	-	-	-	-	-	-	-
MSTRG.15201	FK	delta(14)-sterol reductase-like [Camellia sinensis]	-	-	-	-	-	-	-
MSTRG.15205	--	-	-	-	-	-	-	-	-
MSTRG.15206	--	-	-	-	-	-	-	-	-
MSTRG.15211	CIPK23	CBL-interacting serine/threonine-protein kinase 23-like isoform X2 [Camellia sinensis]	-	-	-	-	-	-	-
MSTRG.15212	fsjA	ribosomal RNA large subunit methyltransferase E-like isoform X1 [Camellia sinensis]	-	-	-	-	-	-	-
MSTRG.15215	RPP13	disease resistance protein RPM1-like [Camellia sinensis]	-	-	-	-	-	-	-
MSTRG.15216	RZPF34	E3 ubiquitin-protein ligase RZFP34-like isoform X2 [Camellia sinensis]	-	-	-	-	-	-	-
MSTRG.15219	--	ubiquitin carboxyl-terminal hydrolase 12-like isoform X6 [Camellia sinensis]	-	-	-	-	-	-	-
MSTRG.15222	RAD23D	ubiquitin receptor RAD23d-like [Camellia sinensis]	-	-	-	-	-	-	-
MSTRG.15223	--	lactoylglutathione lyase [Camellia sinensis]	-	-	-	-	-	GO:0003824//catalytic activity	GO:0009725//response to hormone
MSTRG.15225	At3g06240	F-box protein CPR1-like [Camellia sinensis]	-	-	-	-	-	-	-
MSTRG.15234	--	ribonucleoside-diphosphate reductase large subunit-like isoform X3 [Camellia sinensis]	-	-	-	-	-	-	-
MSTRG.15238	LOX2.1	lipoxygenase [Camellia sinensis]	-	-	-	-	-	-	-
MSTRG.15239	LOX2.1	lipoxygenase [Camellia sinensis]	-	-	-	-	-	-	-
MSTRG.15253	radA	DNA repair protein like [Actinidia chinensis var. chinensis] [Actinidia chinensis]	-	-	-	-	-	-	-
MSTRG.15258	--	uncharacterized protein LOC110659962 [Hevea brasiliensis]	-	-	-	-	-	-	-
MSTRG.15263	--	protein MAIN-LIKE 2-like [Camellia sinensis]	-	-	-	-	-	-	-
MSTRG.15264	--	histone chaperone RTT106-like [Camellia sinensis]	-	-	-	-	-	-	-
MSTRG.15268	--	Rho-associated protein kinase [Actinidia chinensis var. chinensis] [Actinidia chinensis]	-	-	-	-	-	-	-
MSTRG.1527	--	Protein FAR1-RELATED SEQUENCE like [Actinidia chinensis var. chinensis] [Actinidia chinensis]	-	-	-	-	-	GO:0046914//transition metal ion binding	-
MSTRG.15274	--	L10-interacting MYB domain-containing protein-like [Camellia sinensis]	-	-	-	-	-	-	-
MSTRG.15280	--	Envelope glycoprotein like [Actinidia chinensis var. chinensis] [Actinidia chinensis]	-	-	-	-	-	-	-
MSTRG.15283	--	uncharacterized protein LOC114320854 [Camellia sinensis]	-	-	-	-	-	-	-
MSTRG.15292	--	PTB domain-containing engulfment adapter protein 1 isoform 1 [Theobroma cacao]	-	-	-	-	-	-	-
MSTRG.15293	SEC13B	protein transport protein SEC13 homolog B-like [Camellia sinensis]	-	-	-	-	-	-	-
MSTRG.15294	XI-A	cell number regulator 13-like [Camellia sinensis]	-	-	-	-	-	-	-
MSTRG.15301	--	hypothetical protein TEA_002262 [Camellia sinensis var. sinensis] [Camellia sinensis]	-	-	-	-	-	-	-
MSTRG.15305	--	subtilisin-like protease SBT3.3 isoform X2 [Camellia sinensis]	-	-	-	-	-	-	-
MSTRG.15307	--	uncharacterized protein LOC114281311 [Camellia sinensis]	-	-	-	-	-	-	-
MSTRG.15308	--	Protein TAR1 [Capsicum annuum]	-	-	-	-	-	-	-
MSTRG.15314	KIN7H	kinesin-like protein KIN-7E [Camellia sinensis]	-	-	-	-	-	-	-
MSTRG.15315	--	kinesin-like protein KIN-7G [Camellia sinensis]	-	-	-	-	-	-	-
MSTRG.15329	B3GALT7	hydroxyproline O-galactosyltransferase HPGT3-like isoform X1 [Camellia sinensis]	-	-	-	-	-	-	-
MSTRG.15332	--	-	-	-	-	-	-	-	-
MSTRG.15337	CP29B	29 kDa ribonucleoprotein A, chloroplastic-like isoform X1 [Camellia sinensis]	-	-	-	-	-	-	-
MSTRG.15338	At3g47200	UPF0481 protein At3g47200-like isoform X1 [Camellia sinensis]	-	-	-	-	-	-	-
MSTRG.15339	--	PREDICTED: transcription initiation factor IIE subunit beta-like [Lupinus angustifolius]	-	-	-	-	-	-	-
MSTRG.15340	--	PREDICTED: general transcription factor IIE subunit 2-like [Nelumbo nucifera]	-	-	-	-	-	-	-
MSTRG.15341	--	-	-	-	-	-	-	-	-
MSTRG.15342	CPK11	calcium-dependent protein kinase SK5-like [Camellia sinensis]	-	-	-	-	-	GO:0004672//protein kinase activity;GO:0032550//purine ribonucleoside binding;GO:0046872//metal ion binding	GO:0006464//cellular protein modification process;GO:0006796//phosphate-containing compound metabolic process
MSTRG.15344	--	S-sulfo-L-cysteine synthase (O-acetyl-L-serine-dependent), chloroplastic isoform X4 [Camellia sinensis]	-	-	-	-	GO:0009536//plastid;GO:0044436//thylakoid part	GO:0003824//catalytic activity	GO:0000097//sulfur amino acid biosynthetic process;GO:0006563//L-serine metabolic process;GO:0009642//response to light intensity;GO:0042743//hydrogen peroxide metabolic process;GO:2000377//regulation of reactive oxygen species metabolic process
MSTRG.15345	--	hypothetical protein TEA_016592 [Camellia sinensis var. sinensis] [Camellia sinensis]	-	-	-	-	-	-	-
MSTRG.15349	XI-E	Myosin-15 [Morella rubra]	-	-	-	-	-	-	-
MSTRG.15351	--	Protein MITOFERRINLIKE 1, chloroplastic [Glycine soja]	-	-	-	-	-	-	-
MSTRG.15358	CRK10	G-type lectin S-receptor-like serine/threonine-protein kinase SD1-1 [Vitis vinifera]	-	-	-	-	-	-	-
MSTRG.15366	--	Upstream activation factor subunit spp27 like [Actinidia chinensis var. chinensis] [Actinidia chinensis]	-	-	-	-	-	-	-
MSTRG.15367	UAF30	Upstream activation factor subunit spp27 like [Actinidia chinensis var. chinensis] [Actinidia chinensis]	-	-	-	-	-	-	-
MSTRG.15369	PCMP-H29	pentatricopeptide repeat-containing protein At2g41080-like [Camellia sinensis]	-	-	-	-	-	-	-
MSTRG.15370	FTSH2	ATP-dependent zinc metalloprotease FTSH 2, chloroplastic [Camellia sinensis]	-	-	-	-	-	GO:0004175//endopeptidase activity;GO:0032550//purine ribonucleoside binding	GO:0019538//protein metabolic process
MSTRG.15387	--	-	-	-	-	-	-	-	-
MSTRG.15397	FER4	ferritin-1, chloroplastic-like [Camellia sinensis]	-	-	-	-	-	-	-
MSTRG.15398	--	Endonuclease/exonuclease/phosphatase, partial [Corchorus olitorius]	-	-	-	-	-	-	-
MSTRG.15399	GSTT1	glutathione S-transferase T1-like [Camellia sinensis]	-	-	-	-	-	GO:0003824//catalytic activity	-
MSTRG.15400	GSTT1	glutathione S-transferase T1-like [Camellia sinensis]	-	-	-	-	-	GO:0003824//catalytic activity	-
MSTRG.15401	KAO	Ent-kaurenoic acid oxidase [Actinidia chinensis var. chinensis] [Actinidia chinensis]	-	-	-	-	-	-	-
MSTRG.15402	TSS	clustered mitochondria protein-like, partial [Trifolium pratense]	-	-	-	-	-	-	-
MSTRG.15419	GSH1	glutamate--cysteine ligase, chloroplastic [Camellia sinensis]	-	-	-	-	-	-	-
MSTRG.15421	TIF3A1	eukaryotic translation initiation factor 3 subunit A-like [Rosa chinensis]	-	-	-	-	-	-	-
MSTRG.15422	TIF3A1	eukaryotic translation initiation factor 3 subunit A [Camellia sinensis]	-	-	-	-	GO:0043234//protein complex;GO:0070993//translation preinitiation complex	GO:0008135//translation factor activity, RNA binding	GO:0006417//regulation of translation
MSTRG.15425	ABC4	Transmembrane protein [Parasponia andersonii]	-	-	-	-	-	-	-
MSTRG.15428	--	AFG1-like ATPase isoform X4 [Camellia sinensis]	-	-	-	-	-	-	-
MSTRG.15441	--	polygalacturonate 4-alpha-galacturonosyltransferase-like [Camellia sinensis]	-	-	-	-	-	-	-
MSTRG.15448	--	Histone H4 [Artemisia annua]	-	-	-	-	-	-	-
MSTRG.15449	VTC2	GDP-L-galactose phosphorylase 2-like [Camellia sinensis]	-	-	-	-	-	-	-
MSTRG.15451	--	E3 ubiquitin-protein ligase BIG BROTHER-like [Camellia sinensis]	-	-	-	-	-	GO:0003824//catalytic activity;GO:0046914//transition metal ion binding	-
MSTRG.15462	--	uncharacterized protein LOC114287493 [Camellia sinensis]	-	-	-	-	-	-	-
MSTRG.15464	UBP7	ubiquitin carboxyl-terminal hydrolase 6-like [Ipomoea triloba]	-	-	-	-	-	-	-
MSTRG.15465	At1g17350	probable complex I intermediate-associated protein 30 isoform X3 [Camellia sinensis]	-	-	-	-	-	-	-
MSTRG.15470	At5g43745	Ion channel POLLUX-like [Actinidia chinensis var. chinensis] [Actinidia chinensis]	-	-	-	-	-	-	-
MSTRG.15484	FHIT	bifunctional bis(5'-adenosyl)-triphosphatase/adenylylsulfatase FHIT isoform X2 [Camellia sinensis]	-	-	-	-	-	-	-
MSTRG.15491	--	FAM10 family protein At4g22670-like isoform X2 [Camellia sinensis]	-	-	-	-	-	-	-
MSTRG.15494	GWD1	LOW QUALITY PROTEIN: alpha-glucan water dikinase 1, chloroplastic-like [Camellia sinensis]	-	-	-	-	-	-	-
MSTRG.15514	PSK5	phytosulfokines 5-like [Camellia sinensis]	-	-	-	-	-	-	-
MSTRG.15523	GRF6	growth-regulating factor 1-like isoform X1 [Camellia sinensis]	-	-	-	-	-	-	GO:0008152//metabolic process
MSTRG.15525	--	Protein NUCLEAR FUSION DEFECTIVE 6 like [Actinidia chinensis var. chinensis] [Actinidia chinensis]	-	-	-	-	-	-	-
MSTRG.15530	--	UPF0329 protein ECU05_1680/ECU11_0050-like [Camellia sinensis]	-	-	-	-	-	-	-
MSTRG.15531	--	-	-	-	-	-	-	-	-
MSTRG.15533	TRX2	thioredoxin H2-like [Camellia sinensis]	-	-	-	-	-	-	-
MSTRG.15538	--	ERI1 exoribonuclease 2-like [Camellia sinensis]	-	-	-	-	-	-	-
MSTRG.15539	--	ERI1 exoribonuclease 2-like [Camellia sinensis]	-	-	-	-	-	-	-
MSTRG.1554	GME-2	GDP-mannose 3,5-epimerase 1 [Selaginella moellendorffii]	-	-	-	-	-	-	-
MSTRG.15542	VHA-a1	V-type proton ATPase subunit a1-like [Camellia sinensis]	-	-	-	-	-	-	-
MSTRG.15545	--	cysteine-rich receptor-like protein kinase 15 [Camellia sinensis]	-	-	-	-	-	-	-
MSTRG.15546	--	cysteine-rich receptor-like protein kinase 15 [Camellia sinensis]	-	-	-	-	-	-	-
MSTRG.15547	--	uncharacterized protein LOC114304322 [Camellia sinensis]	-	-	-	-	-	-	-
MSTRG.15548	At5g49770	probable leucine-rich repeat receptor-like protein kinase At5g49770 [Camellia sinensis]	-	-	-	-	-	-	-
MSTRG.15552	--	-	-	-	-	-	-	-	-
MSTRG.15554	--	PREDICTED: L-arabinokinase-like [Gossypium hirsutum]	-	-	-	-	-	-	-
MSTRG.15555	--	-	-	-	-	-	-	-	-
MSTRG.15556	RE2	Integrase, catalytic core [Corchorus capsularis]	-	-	-	-	-	-	-
MSTRG.15559	TPX2	protein TPX2 [Camellia sinensis]	-	-	-	-	-	-	-
MSTRG.15562	--	transmembrane protein 64-like [Camellia sinensis]	-	-	-	-	-	-	-
MSTRG.15564	--	epimerase family protein SDR39U1 homolog, chloroplastic-like isoform X2 [Camellia sinensis]	-	-	-	-	-	-	-
MSTRG.15565	At2g01130	DNA-directed RNA polymerase 2A-like isoform X1 [Camellia sinensis]	-	-	-	-	-	-	-
MSTRG.15573	At1g16060	mucin-17 [Camellia sinensis]	-	-	-	-	-	-	-
MSTRG.15581	--	uncharacterized protein LOC114269490 isoform X1 [Camellia sinensis]	-	-	-	-	-	-	-
MSTRG.15584	UGT73E1	abscisate beta-glucosyltransferase-like [Camellia sinensis]	-	-	-	-	-	GO:0016740//transferase activity	-
MSTRG.15587	--	-	-	-	-	-	-	-	-
MSTRG.15588	--	protein NYNRIN-like [Quercus suber]	-	-	-	-	-	-	-
MSTRG.15600	AUR1	serine/threonine-protein kinase Aurora-1-like [Camellia sinensis]	-	-	-	-	GO:0043231//intracellular membrane-bounded organelle	GO:0032550//purine ribonucleoside binding;GO:0035174//histone serine kinase activity	GO:0008283//cell proliferation;GO:0009886//post-embryonic morphogenesis;GO:0016458//gene silencing;GO:0034968//histone lysine methylation;GO:0048509//regulation of meristem development
MSTRG.15603	KAT3	potassium channel KAT3-like isoform X2 [Camellia sinensis]	-	-	-	-	-	-	-
MSTRG.15607	FRS7	protein FAR1-RELATED SEQUENCE 7-like isoform X2 [Camellia sinensis]	-	-	-	-	-	-	-
MSTRG.1561	--	Protein Pet [Trema orientale]	-	-	-	-	-	-	-
MSTRG.15610	At5g47540	calcium-binding protein 39-like isoform X1 [Camellia sinensis]	-	-	-	-	-	-	-
MSTRG.15616	--	Macrolide export protein like [Actinidia chinensis var. chinensis] [Actinidia chinensis]	-	-	-	-	-	-	-
MSTRG.15622	SUVR4	probable inactive histone-lysine N-methyltransferase SUVR2 [Camellia sinensis]	-	-	-	-	-	-	-
MSTRG.15624	--	-	-	-	-	-	-	-	-
MSTRG.15635	At2g43200	protein IWS1 homolog 1-like [Camellia sinensis]	-	-	-	-	-	-	-
MSTRG.15647	--	probable LRR receptor-like serine/threonine-protein kinase RFK1 [Camellia sinensis]	-	-	-	-	-	-	-
MSTRG.15648	SPPA	serine protease SPPA, chloroplastic-like [Camellia sinensis]	-	-	-	-	-	-	-
MSTRG.15650	TBP1	Proteasome endopeptidase complex [Handroanthus impetiginosus]	-	-	-	-	-	GO:0016787//hydrolase activity	GO:0019538//protein metabolic process
MSTRG.15658	At2g39510	WAT1-related protein At2g39510-like [Camellia sinensis]	-	-	-	-	-	-	-
MSTRG.15659	At2g39510	WAT1-related protein At2g39510-like isoform X5 [Camellia sinensis]	-	-	-	-	-	-	-
MSTRG.15663	CBP60B	Calmodulin-binding protein [Prunus dulcis]	-	-	-	-	-	-	-
MSTRG.15671	GATA18	GATA transcription factor 24-like isoform X11 [Camellia sinensis]	-	-	-	-	-	GO:0003677//DNA binding;GO:0046914//transition metal ion binding	GO:0010468//regulation of gene expression
MSTRG.15673	At5g35930	L-aminoadipate-semialdehyde dehydrogenase [Handroanthus impetiginosus]	-	-	-	-	-	GO:0047661//amino-acid racemase activity	-
MSTRG.15674	At5g35930	Acyl-activating enzyme like [Actinidia chinensis var. chinensis] [Actinidia chinensis]	-	-	-	-	-	GO:0047661//amino-acid racemase activity	-
MSTRG.15681	--	DNA repair protein like [Actinidia chinensis var. chinensis] [Actinidia chinensis]	-	-	-	-	-	-	-
MSTRG.15688	poglut2	O-glucosyltransferase rumi homolog isoform X1 [Camellia sinensis]	-	-	-	-	-	-	-
MSTRG.15689	BTS	zinc finger protein BRUTUS-like [Camellia sinensis]	-	-	-	-	-	-	-
MSTRG.15708	--	hypothetical protein TEA_003840 [Camellia sinensis var. sinensis] [Camellia sinensis]	-	-	-	-	-	-	-
MSTRG.15710	PHB2	Small ubiquitin-related modifier like, partial [Actinidia chinensis var. chinensis] [Actinidia chinensis]	-	-	-	-	-	-	-
MSTRG.15713	pol	reverse transcriptase [Corchorus capsularis]	-	-	-	-	-	-	-
MSTRG.15716	--	-	-	-	-	-	-	-	-
MSTRG.15722	--	-	-	-	-	-	-	-	-
MSTRG.15725	--	syndetin [Camellia sinensis]	-	-	-	-	-	-	-
MSTRG.15726	SBT1.7	subtilisin-like protease SBT1.6, partial [Camellia sinensis]	-	-	-	-	-	GO:0070011//peptidase activity, acting on L-amino acid peptides	GO:0019538//protein metabolic process
MSTRG.15727	SBT1.8	subtilisin-like protease SBT1.6, partial [Camellia sinensis]	-	-	-	-	-	GO:0070011//peptidase activity, acting on L-amino acid peptides	GO:0019538//protein metabolic process
MSTRG.15728	--	DNA ligase 1-like [Camellia sinensis]	-	-	-	-	-	-	-
MSTRG.1573	--	F-box/kelch-repeat protein At3g06240-like isoform X1 [Camellia sinensis]	-	-	-	-	-	-	-
MSTRG.1574	At4g10955	GDSL esterase/lipase At4g10955-like [Camellia sinensis]	-	-	-	-	-	GO:0003824//catalytic activity	-
MSTRG.15740	--	Sickle tail protein [Actinidia chinensis var. chinensis] [Actinidia chinensis]	-	-	-	-	-	-	-
MSTRG.15749	Os03g0733400	zinc finger BED domain-containing protein RICESLEEPER 3-like [Camellia sinensis]	-	-	-	-	-	-	-
MSTRG.15751	--	uncharacterized protein LOC114274184 isoform X2 [Camellia sinensis]	-	-	-	-	-	-	-
MSTRG.15760	--	mitochondrial inner membrane protease ATP23-like isoform X2 [Camellia sinensis]	-	-	-	-	-	-	-
MSTRG.15762	--	-	-	-	-	-	-	-	-
MSTRG.15763	--	-	-	-	-	-	-	-	-
MSTRG.15764	--	glycine-rich cell wall structural protein-like [Camellia sinensis]	-	-	-	-	-	-	-
MSTRG.15778	--	rab3 GTPase-activating protein catalytic subunit isoform X3 [Camellia sinensis]	-	-	-	-	-	-	-
MSTRG.15779	--	hypothetical protein TEA_010520 [Camellia sinensis var. sinensis] [Camellia sinensis]	-	-	-	-	-	-	-
MSTRG.15780	--	Lipid II flippase [Actinidia chinensis var. chinensis] [Actinidia chinensis]	-	-	-	-	-	-	-
MSTRG.15782	AMAT	bromodomain-containing protein DDB_G0280777-like [Camellia sinensis]	-	-	-	-	-	-	-
MSTRG.1579	--	LOW QUALITY PROTEIN: intron-binding protein aquarius-like [Quercus suber]	-	-	-	-	-	-	-
MSTRG.15798	ILL6	IAA-amino acid hydrolase ILR1-like 6 [Camellia sinensis]	-	-	-	-	-	GO:0003824//catalytic activity	-
MSTRG.1581	--	Disease resistance RPP13-like protein [Actinidia chinensis var. chinensis] [Actinidia chinensis]	-	-	-	-	-	-	-
MSTRG.15811	AKT1	potassium channel AKT6-like isoform X1 [Camellia sinensis]	-	-	-	-	-	-	-
MSTRG.15816	JMJ25	lysine-specific demethylase JMJ25-like isoform X5 [Camellia sinensis]	-	-	-	-	-	GO:0046914//transition metal ion binding	GO:0008152//metabolic process
MSTRG.1582	RPPL1	Disease resistance RPP13-like protein [Actinidia chinensis var. chinensis] [Actinidia chinensis]	-	-	-	-	-	-	-
MSTRG.1583	--	Disease resistance protein [Actinidia chinensis var. chinensis] [Actinidia chinensis]	-	-	-	-	-	-	-
MSTRG.15833	PTB	polypyrimidine tract-binding protein homolog 1-like isoform X2 [Camellia sinensis]	-	-	-	-	-	GO:0097159//organic cyclic compound binding	-
MSTRG.15834	--	extra-large guanine nucleotide-binding protein 1-like isoform X2 [Camellia sinensis]	-	-	-	-	-	-	-
MSTRG.15835	UXT3	Triose-phosphate transporter domain-containing protein [Cinnamomum micranthum f. kanehirae]	-	-	-	-	-	-	-
MSTRG.15836	ABCC14	ABC transporter C family member 14-like [Camellia sinensis]	-	-	-	-	GO:0031224//intrinsic component of membrane	GO:0015405//P-P-bond-hydrolysis-driven transmembrane transporter activity;GO:0017111//nucleoside-triphosphatase activity;GO:0032550//purine ribonucleoside binding	GO:0044763//single-organism cellular process;GO:0051234//establishment of localization
MSTRG.1584	NUP205	nuclear pore complex protein NUP205-like isoform X1 [Camellia sinensis]	-	-	-	-	-	-	-
MSTRG.15840	--	-	-	-	-	-	-	-	-
MSTRG.15841	--	-	-	-	-	-	-	-	-
MSTRG.15843	PRMT13	probable histone-arginine methyltransferase 1.3 [Camellia sinensis]	-	-	-	-	-	-	-
MSTRG.15846	At5g01460	PREDICTED: LIMR family protein At5g01460 [Nicotiana tomentosiformis]	-	-	-	-	-	-	-
MSTRG.1585	NUP205	nuclear pore complex protein NUP205-like isoform X2 [Camellia sinensis]	-	-	-	-	-	-	-
MSTRG.15868	--	-	-	-	-	-	-	-	-
MSTRG.15869	CLPS3	protein CLP1 homolog isoform X1 [Camellia sinensis]	-	-	-	-	GO:0043231//intracellular membrane-bounded organelle;GO:0043234//protein complex	GO:0032550//purine ribonucleoside binding	GO:0006397//mRNA processing
MSTRG.1587	PHO1-H2	phosphate transporter PHO1 homolog 3-like [Camellia sinensis]	-	-	-	-	-	-	-
MSTRG.15876	--	probable carbohydrate esterase At4g34215 [Camellia sinensis]	-	-	-	-	-	-	-
MSTRG.1588	PHO1-H5	autophagy-related protein 18f-like [Camellia sinensis]	-	-	-	-	-	-	-
MSTRG.15880	--	glutathione S-transferase T3-like [Camellia sinensis]	-	-	-	-	-	-	-
MSTRG.15888	DUR3	urea-proton symporter DUR3-like isoform X2 [Rosa chinensis]	-	-	-	-	-	-	-
MSTRG.15889	--	hypothetical protein TEA_015456 [Camellia sinensis var. sinensis] [Camellia sinensis]	-	-	-	-	-	-	-
MSTRG.159	--	-	-	-	-	-	-	-	-
MSTRG.15916	ISA3	isoamylase 3, chloroplastic-like [Camellia sinensis]	-	-	-	-	-	-	-
MSTRG.15920	--	huntingtin-interacting protein K-like isoform X1 [Camellia sinensis]	-	-	-	-	GO:0044444//cytoplasmic part	-	-
MSTRG.15921	EDR1	MAP kinase kinase MKK1/SSP32-like isoform X1 [Camellia sinensis]	-	-	-	-	-	GO:0004702//receptor signaling protein serine/threonine kinase activity;GO:0032550//purine ribonucleoside binding	GO:0032147//activation of protein kinase activity
MSTRG.15926	--	-	-	-	-	-	-	-	-
MSTRG.15927	CHX15	cation/H(+) antiporter 14-like, partial [Camellia sinensis]	-	-	-	-	-	-	-
MSTRG.15929	--	SPX domain-containing protein 1-like, partial [Trifolium pratense]	-	-	-	-	-	-	-
MSTRG.1593	RIC2	Ras-related protein RABA1d [Hibiscus syriacus]	-	-	-	-	-	-	-
MSTRG.15930	--	PREDICTED: P-loop NTPase domain-containing protein LPA1 homolog 2-like [Nelumbo nucifera]	-	-	-	-	-	-	-
MSTRG.15938	ADK2	Adenosine kinase [Actinidia chinensis var. chinensis] [Actinidia chinensis]	-	-	-	-	-	GO:0016772//transferase activity, transferring phosphorus-containing groups	GO:0006796//phosphate-containing compound metabolic process;GO:0034654//nucleobase-containing compound biosynthetic process;GO:0044711//single-organism biosynthetic process;GO:0055086//nucleobase-containing small molecule metabolic process;GO:0072522//purine-containing compound biosynthetic process;GO:1901137//carbohydrate derivative biosynthetic process
MSTRG.15939	IDH5	3-isopropylmalate dehydrogenase, chloroplastic-like isoform X1 [Camellia sinensis]	-	-	-	-	-	-	-
MSTRG.15955	--	Neuroblastoma breakpoint family member protein [Actinidia chinensis var. chinensis] [Actinidia chinensis]	-	-	-	-	-	-	-
MSTRG.15957	--	-	-	-	-	-	-	-	-
MSTRG.15963	--	hypothetical protein glysoja_025781 [Glycine soja]	-	-	-	-	-	-	-
MSTRG.15967	--	-	-	-	-	-	-	-	-
MSTRG.15969	--	calcium-binding EF hand family protein [Striga asiatica]	-	-	-	-	-	-	-
MSTRG.15970	--	sec1 family domain-containing protein MIP3-like [Camellia sinensis]	-	-	-	-	-	-	-
MSTRG.16009	--	probable leucine-rich repeat receptor-like protein kinase At1g35710 [Camellia sinensis]	-	-	-	-	-	-	-
MSTRG.16015	PAIR2	meiosis-specific protein ASY1-like [Camellia sinensis]	-	-	-	-	-	-	-
MSTRG.16017	GLCAT14C	beta-glucuronosyltransferase GlcAT14C-like [Camellia sinensis]	-	-	-	-	-	-	-
MSTRG.1602	--	vacuolar protein sorting-associated protein 41 homolog isoform X2 [Camellia sinensis]	-	-	-	-	-	-	-
MSTRG.16022	--	phosphoglycerate kinase, chloroplastic-like [Camellia sinensis]	-	-	-	-	-	-	-
MSTRG.16031	MRS2-3	Magnesium transporter MRS2-3 like [Actinidia chinensis var. chinensis] [Actinidia chinensis]	-	-	-	-	-	-	GO:0070838//divalent metal ion transport
MSTRG.16034	--	ERI1 exoribonuclease 2-like [Camellia sinensis]	-	-	-	-	-	-	-
MSTRG.16036	--	MORC family CW-type zinc finger protein [Actinidia chinensis var. chinensis] [Actinidia chinensis]	-	-	-	-	-	-	-
MSTRG.16037	--	hypothetical protein TEA_019262 [Camellia sinensis var. sinensis] [Camellia sinensis]	-	-	-	-	-	-	-
MSTRG.16038	--	hypothetical protein TEA_019262 [Camellia sinensis var. sinensis] [Camellia sinensis]	-	-	-	-	-	-	-
MSTRG.1604	--	protein ALP1-like [Camellia sinensis]	-	-	-	-	-	-	-
MSTRG.16040	--	MORC family CW-type zinc finger protein [Actinidia chinensis var. chinensis] [Actinidia chinensis]	-	-	-	-	-	-	-
MSTRG.16041	TIC32B	short-chain dehydrogenase TIC 32, chloroplastic-like [Camellia sinensis]	-	-	-	-	-	GO:0016628//oxidoreductase activity, acting on the CH-CH group of donors, NAD or NADP as acceptor	GO:0044710//single-organism metabolic process
MSTRG.16045	--	-	-	-	-	-	-	-	-
MSTRG.16047	RGA1	disease resistance protein RGA2-like [Camellia sinensis]	-	-	-	-	-	-	-
MSTRG.16050	--	cell division control protein 48 homolog C-like [Camellia sinensis]	-	-	-	-	-	-	-
MSTRG.16051	RPPL1	disease resistance protein RGA2-like [Camellia sinensis]	-	-	-	-	-	-	-
MSTRG.16054	At1g33170	probable methyltransferase PMT18 [Camellia sinensis]	-	-	-	-	-	GO:0003824//catalytic activity	GO:0008152//metabolic process
MSTRG.16062	MYB111	transcription factor MYB111-like [Camellia sinensis]	-	-	-	-	-	-	-
MSTRG.16078	IPT9	U1 small nuclear ribonucleoprotein A [Camellia sinensis]	-	-	-	-	-	-	-
MSTRG.16079	--	-	-	-	-	-	-	-	-
MSTRG.1608	UXT2	Retrovirus-related Pol polyprotein from transposon TNT 1-94 [Vitis vinifera]	-	-	-	-	-	-	-
MSTRG.16080	TIM9	mitochondrial import inner membrane translocase subunit Tim9 [Olea europaea var. sylvestris] [Olea europaea]	-	-	-	-	-	-	-
MSTRG.16082	GLIP	GDSL esterase/lipase 1-like [Camellia sinensis]	-	-	-	-	-	-	-
MSTRG.16084	SAC2	phosphoinositide phosphatase SAC2-like isoform X2 [Camellia sinensis]	-	-	-	-	-	-	-
MSTRG.16085	--	CCAAT/enhancer-binding protein zeta isoform X1 [Camellia sinensis]	-	-	-	-	-	-	-
MSTRG.1609	At3g04600	tryptophan--tRNA ligase, cytoplasmic-like [Camellia sinensis]	-	-	-	-	-	-	-
MSTRG.16090	fsjA	ribosomal RNA large subunit methyltransferase E-like isoform X1 [Camellia sinensis]	-	-	-	-	-	-	-
MSTRG.16093	VPA0103	Macro domain-containing protein [Actinidia chinensis var. chinensis] [Actinidia chinensis]	-	-	-	-	-	-	-
MSTRG.16095	XCC3184	Hismacro and SEC14 domain-containing protein [Handroanthus impetiginosus]	-	-	-	-	-	-	-
MSTRG.16096	EXPA8	expansin-A8-like [Camellia sinensis]	-	-	-	-	-	-	-
MSTRG.1610	At3g04600	tryptophan--tRNA ligase, cytoplasmic-like [Camellia sinensis]	-	-	-	-	-	-	-
MSTRG.16112	PDR2	pleiotropic drug resistance protein 2-like isoform X2 [Camellia sinensis]	-	-	-	-	-	-	-
MSTRG.16119	--	-	-	-	-	-	-	-	-
MSTRG.16121	ABCB29	ABC transporter B family member 29, chloroplastic isoform X1 [Camellia sinensis]	-	-	-	-	-	-	-
MSTRG.16127	At1g30230	seed ripening regulated protein [Camellia oleifera]	-	-	-	-	-	-	-
MSTRG.16128	At1g30230	Elongation factor 1-delta [Morus notabilis]	-	-	-	-	GO:0043234//protein complex	-	GO:0010467//gene expression;GO:0034645//cellular macromolecule biosynthetic process
MSTRG.16132	GTF3C5	general transcription factor 3C polypeptide 5-like isoform X2 [Camellia sinensis]	-	-	-	-	-	-	-
MSTRG.16133	--	Nucleolin like [Actinidia chinensis var. chinensis] [Actinidia chinensis]	-	-	-	-	-	-	-
MSTRG.16134	FAB1D	1-phosphatidylinositol-3-phosphate 5-kinase [Actinidia chinensis var. chinensis] [Actinidia chinensis]	-	-	-	-	-	-	-
MSTRG.16138	--	DNA helicase [Actinidia chinensis var. chinensis] [Actinidia chinensis]	-	-	-	-	-	-	-
MSTRG.16142	--	PREDICTED: protein Hook homolog 1-like [Erythranthe guttata]	-	-	-	-	-	-	-
MSTRG.16147	tuf	Elongation factor Tu, mitochondrial [Zea mays]	-	-	-	-	-	-	-
MSTRG.1615	AGL61	agamous-like MADS-box protein AGL29 [Camellia sinensis]	-	-	-	-	-	-	-
MSTRG.16151	--	LOW QUALITY PROTEIN: nuclear-pore anchor [Camellia sinensis]	-	-	-	-	-	-	-
MSTRG.16161	HD16	protein ACCUMULATION AND REPLICATION OF CHLOROPLASTS 3 [Camellia sinensis]	-	-	-	-	-	-	-
MSTRG.16162	HD16	protein ACCUMULATION AND REPLICATION OF CHLOROPLASTS 3 [Camellia sinensis]	-	-	-	-	GO:0009527//plastid outer membrane;GO:0009532//plastid stroma;GO:0031312//extrinsic component of organelle membrane	GO:0005515//protein binding;GO:0016772//transferase activity, transferring phosphorus-containing groups	GO:0006796//phosphate-containing compound metabolic process;GO:0009658//chloroplast organization
MSTRG.1618	--	aspartyl/glutamyl-tRNA (Asn/Gln) amidotransferase subunit B [Parasponia andersonii]	-	-	-	-	-	-	-
MSTRG.16183	--	autophagy-related protein 18h-like [Camellia sinensis]	-	-	-	-	-	-	-
MSTRG.16185	At4g27290	G-type lectin S-receptor-like serine/threonine-protein kinase RKS1, partial [Camellia sinensis]	-	-	-	-	-	-	-
MSTRG.16186	--	splicing factor YJU2-like isoform X1 [Camellia sinensis]	-	-	-	-	-	-	-
MSTRG.16195	APY2	apyrase 2-like, partial [Camellia sinensis]	-	-	-	-	-	-	-
MSTRG.16196	CPN60A1	ruBisCO large subunit-binding protein subunit alpha, chloroplastic-like [Camellia sinensis]	-	-	-	-	GO:0044424//intracellular part	GO:0032550//purine ribonucleoside binding	GO:0006457//protein folding
MSTRG.16199	--	Formin-like protein 6 [Apostasia shenzhenica]	-	-	-	-	-	-	-
MSTRG.16200	--	protein misato homolog 1 isoform X3 [Camellia sinensis]	-	-	-	-	-	-	-
MSTRG.16201	--	-	-	-	-	-	-	-	-
MSTRG.16203	--	DUF761 domain-containing protein [Cephalotus follicularis]	-	-	-	-	-	-	-
MSTRG.16204	ARFRP1	ADP-ribosylation factor-related protein 1-like isoform X1 [Camellia sinensis]	-	-	-	-	-	-	-
MSTRG.16214	--	Lactate utilization protein like [Actinidia chinensis var. chinensis] [Actinidia chinensis]	-	-	-	-	-	-	-
MSTRG.16215	RPPL1	Disease resistance RPP13-like protein [Actinidia chinensis var. chinensis] [Actinidia chinensis]	-	-	-	-	-	-	-
MSTRG.16219	B120	G-type lectin S-receptor-like serine/threonine-protein kinase B120 [Camellia sinensis]	-	-	-	-	-	-	-
MSTRG.16220	--	vacuolar protein sorting-associated protein 52 A isoform X1 [Camellia sinensis]	-	-	-	-	-	-	-
MSTRG.16221	--	-	-	-	-	-	-	-	-
MSTRG.1624	AtMg00860	polygalacturonase-like [Camellia sinensis]	-	-	-	-	-	-	-
MSTRG.16250	PDIL5-4	PREDICTED: protein disulfide isomerase-like 5-4 [Populus euphratica]	-	-	-	-	-	-	-
MSTRG.16253	--	AP-5 complex subunit zeta-1 [Camellia sinensis]	-	-	-	-	-	-	-
MSTRG.16254	--	AP-5 complex subunit zeta-1 [Camellia sinensis]	-	-	-	-	-	-	-
MSTRG.16256	--	L10-interacting MYB domain-containing protein-like [Camellia sinensis]	-	-	-	-	-	-	-
MSTRG.16266	Afg1l	protein AFG1-like [Camellia sinensis]	-	-	-	-	-	-	-
MSTRG.16274	RABG3B	ras-related protein Rab7-like isoform X1 [Camellia sinensis]	-	-	-	-	-	-	-
MSTRG.16277	--	O-fucosyltransferase 1-like [Camellia sinensis]	-	-	-	-	-	-	-
MSTRG.16285	--	-	-	-	-	-	-	-	-
MSTRG.16288	--	classical arabinogalactan protein 4-like [Camellia sinensis]	-	-	-	-	-	-	-
MSTRG.16296	AAAS	aladin-like [Camellia sinensis]	-	-	-	-	-	-	-
MSTRG.16302	--	-	-	-	-	-	-	-	-
MSTRG.1632	--	-	-	-	-	-	-	-	-
MSTRG.16320	--	hydroxyproline O-galactosyltransferase HPGT1-like isoform X2 [Camellia sinensis]	-	-	-	-	-	-	-
MSTRG.16323	At3g52155	2,3-bisphosphoglycerate-dependent phosphoglycerate mutase [Actinidia chinensis var. chinensis] [Actinidia chinensis]	-	-	-	-	-	-	-
MSTRG.16327	SYT4	synaptotagmin-4-like [Camellia sinensis]	-	-	-	-	-	-	-
MSTRG.1633	--	-	-	-	-	-	-	-	-
MSTRG.16332	--	Actin cytoskeleton-regulatory complex protein [Actinidia chinensis var. chinensis] [Actinidia chinensis]	-	-	-	-	-	-	-
MSTRG.16334	At4g08350	Transcription elongation factor like [Actinidia chinensis var. chinensis] [Actinidia chinensis]	-	-	-	-	-	-	-
MSTRG.1634	--	-	-	-	-	-	-	-	-
MSTRG.16345	--	29 kDa ribonucleoprotein A, chloroplastic-like, partial [Camellia sinensis]	-	-	-	-	-	-	-
MSTRG.16347	NUP43	nuclear pore complex protein NUP43-like [Camellia sinensis]	-	-	-	-	-	-	-
MSTRG.16358	--	Josephin-1 like [Actinidia chinensis var. chinensis] [Actinidia chinensis]	-	-	-	-	-	-	-
MSTRG.16364	--	-	-	-	-	-	-	-	-
MSTRG.16367	PFP-ALPHA	2-alkenal reductase (NADP(+)-dependent)-like, partial [Camellia sinensis]	-	-	-	-	-	-	-
MSTRG.16378	--	-	-	-	-	-	-	-	-
MSTRG.16385	SDG40	protein SET DOMAIN GROUP 40-like [Camellia sinensis]	-	-	-	-	-	-	-
MSTRG.16386	SDG40	LOW QUALITY PROTEIN: protein SET DOMAIN GROUP 40-like [Camellia sinensis]	-	-	-	-	-	-	-
MSTRG.16389	--	pentatricopeptide repeat-containing protein At4g31850, chloroplastic-like [Camellia sinensis]	-	-	-	-	-	-	-
MSTRG.16390	BGAL12	beta-galactosidase [Camellia sinensis]	-	-	-	-	-	GO:0016798//hydrolase activity, acting on glycosyl bonds	GO:0008152//metabolic process
MSTRG.16391	--	probable WRKY transcription factor 32 [Camellia sinensis]	-	-	-	-	-	-	-
MSTRG.16398	--	PREDICTED: ABC transporter [Prunus dulcis]	-	-	-	-	-	-	-
MSTRG.16402	SBEI	1,4-alpha-glucan-branching enzyme 1/amyloplastic like [Actinidia chinensis var. chinensis] [Actinidia chinensis]	-	-	-	-	-	GO:0016758//transferase activity, transferring hexosyl groups;GO:0016798//hydrolase activity, acting on glycosyl bonds;GO:0043167//ion binding	GO:0005977//glycogen metabolic process
MSTRG.16413	RRP44A	exosome complex exonuclease RRP44 homolog A-like isoform X1 [Camellia sinensis]	-	-	-	-	-	-	-
MSTRG.1642	RE	protein RETICULATA-RELATED 1, chloroplastic-like isoform X1 [Camellia sinensis]	-	-	-	-	-	-	-
MSTRG.16427	--	uncharacterized LOC8278573 precursor [Ricinus communis]	-	-	-	-	-	-	-
MSTRG.16428	RAN3	GTP-binding nuclear protein Ran-3 [Camellia sinensis]	-	-	-	-	GO:0005911//cell-cell junction;GO:0043231//intracellular membrane-bounded organelle;GO:0044444//cytoplasmic part	GO:0017111//nucleoside-triphosphatase activity;GO:0032550//purine ribonucleoside binding	GO:0006405//RNA export from nucleus;GO:0006886//intracellular protein transport;GO:0035556//intracellular signal transduction
MSTRG.16438	--	syntaxin-23-like, partial [Camellia sinensis]	-	-	-	-	-	-	-
MSTRG.16439	--	-	-	-	-	-	-	-	-
MSTRG.16445	ARG7	auxin-induced protein 15A-like [Camellia sinensis]	-	-	-	-	-	-	-
MSTRG.16451	ARG7	auxin-induced protein X10A-like [Camellia sinensis]	-	-	-	-	-	-	-
MSTRG.16454	At2g40860/At2g40870	protein kinase and PP2C-like domain-containing protein isoform X2 [Camellia sinensis]	-	-	-	-	-	-	-
MSTRG.16457	SVR3	GTP-binding protein typA (tyrosine phosphorylated protein A) [Arabidopsis thaliana]	-	-	-	-	-	-	-
MSTRG.16460	--	hypothetical protein TEA_029299 [Camellia sinensis var. sinensis] [Camellia sinensis]	-	-	-	-	-	-	-
MSTRG.16461	HPA	histidinol-phosphate aminotransferase, chloroplastic-like [Camellia sinensis]	-	-	-	-	-	GO:0008483//transaminase activity	-
MSTRG.16462	RER1A	protein RER1A-like [Camellia sinensis]	-	-	-	-	GO:0031224//intrinsic component of membrane	-	GO:0008104//protein localization;GO:0048193//Golgi vesicle transport
MSTRG.16465	--	uncharacterized protein LOC114259048 [Camellia sinensis]	-	-	-	-	-	-	-
MSTRG.16466	HVA22C	HVA22-like protein [Actinidia chinensis var. chinensis] [Actinidia chinensis]	-	-	-	-	-	-	-
MSTRG.16468	--	regulation of nuclear pre-mRNA domain-containing protein 1A isoform X2 [Helianthus annuus]	-	-	-	-	-	-	-
MSTRG.16493	--	kinesin-like protein KIN-UC [Camellia sinensis]	-	-	-	-	-	-	-
MSTRG.16498	--	High mobility group nucleosome-binding domain-containing protein [Actinidia chinensis var. chinensis] [Actinidia chinensis]	-	-	-	-	-	-	-
MSTRG.165	--	mitochondrial amidoxime reducing component 2-like [Camellia sinensis]	-	-	-	-	-	-	-
MSTRG.16507	--	Protein FAM126B like [Actinidia chinensis var. chinensis] [Actinidia chinensis]	-	-	-	-	-	-	-
MSTRG.16516	POPTRDRAFT_821063	alanine--tRNA ligase, chloroplastic/mitochondrial [Camellia sinensis]	-	-	-	-	GO:0009536//plastid	GO:0003676//nucleic acid binding;GO:0004812//aminoacyl-tRNA ligase activity;GO:0032550//purine ribonucleoside binding;GO:0046914//transition metal ion binding	GO:0006418//tRNA aminoacylation for protein translation
MSTRG.16520	--	probable protein phosphatase 2C 51 [Camellia sinensis]	-	-	-	-	-	-	-
MSTRG.16527	At1g17520	peptide-N(4)-(N-acetyl-beta-glucosaminyl)asparagine amidase-like isoform X3 [Camellia sinensis]	-	-	-	-	GO:0043231//intracellular membrane-bounded organelle	GO:0003676//nucleic acid binding	GO:0034728//nucleosome organization
MSTRG.16532	--	-	-	-	-	-	-	-	-
MSTRG.16533	--	probable leucine-rich repeat receptor-like serine/threonine-protein kinase At3g14840 isoform X5 [Camellia sinensis]	-	-	-	-	-	-	-
MSTRG.16539	RH3	DEAD-box ATP-dependent RNA helicase 3, chloroplastic-like [Camellia sinensis]	-	-	-	-	-	-	-
MSTRG.16542	BIO2	biotin synthase, mitochondrial [Camellia sinensis]	-	-	-	-	-	GO:0016783//sulfurtransferase activity;GO:0046914//transition metal ion binding;GO:0051536//iron-sulfur cluster binding	GO:0000226//microtubule cytoskeleton organization;GO:0003006//developmental process involved in reproduction;GO:0006637//acyl-CoA metabolic process;GO:0006768//biotin metabolic process;GO:0016129//phytosteroid biosynthetic process;GO:0048509//regulation of meristem development
MSTRG.16544	SPA3	protein SPA1-RELATED 3-like isoform X2 [Camellia sinensis]	-	-	-	-	-	-	-
MSTRG.16545	SPA3	protein SPA1-RELATED 3-like isoform X2 [Camellia sinensis]	-	-	-	-	-	-	-
MSTRG.16547	--	-	-	-	-	-	-	-	-
MSTRG.1655	At1g07650	probable leucine-rich repeat receptor-like serine/threonine-protein kinase At3g14840, partial [Camellia sinensis]	-	-	-	-	-	-	-
MSTRG.16551	PNG1	peptide-N(4)-(N-acetyl-beta-glucosaminyl)asparagine amidase-like isoform X1 [Camellia sinensis]	-	-	-	-	-	-	-
MSTRG.16552	--	transportin MOS14 isoform X1 [Cannabis sativa]	-	-	-	-	GO:0043231//intracellular membrane-bounded organelle	GO:0017016//Ras GTPase binding	GO:0015031//protein transport
MSTRG.16553	LUH	transcriptional corepressor LEUNIG_HOMOLOG-like [Camellia sinensis]	-	-	-	-	-	-	-
MSTRG.1656	At1g53420	probable leucine-rich repeat receptor-like serine/threonine-protein kinase At3g14840 [Camellia sinensis]	-	-	-	-	-	-	-
MSTRG.16576	--	-	-	-	-	-	-	-	-
MSTRG.16577	--	-	-	-	-	-	-	-	-
MSTRG.16578	UVR8	ultraviolet-B receptor UVR8 [Camellia sinensis]	-	-	-	-	GO:0005737//cytoplasm	GO:0005488//binding	GO:0009411//response to UV;GO:0044238//primary metabolic process;GO:0044699//single-organism process;GO:0050794//regulation of cellular process;GO:0071704//organic substance metabolic process
MSTRG.16580	--	-	-	-	-	-	-	-	-
MSTRG.16583	--	phosphoinositide phospholipase C 2-like isoform X1 [Camellia sinensis]	-	-	-	-	-	-	-
MSTRG.16592	--	uncharacterized protein LOC114269878 isoform X1 [Camellia sinensis]	-	-	-	-	-	-	-
MSTRG.16597	NSL1	MACPF domain-containing protein [Actinidia chinensis var. chinensis] [Actinidia chinensis]	-	-	-	-	-	-	-
MSTRG.16598	--	Trigger factor like [Actinidia chinensis var. chinensis] [Actinidia chinensis]	-	-	-	-	-	-	-
MSTRG.16619	spast	spastin-like [Camellia sinensis]	-	-	-	-	-	-	-
MSTRG.1662	EIF6-2	eukaryotic translation initiation factor 6-2-like [Camellia sinensis]	-	-	-	-	-	-	-
MSTRG.16629	SF3B4	splicing factor 3B subunit 4-like [Camellia sinensis]	-	-	-	-	-	-	-
MSTRG.16631	ADHIII	Cysteine-rich venom protein like [Actinidia chinensis var. chinensis] [Actinidia chinensis]	-	-	-	-	-	-	-
MSTRG.16650	--	-	-	-	-	-	-	-	-
MSTRG.16651	--	-	-	-	-	-	-	-	-
MSTRG.16658	RPS15	40S ribosomal protein S15-like [Camellia sinensis]	-	-	-	-	GO:0044391//ribosomal subunit	GO:0005198//structural molecule activity	GO:0010467//gene expression
MSTRG.16664	PAPS1	transportin MOS14-like [Camellia sinensis]	-	-	-	-	-	-	-
MSTRG.16666	--	Phycobilisome rod-core linker polypeptide CpcG2 like [Actinidia chinensis var. chinensis] [Actinidia chinensis]	-	-	-	-	-	-	-
MSTRG.16670	--	DNA glycosylase [Actinidia chinensis var. chinensis] [Actinidia chinensis]	-	-	-	-	-	-	-
MSTRG.16674	At1g02270	uncharacterized calcium-binding protein At1g02270-like [Camellia sinensis]	-	-	-	-	-	-	-
MSTRG.16679	--	probable carboxylesterase 12 [Camellia sinensis]	-	-	-	-	-	-	-
MSTRG.16683	AFC1	serine/threonine-protein kinase AFC1-like isoform X2 [Camellia sinensis]	-	-	-	-	-	-	-
MSTRG.16684	--	PREDICTED: Plant [Prunus dulcis]	-	-	-	-	-	-	-
MSTRG.16685	--	uncharacterized protein LOC114296532 [Camellia sinensis]	-	-	-	-	-	-	-
MSTRG.16688	--	-	-	-	-	-	-	-	-
MSTRG.1669	--	Actin cytoskeleton-regulatory complex protein [Actinidia chinensis var. chinensis] [Actinidia chinensis]	-	-	-	-	-	-	-
MSTRG.16692	--	hypothetical protein TEA_026357 [Camellia sinensis var. sinensis] [Camellia sinensis]	-	-	-	-	-	-	-
MSTRG.16699	EULS3	ricin B-like lectin R40G3 [Camellia sinensis]	-	-	-	-	-	-	-
MSTRG.1670	--	Actin cytoskeleton-regulatory complex protein [Actinidia chinensis var. chinensis] [Actinidia chinensis]	-	-	-	-	-	-	-
MSTRG.16706	--	-	-	-	-	-	-	-	-
MSTRG.16714	--	tubby-like F-box protein 2 isoform X3 [Camellia sinensis]	-	-	-	-	-	-	-
MSTRG.16719	--	receptor kinase-like protein Xa21 [Camellia sinensis]	-	-	-	-	-	-	-
MSTRG.1672	At1g65750	Endonuclease [Actinidia chinensis var. chinensis] [Actinidia chinensis]	-	-	-	-	-	-	-
MSTRG.16720	--	uncharacterized protein LOC114283101 [Camellia sinensis]	-	-	-	-	-	-	-
MSTRG.16721	--	GPI inositol-deacylase isoform X3 [Jatropha curcas]	-	-	-	-	-	-	-
MSTRG.16732	--	-	-	-	-	-	-	-	-
MSTRG.16743	PSK	phytosulfokines-like [Camellia sinensis]	-	-	-	-	-	-	-
MSTRG.16744	--	Transmembrane protein [Trema orientale]	-	-	-	-	-	-	-
MSTRG.16750	OTU2	ubiquitin thioesterase OTU1-like isoform X2 [Camellia sinensis]	-	-	-	-	-	-	-
MSTRG.16751	RIDA	reactive Intermediate Deaminase A, chloroplastic isoform X1 [Citrus clementina]	-	-	-	-	-	-	-
MSTRG.16752	ATL42	NEP1-interacting protein-like 1 [Camellia sinensis]	-	-	-	-	-	-	-
MSTRG.16756	--	-	-	-	-	-	-	-	-
MSTRG.16758	--	uncharacterized protein LOC114264356 [Camellia sinensis]	-	-	-	-	-	-	-
MSTRG.16762	--	homeobox protein knotted-1-like 5 isoform X3 [Camellia sinensis]	-	-	-	-	-	-	-
MSTRG.16763	--	homeobox protein knotted-1-like 5 isoform X3 [Camellia sinensis]	-	-	-	-	-	-	-
MSTRG.16765	--	uncharacterized protein LOC114264356 [Camellia sinensis]	-	-	-	-	-	-	-
MSTRG.16766	MCCA	Methylcrotonoyl-CoA carboxylase subunit alpha mitochondrial, partial [Zea mays]	-	-	-	-	-	-	-
MSTRG.16767	--	Serine/threonine-protein phosphatase 4 regulatory subunit like [Actinidia chinensis var. chinensis] [Actinidia chinensis]	-	-	-	-	-	-	-
MSTRG.16769	--	reverse transcriptase [Corchorus capsularis]	-	-	-	-	-	-	-
MSTRG.1677	7-Aug	AUGMIN subunit 7-like, partial [Camellia sinensis]	-	-	-	-	-	-	-
MSTRG.16773	ACS10	PREDICTED: probable aminotransferase ACS12 [Pyrus x bretschneideri]	-	-	-	-	-	GO:0008483//transaminase activity;GO:0016829//lyase activity;GO:0043168//anion binding	GO:0006520//cellular amino acid metabolic process;GO:0009692//ethylene metabolic process
MSTRG.16774	--	uncharacterized protein LOC114318714 [Camellia sinensis]	-	-	-	-	-	-	-
MSTRG.16776	RVE6	protein REVEILLE 6 isoform X2 [Camellia sinensis]	-	-	-	-	-	GO:0001071//nucleic acid binding transcription factor activity;GO:0005488//binding	GO:0010468//regulation of gene expression
MSTRG.16777	RPS10C	40S ribosomal protein S10-1-like [Camellia sinensis]	-	-	-	-	-	-	-
MSTRG.16786	--	Anthranilate phosphoribosyltransferase [Actinidia chinensis var. chinensis] [Actinidia chinensis]	-	-	-	-	-	-	-
MSTRG.16787	--	Anthranilate phosphoribosyltransferase [Actinidia chinensis var. chinensis] [Actinidia chinensis]	-	-	-	-	-	-	-
MSTRG.16788	--	poly(A)-specific ribonuclease PARN-like [Camellia sinensis]	-	-	-	-	-	-	-
MSTRG.16791	--	autophagy-related protein 18h-like [Camellia sinensis]	-	-	-	-	-	-	-
MSTRG.16793	RBK2	receptor-like cytosolic serine/threonine-protein kinase RBK2 [Camellia sinensis]	-	-	-	-	-	-	-
MSTRG.16810	--	galactokinase-like isoform X2 [Camellia sinensis]	-	-	-	-	-	-	-
MSTRG.16814	--	-	-	-	-	-	-	-	-
MSTRG.16815	GSTZ1	glutathione S-transferase zeta class-like [Camellia sinensis]	-	-	-	-	-	-	-
MSTRG.16826	--	DNA topoisomerase 3-alpha-like [Camellia sinensis]	-	-	-	-	-	-	-
MSTRG.16827	--	Protein FAR1-RELATED SEQUENCE like [Actinidia chinensis var. chinensis] [Actinidia chinensis]	-	-	-	-	-	-	-
MSTRG.16835	DHAD	LOW QUALITY PROTEIN: dihydroxy-acid dehydratase, chloroplastic-like [Camellia sinensis]	-	-	-	-	-	-	-
MSTRG.16840	--	vacuolar protein 8-like isoform X2 [Camellia sinensis]	-	-	-	-	-	-	-
MSTRG.16844	At2g48020	sugar transporter ERD6-like 7 isoform X1 [Camellia sinensis]	-	-	-	-	GO:0009536//plastid;GO:0031090//organelle membrane;GO:0031224//intrinsic component of membrane	GO:0022857//transmembrane transporter activity	GO:0044763//single-organism cellular process;GO:0044765//single-organism transport
MSTRG.16863	--	hypothetical protein TEA_008034 [Camellia sinensis var. sinensis] [Camellia sinensis]	-	-	-	-	-	-	-
MSTRG.16869	GPX4	protein HUA2-LIKE 2-like [Camellia sinensis]	-	-	-	-	-	-	-
MSTRG.16877	NPSN11	novel plant SNARE 11-like isoform X1 [Camellia sinensis]	-	-	-	-	-	-	-
MSTRG.1688	CRC	LOW QUALITY PROTEIN: protein CRABS CLAW [Camellia sinensis]	-	-	-	-	-	-	-
MSTRG.16892	OOP	organellar oligopeptidase A, chloroplastic/mitochondrial-like isoform X2 [Camellia sinensis]	-	-	-	-	-	-	-
MSTRG.16893	GB210	nuclear pore complex protein GP210 isoform X3 [Camellia sinensis]	-	-	-	-	-	-	-
MSTRG.16896	--	protein TIME FOR COFFEE isoform X2 [Camellia sinensis]	-	-	-	-	-	-	-
MSTRG.16898	--	NADPH--cytochrome P450 reductase-like isoform X4 [Camellia sinensis]	-	-	-	-	-	-	-
MSTRG.169	IMPA9	importin subunit alpha-9-like [Camellia sinensis]	-	-	-	-	-	-	-
MSTRG.16900	ML4	protein terminal ear1-like isoform X15 [Camellia sinensis]	-	-	-	-	-	-	-
MSTRG.16901	--	ADP-ribosylation factor 1-like [Camellia sinensis]	-	-	-	-	-	-	-
MSTRG.16902	--	uncharacterized protein LOC114323846 [Camellia sinensis]	-	-	-	-	-	-	-
MSTRG.16904	--	protein ANTAGONIST OF LIKE HETEROCHROMATIN PROTEIN 1-like [Camellia sinensis]	-	-	-	-	-	-	-
MSTRG.16906	--	-	-	-	-	-	-	-	-
MSTRG.16929	Os12g0290150	aspartate--tRNA ligase, chloroplastic/mitochondrial-like [Camellia sinensis]	-	-	-	-	-	-	-
MSTRG.1694	--	Protein TolB like [Actinidia chinensis var. chinensis] [Actinidia chinensis]	-	-	-	-	-	-	-
MSTRG.16940	--	-	-	-	-	-	-	-	-
MSTRG.1695	--	uncharacterized protein LOC114308215 [Camellia sinensis]	-	-	-	-	-	-	-
MSTRG.16950	PDPK2	3-phosphoinositide-dependent protein kinase 1 isoform X6 [Camellia sinensis]	-	-	-	-	-	-	-
MSTRG.16968	DPMS2	dolichol-phosphate mannose synthase subunit 2-like [Camellia sinensis]	-	-	-	-	GO:0031227//intrinsic component of endoplasmic reticulum membrane	-	-
MSTRG.16973	RCD1	inactive poly [ADP-ribose] polymerase RCD1-like isoform X1 [Camellia sinensis]	-	-	-	-	-	-	-
MSTRG.1698	--	LOW QUALITY PROTEIN: zf-BED domain-containing protein/DUF659 domain-containing protein/Dimer_Tnp_hAT domain-containing protein [Cephalotus follicularis]	-	-	-	-	-	-	-
MSTRG.16987	--	PREDICTED: retrotransposon [Prunus dulcis]	-	-	-	-	-	-	-
MSTRG.16996	KIN12A	kinesin-like protein KIN-12A isoform X2 [Camellia sinensis]	-	-	-	-	-	-	-
MSTRG.16997	KIN12B	kinesin-like protein KIN-12B [Camellia sinensis]	-	-	-	-	GO:0005875//microtubule associated complex	GO:0003774//motor activity;GO:0015631//tubulin binding;GO:0032550//purine ribonucleoside binding	GO:0007017//microtubule-based process
MSTRG.16998	RRP6L1	protein RRP6-like 2 [Camellia sinensis]	-	-	-	-	GO:0000178//exosome (RNase complex)	GO:0004527//exonuclease activity;GO:0097159//organic cyclic compound binding	GO:0010467//gene expression;GO:0090304//nucleic acid metabolic process
MSTRG.1700	--	protein PHLOEM PROTEIN 2-LIKE A1-like [Camellia sinensis]	-	-	-	-	-	-	-
MSTRG.17017	--	condensin-2 complex subunit H2 [Camellia sinensis]	-	-	-	-	-	-	-
MSTRG.17019	--	circumsporozoite protein [Camellia sinensis]	-	-	-	-	-	-	-
MSTRG.17024	RABE1A	ras-related protein RABE1c-like [Brassica napus]	-	-	-	-	-	-	-
MSTRG.17032	--	PREDICTED: universal stress protein PHOS34 [Nicotiana attenuata]	-	-	-	-	-	-	-
MSTRG.17033	RPOT3-TOM	LOW QUALITY PROTEIN: DNA-directed RNA polymerase 2A-like [Camellia sinensis]	-	-	-	-	-	-	-
MSTRG.17036	SMU2	suppressor of mec-8 and unc-52 protein homolog 2-like [Camellia sinensis]	-	-	-	-	-	-	-
MSTRG.17041	--	cysteine proteinase inhibitor A-like isoform X1 [Camellia sinensis]	-	-	-	-	-	-	-
MSTRG.17053	--	prosaposin-like isoform X2 [Camellia sinensis]	-	-	-	-	-	-	-
MSTRG.17064	--	probable 37S ribosomal protein S28, mitochondrial [Camellia sinensis]	-	-	-	-	-	-	-
MSTRG.17069	Os03g0733400	zinc finger BED domain-containing protein RICESLEEPER 2-like isoform X2 [Camellia sinensis]	-	-	-	-	-	-	-
MSTRG.17074	PR4	wound-induced basic protein [Sesamum indicum]	-	-	-	-	-	-	-
MSTRG.17085	--	Mitogen-activated protein kinase [Actinidia chinensis var. chinensis] [Actinidia chinensis]	-	-	-	-	-	-	-
MSTRG.1709	--	protein MAINTENANCE OF MERISTEMS-like [Camellia sinensis]	-	-	-	-	-	-	-
MSTRG.17093	--	-	-	-	-	-	-	-	-
MSTRG.17095	LECRK91	L-type lectin-domain containing receptor kinase IX.1-like [Camellia sinensis]	-	-	-	-	-	-	-
MSTRG.17097	--	ubiquitin carboxyl-terminal hydrolase 24-like [Camellia sinensis]	-	-	-	-	-	-	-
MSTRG.17110	--	Inner centromere protein like [Actinidia chinensis var. chinensis] [Actinidia chinensis]	-	-	-	-	-	-	-
MSTRG.17111	--	Endonuclease/exonuclease/phosphatase protein [Actinidia chinensis var. chinensis] [Actinidia chinensis]	-	-	-	-	-	-	-
MSTRG.17117	STT3B	dolichyl-diphosphooligosaccharide--protein glycosyltransferase subunit STT3B [Camellia sinensis]	-	-	-	-	-	-	-
MSTRG.1712	ogdh	2-oxoglutarate dehydrogenase, mitochondrial [Camellia sinensis]	-	-	-	-	-	GO:0016903//oxidoreductase activity, acting on the aldehyde or oxo group of donors;GO:0019842//vitamin binding	GO:0006101//citrate metabolic process
MSTRG.17124	EPFL1	PREDICTED: EPIDERMAL PATTERNING FACTOR-like protein 1 [Vitis vinifera]	-	-	-	-	-	-	-
MSTRG.17128	--	hypothetical protein TEA_009468 [Camellia sinensis var. sinensis] [Camellia sinensis]	-	-	-	-	-	-	-
MSTRG.17132	ADK2	adenosine kinase 2 [Camellia sinensis]	-	-	-	-	-	-	-
MSTRG.17134	--	hypothetical protein TEA_025380 [Camellia sinensis var. sinensis] [Camellia sinensis]	-	-	-	-	-	-	-
MSTRG.17135	--	hypothetical protein TEA_025380 [Camellia sinensis var. sinensis] [Camellia sinensis]	-	-	-	-	-	-	-
MSTRG.17147	copb2	coatomer subunit beta'-1-like [Camellia sinensis]	-	-	-	-	-	-	-
MSTRG.17148	--	uncharacterized protein LOC114298192 [Camellia sinensis]	-	-	-	-	-	-	-
MSTRG.1715	HDA9	histone deacetylase 9-like, partial [Olea europaea var. sylvestris] [Olea europaea]	-	-	-	-	GO:0043231//intracellular membrane-bounded organelle	GO:0017136//NAD-dependent histone deacetylase activity	GO:0010468//regulation of gene expression;GO:0016575//histone deacetylation;GO:0034645//cellular macromolecule biosynthetic process
MSTRG.17151	ABCC5	ABC transporter [Cinnamomum micranthum f. kanehirae]	-	-	-	-	-	-	-
MSTRG.17153	--	Protein neuralized like [Actinidia chinensis var. chinensis] [Actinidia chinensis]	-	-	-	-	-	-	-
MSTRG.17154	VPS52	vacuolar protein sorting-associated protein 52 A-like [Camellia sinensis]	-	-	-	-	-	-	-
MSTRG.17157	--	ABC transporter permease protein YtcP [Actinidia chinensis var. chinensis] [Actinidia chinensis]	-	-	-	-	-	-	-
MSTRG.17159	NUP43	nuclear pore complex protein NUP43-like [Camellia sinensis]	-	-	-	-	-	-	-
MSTRG.1716	--	-	-	-	-	-	-	-	-
MSTRG.17164	RE2	Retrovirus-related Pol polyprotein from transposon TNT 1-94 [Dendrobium catenatum]	-	-	-	-	-	-	-
MSTRG.17168	--	alanine--glyoxylate aminotransferase 2 homolog 3, mitochondrial-like isoform X3 [Camellia sinensis]	-	-	-	-	-	-	-
MSTRG.17172	FAD7	omega-3 fatty acid desaturase, chloroplastic-like [Camellia sinensis]	-	-	-	-	-	GO:0016705//oxidoreductase activity, acting on paired donors, with incorporation or reduction of molecular oxygen	GO:0044710//single-organism metabolic process
MSTRG.17175	--	uncharacterized protein LOC114270471 isoform X2 [Camellia sinensis]	-	-	-	-	-	-	-
MSTRG.172	--	ERI1 exoribonuclease 2-like [Camellia sinensis]	-	-	-	-	-	-	-
MSTRG.17202	--	allantoinase-like [Camellia sinensis]	-	-	-	-	-	-	-
MSTRG.17203	NTL8	NAC domain-containing protein 40-like [Camellia sinensis]	-	-	-	-	-	-	-
MSTRG.17204	RPN2A	26S proteasome non-ATPase regulatory subunit 1 homolog A-like isoform X2 [Camellia sinensis]	-	-	-	-	-	-	-
MSTRG.17205	LACS4	long chain acyl-CoA synthetase 4-like isoform X3 [Camellia sinensis]	-	-	-	-	-	-	-
MSTRG.17206	LACS5	long chain acyl-CoA synthetase 4-like [Camellia sinensis]	-	-	-	-	-	-	-
MSTRG.17209	At5g43745	Ion channel POLLUX-like [Actinidia chinensis var. chinensis] [Actinidia chinensis]	-	-	-	-	-	-	-
MSTRG.1721	--	hexose transporter [Gossypium australe]	-	-	-	-	-	-	-
MSTRG.17211	--	Methyltransferase [Actinidia chinensis var. chinensis] [Actinidia chinensis]	-	-	-	-	-	GO:0008168//methyltransferase activity	GO:0043170//macromolecule metabolic process;GO:0044238//primary metabolic process
MSTRG.17212	pol	Retrovirus-related Pol polyprotein from transposon 17.6 [Vitis vinifera]	-	-	-	-	-	-	-
MSTRG.17213	VAB	VAN3-binding protein-like isoform X1 [Camellia sinensis]	-	-	-	-	-	-	-
MSTRG.1722	At3g55350	protein ALP1-like isoform X2 [Camellia sinensis]	-	-	-	-	-	-	-
MSTRG.17220	BAM7	BAM2L [Actinidia deliciosa]	-	-	-	-	-	-	-
MSTRG.17221	--	-	-	-	-	-	-	-	-
MSTRG.17226	6-Aug	AUGMIN subunit 6-like [Camellia sinensis]	-	-	-	-	-	-	-
MSTRG.17235	--	formin-like protein 3 [Camellia sinensis]	-	-	-	-	-	-	-
MSTRG.17240	At1g65240	aspartic proteinase-like protein 2 isoform X3 [Camellia sinensis]	-	-	-	-	-	-	-
MSTRG.17241	--	LOW QUALITY PROTEIN: aspartic proteinase-like protein 2, partial [Camellia sinensis]	-	-	-	-	-	-	-
MSTRG.17249	--	Endonuclease [Actinidia chinensis var. chinensis] [Actinidia chinensis]	-	-	-	-	-	-	-
MSTRG.17250	--	Endonuclease [Actinidia chinensis var. chinensis] [Actinidia chinensis]	-	-	-	-	-	-	-
MSTRG.17251	--	Extensin like [Actinidia chinensis var. chinensis] [Actinidia chinensis]	-	-	-	-	-	-	-
MSTRG.17252	--	serine/arginine-rich splicing factor 2-like [Camellia sinensis]	-	-	-	-	-	-	-
MSTRG.17269	LPEAT2	disease resistance protein RPP5-like [Camellia sinensis]	-	-	-	-	-	-	-
MSTRG.17273	FIM2	fimbrin-2-like [Camellia sinensis]	-	-	-	-	-	-	-
MSTRG.17278	ARL8B	ADP-ribosylation factor-like protein 8a isoform X2 [Camellia sinensis]	-	-	-	-	-	-	-
MSTRG.17282	--	sec1 family domain-containing protein MIP3-like [Camellia sinensis]	-	-	-	-	-	-	-
MSTRG.17299	DWA2	WD repeat-containing protein DWA2 [Camellia sinensis]	-	-	-	-	-	-	-
MSTRG.17307	--	L10-interacting MYB domain-containing protein-like [Camellia sinensis]	-	-	-	-	-	-	-
MSTRG.17311	Ephx4	bifunctional epoxide hydrolase 2-like [Camellia sinensis]	-	-	-	-	-	-	-
MSTRG.17312	EPHX2	bifunctional epoxide hydrolase 2-like [Camellia sinensis]	-	-	-	-	-	-	-
MSTRG.17313	Ephx2	bifunctional epoxide hydrolase 2-like [Camellia sinensis]	-	-	-	-	-	-	-
MSTRG.17314	EPHX2	bifunctional epoxide hydrolase 2-like [Camellia sinensis]	-	-	-	-	-	-	-
MSTRG.17316	--	bifunctional epoxide hydrolase 2-like [Camellia sinensis]	-	-	-	-	-	GO:0003824//catalytic activity	-
MSTRG.17319	--	polyol transporter 4 [Pyrus ussuriensis x Pyrus communis]	-	-	-	-	-	-	-
MSTRG.17334	AKT1	potassium channel AKT1-like isoform X2 [Camellia sinensis]	-	-	-	-	-	-	-
MSTRG.17335	AKT1	potassium channel AKT1-like isoform X2 [Camellia sinensis]	-	-	-	-	-	-	-
MSTRG.17336	CASP	protein CASP-like [Camellia sinensis]	-	-	-	-	-	-	-
MSTRG.17345	--	Envelope glycoprotein like [Actinidia chinensis var. chinensis] [Actinidia chinensis]	-	-	-	-	-	-	-
MSTRG.1735	--	ADP,ATP carrier protein 1, mitochondrial-like [Camellia sinensis]	-	-	-	-	-	-	-
MSTRG.17358	AtMg00310	ribonuclease H [Trifolium pratense]	-	-	-	-	-	-	-
MSTRG.17370	RUB1	ubiquitin-NEDD8-like protein RUB2 [Camellia sinensis]	-	-	-	-	-	-	-
MSTRG.17383	--	Retrovirus-related Pol polyprotein from transposon TNT 1-94 [Vitis vinifera]	-	-	-	-	-	-	-
MSTRG.17392	CAMTA3	calmodulin-binding transcription activator 2-like isoform X2 [Camellia sinensis]	-	-	-	-	-	-	-
MSTRG.174	LCMT1	protein DGS1, mitochondrial-like [Camellia sinensis]	-	-	-	-	-	-	-
MSTRG.17405	CLPC2	chaperone protein ClpC, chloroplastic-like [Cajanus cajan]	-	-	-	-	-	-	-
MSTRG.1742	--	golgin subfamily A member 6-like protein 2 [Camellia sinensis]	-	-	-	-	-	-	-
MSTRG.17421	DIT1	dicarboxylate transporter 1, chloroplastic [Camellia sinensis]	-	-	-	-	-	-	-
MSTRG.17424	--	-	-	-	-	-	-	-	-
MSTRG.17440	At1g26850	probable methyltransferase PMT2 [Camellia sinensis]	-	-	-	-	-	-	-
MSTRG.17443	--	WD and tetratricopeptide repeats protein 1 [Nymphaea thermarum]	-	-	-	-	-	-	-
MSTRG.17456	--	-	-	-	-	-	-	-	-
MSTRG.17457	FIB2	mediator of RNA polymerase II transcription subunit 36a-like [Camellia sinensis]	-	-	-	-	-	-	-
MSTRG.17460	--	Protein BFR2 [Vitis vinifera]	-	-	-	-	-	-	-
MSTRG.17461	PLC2	phosphoinositide phospholipase C 2-like [Camellia sinensis]	-	-	-	-	-	GO:0042578//phosphoric ester hydrolase activity;GO:0060089//molecular transducer activity	GO:0006629//lipid metabolic process;GO:0007165//signal transduction
MSTRG.17462	PLR3	probable pinoresinol-lariciresinol reductase 3 isoform X5 [Camellia sinensis]	-	-	-	-	-	-	-
MSTRG.17471	NPSN11	novel plant SNARE 11-like isoform X2 [Camellia sinensis]	-	-	-	-	-	-	-
MSTRG.17479	TK	thymidine kinase a-like isoform X2 [Camellia sinensis]	-	-	-	-	-	-	-
MSTRG.17483	At1g54730	PREDICTED: sugar transporter ERD6-like 5 isoform X1 [Vitis vinifera]	-	-	-	-	GO:0016020//membrane	GO:0022857//transmembrane transporter activity	GO:0044765//single-organism transport
MSTRG.17484	--	-	-	-	-	-	-	-	-
MSTRG.17487	At1g54730	LOW QUALITY PROTEIN: sugar transporter ERD6-like 5 [Camellia sinensis]	-	-	-	-	GO:0016020//membrane	GO:0022857//transmembrane transporter activity	GO:0044765//single-organism transport
MSTRG.17488	PHIP	PH-interacting protein-like isoform X1 [Camellia sinensis]	-	-	-	-	-	-	-
MSTRG.17491	NTMC2T6.1	C2 domain-containing protein At1g53590-like isoform X2 [Camellia sinensis]	-	-	-	-	-	-	-
MSTRG.17492	--	Importin-5 [Gossypium arboreum]	-	-	-	-	-	-	-
MSTRG.17495	RPL29A	60S ribosomal protein L29-1-like [Camellia sinensis]	-	-	-	-	GO:0030529//intracellular ribonucleoprotein complex	-	GO:0010467//gene expression
MSTRG.17498	--	-	-	-	-	-	-	-	-
MSTRG.175	LCMT1	protein DGS1, mitochondrial-like [Camellia sinensis]	-	-	-	-	-	-	-
MSTRG.17503	STP14	LOW QUALITY PROTEIN: sugar transport protein 14-like [Camellia sinensis]	-	-	-	-	-	-	-
MSTRG.17505	WNK1	serine/threonine-protein kinase WNK1-like [Camellia sinensis]	-	-	-	-	-	-	-
MSTRG.17507	--	-	-	-	-	-	-	-	-
MSTRG.17514	--	S4 domain-containing protein/FtsJ domain-containing protein [Cephalotus follicularis]	-	-	-	-	-	-	-
MSTRG.17516	--	zf-RVT domain-containing protein, partial [Cephalotus follicularis]	-	-	-	-	-	-	-
MSTRG.17533	--	probable E3 ubiquitin-protein ligase bre1 [Camellia sinensis]	-	-	-	-	-	-	-
MSTRG.17537	--	probable leucine-rich repeat receptor-like protein kinase At1g35710 isoform X2 [Camellia sinensis]	-	-	-	-	-	GO:0016628//oxidoreductase activity, acting on the CH-CH group of donors, NAD or NADP as acceptor	GO:0006796//phosphate-containing compound metabolic process;GO:0044710//single-organism metabolic process
MSTRG.17538	--	probable leucine-rich repeat receptor-like protein kinase At1g35710 isoform X1 [Camellia sinensis]	-	-	-	-	-	-	-
MSTRG.17539	At5g61250	heparanase-like protein 2 [Camellia sinensis]	-	-	-	-	-	GO:0016787//hydrolase activity	-
MSTRG.1754	TIFY6A	protein TIFY 6A-like isoform X4 [Camellia sinensis]	-	-	-	-	-	-	-
MSTRG.17556	--	rab3 GTPase-activating protein catalytic subunit isoform X3 [Camellia sinensis]	-	-	-	-	-	-	-
MSTRG.17557	--	-	-	-	-	-	-	-	-
MSTRG.17559	RRP6L1	eukaryotic translation initiation factor 3 subunit M-like [Camellia sinensis]	-	-	-	-	-	-	-
MSTRG.1758	--	lectin beta-1 and beta-2 chains-like [Camellia sinensis]	-	-	-	-	-	-	-
MSTRG.17588	LIG6	DNA ligase 6 isoform X1 [Camellia sinensis]	-	-	-	-	-	-	-
MSTRG.1760	ycf15-A	hypothetical chloroplast RF15 [Rauvolfia serpentina]	-	-	-	-	GO:0043231//intracellular membrane-bounded organelle	-	-
MSTRG.17600	--	probable WRKY transcription factor 32 [Camellia sinensis]	-	-	-	-	-	-	-
MSTRG.17606	PAM16L2	mitochondrial import inner membrane translocase subunit PAM16 like 2-like isoform X2 [Camellia sinensis]	-	-	-	-	GO:0043234//protein complex	-	GO:0006605//protein targeting;GO:0006839//mitochondrial transport
MSTRG.1761	SIB1	sigma factor binding protein 1, chloroplastic-like [Camellia sinensis]	-	-	-	-	-	-	-
MSTRG.17624	--	glutathione reductase, cytosolic-like [Camellia sinensis]	-	-	-	-	-	-	-
MSTRG.17625	At5g06830	protein ABIL1-like isoform X2 [Camellia sinensis]	-	-	-	-	-	-	-
MSTRG.17633	At1g54570	Acyltransferase-like protein [Arachis hypogaea]	-	-	-	-	-	GO:0016746//transferase activity, transferring acyl groups	-
MSTRG.17642	LCB1	long chain base biosynthesis protein 1-like [Camellia sinensis]	-	-	-	-	-	-	-
MSTRG.17644	P36	paired amphipathic helix protein Sin3-like 2 [Camellia sinensis]	-	-	-	-	-	-	-
MSTRG.17646	AHA11	plasma membrane ATPase 2-like [Camellia sinensis]	-	-	-	-	-	-	-
MSTRG.17647	--	-	-	-	-	-	-	-	-
MSTRG.17658	PAP8	purple acid phosphatase 8-like [Camellia sinensis]	-	-	-	-	-	-	-
MSTRG.17670	STY17	serine/threonine-protein kinase STY17 isoform X2 [Camellia sinensis]	-	-	-	-	-	GO:0004672//protein kinase activity;GO:0031406//carboxylic acid binding;GO:0032550//purine ribonucleoside binding	GO:0006468//protein phosphorylation
MSTRG.17682	IBI1	aspartate--tRNA ligase 2, cytoplasmic-like [Camellia sinensis]	-	-	-	-	-	-	-
MSTRG.17688	--	RNA cytidine acetyltransferase 2-like [Coffea eugenioides]	-	-	-	-	-	-	-
MSTRG.17699	VIP3	LOW QUALITY PROTEIN: WD repeat-containing protein VIP3-like [Camellia sinensis]	-	-	-	-	-	-	-
MSTRG.17704	UPL6	E3 ubiquitin-protein ligase UPL6-like isoform X6 [Camellia sinensis]	-	-	-	-	-	-	-
MSTRG.17706	PEX10	peroxisome biogenesis factor 10 [Camellia sinensis]	-	-	-	-	-	-	-
MSTRG.17707	PEX10	peroxisome biogenesis factor 10 [Camellia sinensis]	-	-	-	-	GO:0031231//intrinsic component of peroxisomal membrane	GO:0046914//transition metal ion binding	GO:0003006//developmental process involved in reproduction;GO:0006625//protein targeting to peroxisome;GO:0009062//fatty acid catabolic process;GO:0016567//protein ubiquitination;GO:0043094//cellular metabolic compound salvage;GO:0051640//organelle localization
MSTRG.17733	--	Pleckstriny-like domain family A member [Actinidia chinensis var. chinensis] [Actinidia chinensis]	-	-	-	-	-	-	-
MSTRG.17738	AIP2	DEAD-box ATP-dependent RNA helicase 15 [Vitis vinifera]	-	-	-	-	-	GO:0016787//hydrolase activity	-
MSTRG.17739	--	hypothetical protein TEA_012214 [Camellia sinensis var. sinensis] [Camellia sinensis]	-	-	-	-	-	-	-
MSTRG.17742	--	ankyrin repeat-containing protein At5g02620-like isoform X1 [Camellia sinensis]	-	-	-	-	-	-	-
MSTRG.17743	At1g51745	ubiquitin carboxyl-terminal hydrolase 12-like isoform X1 [Camellia sinensis]	-	-	-	-	-	-	-
MSTRG.17744	UPL6	E3 ubiquitin-protein like [Actinidia chinensis var. chinensis] [Actinidia chinensis]	-	-	-	-	-	-	-
MSTRG.17746	TPS10	(-)-alpha-terpineol synthase-like [Camellia sinensis]	-	-	-	-	-	-	-
MSTRG.17758	TPR2	protein TOPLESS-RELATED PROTEIN 2-like isoform X1 [Camellia sinensis]	-	-	-	-	-	-	-
MSTRG.17759	TPR2	protein TOPLESS-RELATED PROTEIN 2-like isoform X1 [Camellia sinensis]	-	-	-	-	-	-	-
MSTRG.17760	TPR2	protein TOPLESS-RELATED PROTEIN 2-like [Camellia sinensis]	-	-	-	-	-	-	-
MSTRG.17767	--	RNA-binding protein Luc7-like, partial [Actinidia chinensis var. chinensis] [Actinidia chinensis]	-	-	-	-	-	-	-
MSTRG.17776	At1g60070	AP-1 complex subunit gamma-2-like [Camellia sinensis]	-	-	-	-	GO:0030119//AP-type membrane coat adaptor complex	GO:0022892//substrate-specific transporter activity	GO:0015031//protein transport
MSTRG.17780	VIT_19s0014g03930	tRNA (guanine(37)-N1)-methyltransferase 1-like [Camellia sinensis]	-	-	-	-	-	-	-
MSTRG.17785	--	protein N-lysine methyltransferase METTL21A-like isoform X3 [Camellia sinensis]	-	-	-	-	-	-	-
MSTRG.17787	--	uncharacterized protein LOC114308215 [Camellia sinensis]	-	-	-	-	-	-	-
MSTRG.17788	At4g28100	uncharacterized GPI-anchored protein At4g28100-like [Camellia sinensis]	-	-	-	-	-	-	-
MSTRG.17790	At4g28100	uncharacterized GPI-anchored protein At4g28100-like [Camellia sinensis]	-	-	-	-	-	-	-
MSTRG.17800	UXS4	UDP-glucuronic acid decarboxylase 4-like [Camellia sinensis]	-	-	-	-	-	GO:0016854//racemase and epimerase activity;GO:0048037//cofactor binding	GO:0044238//primary metabolic process
MSTRG.1782	RPP13L3	Late blight resistance protein like [Actinidia chinensis var. chinensis] [Actinidia chinensis]	-	-	-	-	-	-	-
MSTRG.17820	CYCA2-1	cyclin-A2-1-like [Camellia sinensis]	-	-	-	-	-	-	-
MSTRG.17826	At1g65750	Endonuclease [Actinidia chinensis var. chinensis] [Actinidia chinensis]	-	-	-	-	-	-	-
MSTRG.17827	TTL	uric acid degradation bifunctional protein TTL-like [Camellia sinensis]	-	-	-	-	-	-	-
MSTRG.17828	--	UPF0746 protein DDB_G0281095-like, partial [Camellia sinensis]	-	-	-	-	-	-	-
MSTRG.17829	--	disease resistance protein RPM1-like [Camellia sinensis]	-	-	-	-	-	-	-
MSTRG.17830	At1g13570	F-box/FBD/LRR-repeat protein At1g13570-like [Camellia sinensis]	-	-	-	-	-	-	-
MSTRG.17831	APA1	aspartic proteinase A1 isoform X2 [Camellia sinensis]	-	-	-	-	-	-	-
MSTRG.17838	MPK2	Mitogen-activated protein kinase [Actinidia chinensis var. chinensis] [Actinidia chinensis]	-	-	-	-	-	-	-
MSTRG.17842	UPL6	PREDICTED: uncharacterized mitochondrial protein AtMg00310-like [Brassica oleracea var. oleracea] [Brassica oleracea]	-	-	-	-	-	-	-
MSTRG.17844	GC6	golgin candidate 6-like [Camellia sinensis]	-	-	-	-	-	-	-
MSTRG.17847	--	-	-	-	-	-	-	-	-
MSTRG.17856	--	-	-	-	-	-	-	-	-
MSTRG.17857	--	-	-	-	-	-	-	-	-
MSTRG.17861	--	Transposon Ty3-G Gag-Pol polyprotein [Vitis vinifera]	-	-	-	-	-	-	-
MSTRG.17864	--	vacuolar-processing enzyme-like isoform X1 [Camellia sinensis]	-	-	-	-	-	-	-
MSTRG.1787	--	Polyketide cyclase [Actinidia chinensis var. chinensis] [Actinidia chinensis]	-	-	-	-	-	-	-
MSTRG.17891	At1g07650	probable LRR receptor-like serine/threonine-protein kinase At1g07650 isoform X1 [Camellia sinensis]	-	-	-	-	-	-	-
MSTRG.17892	At4g13780	probable methionine--tRNA ligase isoform X2 [Camellia sinensis]	-	-	-	-	-	-	-
MSTRG.17902	HEME1	uroporphyrinogen decarboxylase 2 [Camellia sinensis]	-	-	-	-	GO:0009532//plastid stroma	GO:0016830//carbon-carbon lyase activity	GO:0006568//tryptophan metabolic process;GO:0006779//porphyrin-containing compound biosynthetic process;GO:0009683//indoleacetic acid metabolic process
MSTRG.17903	At5g47720	acetyl-CoA C-acetyltransferase [Camellia chekiangoleosa]	-	-	-	-	-	-	-
MSTRG.17913	--	hypothetical protein TEA_012021 [Camellia sinensis var. sinensis] [Camellia sinensis]	-	-	-	-	-	-	-
MSTRG.17916	--	pentatricopeptide repeat-containing protein At3g12770-like [Camellia sinensis]	-	-	-	-	-	-	-
MSTRG.17922	At1g43900	probable protein phosphatase 2C 11 [Camellia sinensis]	-	-	-	-	-	-	-
MSTRG.17938	ARIA	ARM REPEAT PROTEIN INTERACTING WITH ABF2-like [Camellia sinensis]	-	-	-	-	-	-	-
MSTRG.1794	--	F11F12.5 protein [Theobroma cacao]	-	-	-	-	-	-	-
MSTRG.17944	RPV1	TMV resistance protein N-like [Camellia sinensis]	-	-	-	-	-	-	-
MSTRG.17950	CUL1	transcription factor MYB124-like [Camellia sinensis]	-	-	-	-	-	-	-
MSTRG.17951	At5g43745	Ion channel POLLUX-like [Actinidia chinensis var. chinensis] [Actinidia chinensis]	-	-	-	-	-	-	-
MSTRG.17953	At5g47890	NADH dehydrogenase [ubiquinone] 1 alpha subcomplex subunit 2 isoform X2 [Camellia sinensis]	-	-	-	-	GO:0019866//organelle inner membrane;GO:0044455//mitochondrial membrane part	-	GO:0043094//cellular metabolic compound salvage;GO:0044710//single-organism metabolic process
MSTRG.17960	ATHB-13	homeobox-leucine zipper protein ATHB-13-like isoform X1 [Camellia sinensis]	-	-	-	-	GO:0043231//intracellular membrane-bounded organelle	GO:0001071//nucleic acid binding transcription factor activity;GO:0003677//DNA binding	GO:0010468//regulation of gene expression;GO:0034645//cellular macromolecule biosynthetic process
MSTRG.17961	SQD2	sulfoquinovosyl transferase SQD2-like [Camellia sinensis]	-	-	-	-	GO:0009526//plastid envelope	GO:0016757//transferase activity, transferring glycosyl groups	GO:0006090//pyruvate metabolic process;GO:0006779//porphyrin-containing compound biosynthetic process;GO:0009247//glycolipid biosynthetic process;GO:0009267//cellular response to starvation;GO:0016109//tetraterpenoid biosynthetic process;GO:0019758//glycosinolate biosynthetic process
MSTRG.17962	KIN7F	kinesin-like protein KIN-7J isoform X3 [Camellia sinensis]	-	-	-	-	-	-	-
MSTRG.17976	URM1-2	ubiquitin-related modifier 1 homolog 2 [Camellia sinensis]	-	-	-	-	GO:0044444//cytoplasmic part	-	GO:0006400//tRNA modification;GO:0032446//protein modification by small protein conjugation
MSTRG.17978	--	interferon-related developmental regulator 1-like isoform X2 [Camellia sinensis]	-	-	-	-	-	-	-
MSTRG.17979	--	PREDICTED: UPF0725 protein At4g28920-like isoform X2 [Juglans regia]	-	-	-	-	-	-	-
MSTRG.17988	--	-	-	-	-	-	-	-	-
MSTRG.17989	AVT1A	amino acid transporter AVT1A isoform X2 [Camellia sinensis]	-	-	-	-	-	-	-
MSTRG.17996	--	hypothetical protein TEA_012989 [Camellia sinensis var. sinensis] [Camellia sinensis]	-	-	-	-	-	-	-
MSTRG.18002	--	Ankyrin repeat domain-containing protein [Actinidia chinensis var. chinensis] [Actinidia chinensis]	-	-	-	-	-	-	-
MSTRG.18007	RPL28C	60S ribosomal protein L28-2-like [Camellia sinensis]	-	-	-	-	-	-	-
MSTRG.18010	--	probable magnesium transporter NIPA8 [Camellia sinensis]	-	-	-	-	-	-	-
MSTRG.1802	UBP23	ubiquitin carboxyl-terminal hydrolase 23-like isoform X2 [Camellia sinensis]	-	-	-	-	-	-	-
MSTRG.18022	--	-	-	-	-	-	-	-	-
MSTRG.18028	RIN2	E3 ubiquitin protein ligase RIN2-like isoform X1 [Camellia sinensis]	-	-	-	-	-	-	-
MSTRG.18029	--	E3 ubiquitin protein ligase RIN2-like [Camellia sinensis]	-	-	-	-	-	-	-
MSTRG.1803	UBP23	ubiquitin carboxyl-terminal hydrolase 36/42 [Salvia splendens]	-	-	-	-	-	-	-
MSTRG.18059	XI-K	myosin-11-like isoform X1 [Camellia sinensis]	-	-	-	-	GO:0015629//actin cytoskeleton;GO:0031224//intrinsic component of membrane	GO:0008092//cytoskeletal protein binding;GO:0017111//nucleoside-triphosphatase activity;GO:0032550//purine ribonucleoside binding;GO:0060089//molecular transducer activity	GO:0050794//regulation of cellular process
MSTRG.18062	--	hypothetical protein TEA_022932 [Camellia sinensis var. sinensis] [Camellia sinensis]	-	-	-	-	-	-	-
MSTRG.18065	--	probable FBD-associated F-box protein At5g38565 isoform X4 [Camellia sinensis]	-	-	-	-	-	-	-
MSTRG.1807	--	Serine/arginine repetitive matrix protein [Actinidia chinensis var. chinensis] [Actinidia chinensis]	-	-	-	-	-	-	-
MSTRG.18072	UBICEP52-7	Ubiquitin supergroup,Ribosomal protein L40e [Theobroma cacao]	-	-	-	-	GO:0030529//intracellular ribonucleoprotein complex;GO:0043231//intracellular membrane-bounded organelle	GO:0005198//structural molecule activity	GO:0010467//gene expression
MSTRG.18073	--	-	-	-	-	-	-	-	-
MSTRG.18081	--	flocculation protein FLO11-like [Camellia sinensis]	-	-	-	-	-	-	-
MSTRG.18082	--	-	-	-	-	-	-	-	-
MSTRG.18083	HAT	zinc finger BED domain-containing protein DAYSLEEPER-like [Camellia sinensis]	-	-	-	-	-	-	-
MSTRG.18087	ADT2	arogenate dehydratase/prephenate dehydratase 2, chloroplastic [Morus notabilis]	-	-	-	-	-	-	-
MSTRG.18094	RBP47B'	polyadenylate-binding protein RBP47B'-like [Camellia sinensis]	-	-	-	-	-	-	-
MSTRG.18107	--	protein FAR1-RELATED SEQUENCE 5-like [Camellia sinensis]	-	-	-	-	-	-	-
MSTRG.18108	GTS1	WD repeat-containing protein GTS1-like [Camellia sinensis]	-	-	-	-	-	-	-
MSTRG.1811	UPL4	E3 ubiquitin-protein ligase UPL4-like isoform X2 [Camellia sinensis]	-	-	-	-	-	-	-
MSTRG.18116	DAPF	diaminopimelate epimerase, chloroplastic [Camellia sinensis]	-	-	-	-	-	-	-
MSTRG.18118	RPS21C	40S ribosomal protein S21-2-like isoform X1 [Camellia sinensis]	-	-	-	-	GO:0030529//intracellular ribonucleoprotein complex	-	GO:0010467//gene expression
MSTRG.18123	At2g47680	DExH-box ATP-dependent RNA helicase DExH8 [Camellia sinensis]	-	-	-	-	-	-	-
MSTRG.18130	BCCP1	biotin carboxyl carrier protein of acetyl-CoA carboxylase 1, chloroplastic-like [Camellia sinensis]	-	-	-	-	-	-	-
MSTRG.1814	--	Protein RNA-directed DNA methylation like [Actinidia chinensis var. chinensis] [Actinidia chinensis]	-	-	-	-	-	-	-
MSTRG.18148	--	nucleotide exchange factor SIL1 isoform X2 [Camellia sinensis]	-	-	-	-	-	-	-
MSTRG.18149	cnot1	CCR4-NOT transcription complex subunit 1-like [Camellia sinensis]	-	-	-	-	-	-	-
MSTRG.18154	VHA-d2	V-type proton ATPase subunit d2 [Quercus lobata]	-	-	-	-	GO:0033177//proton-transporting two-sector ATPase complex, proton-transporting domain	-	GO:0015988//energy coupled proton transmembrane transport, against electrochemical gradient
MSTRG.18155	--	protein hunchback-like [Camellia sinensis]	-	-	-	-	-	-	-
MSTRG.1816	Os04g0338000	probable aldo-keto reductase 2 [Camellia sinensis]	-	-	-	-	-	-	-
MSTRG.18165	--	-	-	-	-	-	-	-	-
MSTRG.1817	IN2-2	probable aldo-keto reductase 4 [Camellia sinensis]	-	-	-	-	-	-	-
MSTRG.1818	--	protein ALP1-like [Camellia sinensis]	-	-	-	-	-	-	-
MSTRG.18187	NCL	sodium/calcium exchanger NCL-like [Camellia sinensis]	-	-	-	-	-	-	-
MSTRG.18188	NCL	sodium/calcium exchanger NCL-like isoform X3 [Camellia sinensis]	-	-	-	-	GO:0031224//intrinsic component of membrane	-	GO:0044763//single-organism cellular process
MSTRG.1819	--	DEAD-box ATP-dependent RNA helicase 13-like isoform X2 [Camellia sinensis]	-	-	-	-	-	-	-
MSTRG.18191	--	-	-	-	-	-	-	-	-
MSTRG.18197	AtMg01250	Endonuclease [Actinidia chinensis var. chinensis] [Actinidia chinensis]	-	-	-	-	-	-	-
MSTRG.18198	SNL2	paired amphipathic helix protein Sin3-like 2 isoform X2 [Camellia sinensis]	-	-	-	-	-	-	-
MSTRG.18208	--	-	-	-	-	-	-	-	-
MSTRG.18209	SSRP1	FACT complex subunit SSRP1-like [Camellia sinensis]	-	-	-	-	-	-	-
MSTRG.18210	--	syndetin [Camellia sinensis]	-	-	-	-	-	-	-
MSTRG.18221	At4g20460	UDP-arabinose 4-epimerase 1-like [Camellia sinensis]	-	-	-	-	-	-	-
MSTRG.18234	--	Down syndrome critical region protein 3 homolog isoform X2 [Camellia sinensis]	-	-	-	-	-	-	-
MSTRG.18238	CYP21-4	peptidyl-prolyl cis-trans isomerase CYP21-4-like isoform X1 [Camellia sinensis]	-	-	-	-	GO:0043231//intracellular membrane-bounded organelle	GO:0016859//cis-trans isomerase activity;GO:0033218//amide binding	GO:0000097//sulfur amino acid biosynthetic process;GO:0006637//acyl-CoA metabolic process;GO:0016129//phytosteroid biosynthetic process;GO:0044267//cellular protein metabolic process
MSTRG.18242	DTX42	protein DETOXIFICATION 42-like [Camellia sinensis]	-	-	-	-	-	-	-
MSTRG.18255	--	anaphase-promoting complex subunit 13-like [Camellia sinensis]	-	-	-	-	-	-	-
MSTRG.18257	--	-	-	-	-	-	-	-	-
MSTRG.18260	Os02g0220600	PREDICTED: elongation factor 1-gamma [Vitis vinifera]	-	-	-	-	-	-	-
MSTRG.18263	--	protein LAZY 1-like [Camellia sinensis]	-	-	-	-	-	-	-
MSTRG.18284	--	-	-	-	-	-	-	-	-
MSTRG.18285	--	protein ABC transporter 1, mitochondrial-like [Camellia sinensis]	-	-	-	-	-	-	-
MSTRG.18288	ABC1	protein ABC transporter 1, mitochondrial-like [Camellia sinensis]	-	-	-	-	-	-	-
MSTRG.18292	--	protein FAR-RED ELONGATED HYPOCOTYL 3-like [Camellia sinensis]	-	-	-	-	-	-	-
MSTRG.18298	--	GPI inositol-deacylase [Actinidia chinensis var. chinensis] [Actinidia chinensis]	-	-	-	-	-	GO:0016787//hydrolase activity	GO:0015031//protein transport
MSTRG.18299	--	PREDICTED: cysteine-rich and transmembrane domain-containing protein A-like [Gossypium hirsutum]	-	-	-	-	-	-	-
MSTRG.18305	B3GALT2	probable beta-1,3-galactosyltransferase 2 [Camellia sinensis]	-	-	-	-	GO:0031224//intrinsic component of membrane	GO:0035250//UDP-galactosyltransferase activity	GO:0006464//cellular protein modification process
MSTRG.18316	MYB1	transcription factor MYB90-like [Camellia sinensis]	-	-	-	-	-	-	-
MSTRG.1832	--	Ribonuclease H domain [Macleaya cordata]	-	-	-	-	-	-	-
MSTRG.18346	--	UBP1-associated proteins 1A-like [Camellia sinensis]	-	-	-	-	-	-	-
MSTRG.18348	--	-	-	-	-	-	-	-	-
MSTRG.18350	APX1	ascorbate peroxidase [Luffa aegyptiaca]	-	-	-	-	-	-	-
MSTRG.18351	--	V-type proton ATPase subunit a1-like [Camellia sinensis]	-	-	-	-	-	-	-
MSTRG.18352	RDR5	probable RNA-dependent RNA polymerase 5 isoform X2 [Camellia sinensis]	-	-	-	-	-	-	-
MSTRG.18358	ABCA2	ABC transporter A family member 9-like [Camellia sinensis]	-	-	-	-	-	-	-
MSTRG.18367	DLD	D-lactate dehydrogenase [cytochrome], mitochondrial isoform X1 [Camellia sinensis]	-	-	-	-	GO:0043231//intracellular membrane-bounded organelle	GO:0000166//nucleotide binding;GO:0003973//(S)-2-hydroxy-acid oxidase activity;GO:0004457//lactate dehydrogenase activity;GO:0005515//protein binding;GO:0032550//purine ribonucleoside binding	GO:0009438//methylglyoxal metabolic process
MSTRG.18372	MAN7	mannan endo-1,4-beta-mannosidase 7-like [Camellia sinensis]	-	-	-	-	-	-	-
MSTRG.18377	--	atrophin-1-like [Camellia sinensis]	-	-	-	-	-	-	-
MSTRG.18384	--	reverse transcriptase [Corchorus capsularis]	-	-	-	-	-	-	-
MSTRG.18401	--	DnaJ subfamily C member like [Actinidia chinensis var. chinensis] [Actinidia chinensis]	-	-	-	-	-	-	-
MSTRG.18406	--	-	-	-	-	-	-	-	-
MSTRG.18407	NTRC	NADPH-dependent thioredoxin reductase 3-like isoform X2 [Camellia sinensis]	-	-	-	-	-	-	-
MSTRG.18410	CRPK1	E3 ubiquitin-protein ligase RZFP34-like [Camellia sinensis]	-	-	-	-	-	-	-
MSTRG.18411	CRPK1	protein kinase superfamily protein [Artemisia annua]	-	-	-	-	-	-	-
MSTRG.18420	CPN10	10 kDa chaperonin, mitochondrial-like isoform X1 [Camellia sinensis]	-	-	-	-	-	-	-
MSTRG.18424	--	-	-	-	-	-	-	-	-
MSTRG.18428	RPL11	50S ribosomal protein L11, chloroplastic isoform X1 [Camellia sinensis]	-	-	-	-	GO:0030529//intracellular ribonucleoprotein complex	-	GO:0010467//gene expression
MSTRG.18429	--	ERI1 exoribonuclease 2-like [Camellia sinensis]	-	-	-	-	-	-	-
MSTRG.18432	copb2	coatomer subunit beta -2-like protein [Trifolium pratense]	-	-	-	-	-	-	-
MSTRG.18434	--	E3 ubiquitin-protein ligase SIS3-like isoform X1 [Camellia sinensis]	-	-	-	-	-	-	-
MSTRG.18437	--	DTW domain-containing protein 2-like isoform X2 [Camellia sinensis]	-	-	-	-	-	-	-
MSTRG.18438	--	DTW domain-containing protein 2-like isoform X2 [Camellia sinensis]	-	-	-	-	-	-	-
MSTRG.18448	--	hypothetical protein TEA_025380 [Camellia sinensis var. sinensis] [Camellia sinensis]	-	-	-	-	-	-	-
MSTRG.18452	--	transportin MOS14 isoform X2 [Prunus avium]	-	-	-	-	-	-	-
MSTRG.18457	RUS6	protein root UVB sensitive 6-like isoform X5 [Camellia sinensis]	-	-	-	-	-	-	-
MSTRG.18458	SD18	receptor-like serine/threonine-protein kinase SD1-8 [Camellia sinensis]	-	-	-	-	-	-	-
MSTRG.18465	At4g12130	Glycine cleavage T-protein [Macleaya cordata]	-	-	-	-	-	-	-
MSTRG.18466	GAST1	PREDICTED: protein GAST1-like [Nicotiana attenuata]	-	-	-	-	-	-	-
MSTRG.18469	MSR2	protein MANNAN SYNTHESIS-RELATED 1 [Camellia sinensis]	-	-	-	-	-	-	-
MSTRG.18477	alg7	UDP-N-acetylglucosamine--dolichyl-phosphate N-acetylglucosaminephosphotransferase-like [Camellia sinensis]	-	-	-	-	-	-	-
MSTRG.18483	--	Lipid II flippase [Actinidia chinensis var. chinensis] [Actinidia chinensis]	-	-	-	-	-	-	-
MSTRG.18484	--	Lipid II flippase [Actinidia chinensis var. chinensis] [Actinidia chinensis]	-	-	-	-	-	-	-
MSTRG.18485	TON2	meiosis-specific protein ASY1 [Camellia sinensis]	-	-	-	-	-	-	-
MSTRG.18487	TPR2	topless-related protein 3-like isoform X2 [Camellia sinensis]	-	-	-	-	-	-	-
MSTRG.18488	LA1	protein LAZY 1-like isoform X1 [Camellia sinensis]	-	-	-	-	-	-	-
MSTRG.18496	At5g43745	Ion channel POLLUX-like [Actinidia chinensis var. chinensis] [Actinidia chinensis]	-	-	-	-	-	-	-
MSTRG.18497	CUL1	transcription factor MYB124-like [Camellia sinensis]	-	-	-	-	-	-	-
MSTRG.18499	KIN7E	kinesin-like protein KIN-7C, mitochondrial [Camellia sinensis]	-	-	-	-	GO:0005875//microtubule associated complex	GO:0003774//motor activity;GO:0015631//tubulin binding;GO:0032550//purine ribonucleoside binding	GO:0007017//microtubule-based process
MSTRG.18504	--	-	-	-	-	-	-	-	-
MSTRG.18505	--	-	-	-	-	-	-	-	-
MSTRG.18514	At1g13570	F-box/FBD/LRR-repeat protein At1g13570-like [Olea europaea var. sylvestris] [Olea europaea]	-	-	-	-	-	-	-
MSTRG.18538	JAR4	jasmonoyl--L-amino acid synthetase JAR4-like [Camellia sinensis]	-	-	-	-	-	-	-
MSTRG.18543	--	exostosin family protein [Striga asiatica]	-	-	-	-	-	-	-
MSTRG.18544	--	transmembrane protein [Arabidopsis thaliana]	-	-	-	-	-	-	-
MSTRG.18548	--	phosphoribosylformylglycinamidine cyclo-ligase, chloroplastic/mitochondrial isoform X3 [Camellia sinensis]	-	-	-	-	-	-	-
MSTRG.18549	UGE2	UDP-glucose 4-epimerase GEPI48-like [Camellia sinensis]	-	-	-	-	-	-	-
MSTRG.18553	FAS4	LOW QUALITY PROTEIN: ATP-dependent RNA helicase DEAH13-like [Camellia sinensis]	-	-	-	-	-	-	-
MSTRG.18567	PECS-2.1	pectinesterase-like [Camellia sinensis]	-	-	-	-	-	-	-
MSTRG.18573	--	coiled-coil domain-containing protein 66-like [Camellia sinensis]	-	-	-	-	-	-	-
MSTRG.18582	sec61a	protein transport protein Sec61 subunit alpha-like [Camellia sinensis]	-	-	-	-	-	-	-
MSTRG.18584	ubtd1	ubiquitin domain-containing protein 1-like [Camellia sinensis]	-	-	-	-	-	-	-
MSTRG.18585	--	PREDICTED: helicase SEN1 isoform X4 [Populus euphratica]	-	-	-	-	-	-	-
MSTRG.18586	RPTOR	regulatory-associated protein of TOR 2-like [Camellia sinensis]	-	-	-	-	-	-	-
MSTRG.1859	--	hypothetical protein TEA_016571 [Camellia sinensis var. sinensis] [Camellia sinensis]	-	-	-	-	-	-	-
MSTRG.18591	RAPTOR1	Regulatory-associated protein of TOR 1 [Vitis vinifera]	-	-	-	-	-	-	-
MSTRG.18593	STY46	kinesin-like protein KIN-7H isoform X1 [Camellia sinensis]	-	-	-	-	-	-	-
MSTRG.18594	--	Hepatoma-derived growth factor-related protein like [Actinidia chinensis var. chinensis] [Actinidia chinensis]	-	-	-	-	-	-	-
MSTRG.18595	--	probable LRR receptor-like serine/threonine-protein kinase At5g37450 isoform X2 [Camellia sinensis]	-	-	-	-	-	-	-
MSTRG.18596	--	splicing factor 3B subunit 4-like [Camellia sinensis]	-	-	-	-	-	-	-
MSTRG.18603	PIAL2	E4 SUMO-protein ligase PIAL2-like [Camellia sinensis]	-	-	-	-	-	-	-
MSTRG.18604	--	nigrin b-like [Camellia sinensis]	-	-	-	-	-	-	-
MSTRG.18613	serinc	probable serine incorporator, partial [Camellia sinensis]	-	-	-	-	-	-	-
MSTRG.18618	At3g12800	peroxisomal 2,4-dienoyl-CoA reductase-like [Pistacia vera]	-	-	-	-	-	-	-
MSTRG.1862	--	uncharacterized protein LOC114263965 [Camellia sinensis]	-	-	-	-	-	-	-
MSTRG.18623	NAC029	NAC transcription factor 29-like [Camellia sinensis]	-	-	-	-	-	-	-
MSTRG.18624	SYP71	syntaxin-71-like isoform X1 [Camellia sinensis]	-	-	-	-	GO:0005911//cell-cell junction;GO:0031224//intrinsic component of membrane;GO:0043231//intracellular membrane-bounded organelle	GO:0022892//substrate-specific transporter activity	GO:0006605//protein targeting;GO:0061024//membrane organization
MSTRG.18633	--	nigrin b-like [Camellia sinensis]	-	-	-	-	-	-	-
MSTRG.18634	--	nigrin b-like [Camellia sinensis]	-	-	-	-	-	-	-
MSTRG.18640	--	hypothetical protein TEA_015295 [Camellia sinensis var. sinensis] [Camellia sinensis]	-	-	-	-	-	-	-
MSTRG.18642	PHT4;5	probable anion transporter 6, chloroplastic isoform X1 [Olea europaea var. sylvestris] [Olea europaea]	-	-	-	-	GO:0031224//intrinsic component of membrane;GO:0042170//plastid membrane	-	GO:0015698//inorganic anion transport;GO:0044763//single-organism cellular process
MSTRG.18644	CRLK1	DExH-box ATP-dependent RNA helicase [Actinidia chinensis var. chinensis] [Actinidia chinensis]	-	-	-	-	-	-	-
MSTRG.18649	--	vacuolar-processing enzyme-like [Camellia sinensis]	-	-	-	-	-	-	-
MSTRG.18650	--	nephrocystin-3 isoform X3 [Camellia sinensis]	-	-	-	-	-	-	-
MSTRG.18651	--	hypothetical protein TEA_000753 [Camellia sinensis var. sinensis] [Camellia sinensis]	-	-	-	-	-	-	-
MSTRG.18655	--	Calmodulin-binding protein [Trema orientale]	-	-	-	-	-	-	-
MSTRG.18667	--	ADP,ATP carrier protein 1, mitochondrial-like [Camellia sinensis]	-	-	-	-	-	-	-
MSTRG.18668	BHLH094	transcription factor bHLH78-like [Camellia sinensis]	-	-	-	-	-	-	-
MSTRG.18669	ALG3	dol-P-Man:Man(5)GlcNAc(2)-PP-Dol alpha-1,3-mannosyltransferase isoform X1 [Camellia sinensis]	-	-	-	-	GO:0031224//intrinsic component of membrane	GO:0016757//transferase activity, transferring glycosyl groups	-
MSTRG.18670	ALG3	dol-P-Man:Man(5)GlcNAc(2)-PP-Dol alpha-1,3-mannosyltransferase isoform X1 [Camellia sinensis]	-	-	-	-	GO:0016020//membrane	GO:0016757//transferase activity, transferring glycosyl groups	GO:0044723//single-organism carbohydrate metabolic process
MSTRG.18683	--	DNA mismatch repair protein MSH5-like [Camellia sinensis]	-	-	-	-	-	-	-
MSTRG.18684	MSH5	DNA mismatch repair protein MSH5-like [Camellia sinensis]	-	-	-	-	-	-	-
MSTRG.18686	At5g55050	GDSL esterase/lipase At5g55050-like [Camellia sinensis]	-	-	-	-	-	-	-
MSTRG.18687	--	Myb-like protein [Actinidia chinensis var. chinensis] [Actinidia chinensis]	-	-	-	-	-	-	-
MSTRG.18689	FRS6	protein FAR1-RELATED SEQUENCE 6-like [Camellia sinensis]	-	-	-	-	-	-	-
MSTRG.18693	--	UHRF1-binding protein [Actinidia chinensis var. chinensis] [Actinidia chinensis]	-	-	-	-	-	-	-
MSTRG.18699	--	disease resistance-like protein DSC1 isoform X1 [Camellia sinensis]	-	-	-	-	-	-	-
MSTRG.1870	EIX1	receptor-like protein EIX2 isoform X3 [Camellia sinensis]	-	-	-	-	-	-	-
MSTRG.18717	UXT3	Choline/ethanolaminephosphotransferase 1 [Vitis vinifera]	-	-	-	-	GO:0031224//intrinsic component of membrane;GO:0043231//intracellular membrane-bounded organelle	-	-
MSTRG.18719	ARF15	auxin response factor 3-like isoform X2 [Camellia sinensis]	Environmental Information Processing	Signal transduction	ko04075//Plant hormone signal transduction	K14486	-	-	-
MSTRG.18720	HNRNPH3	Epithelial splicing regulatory protein [Actinidia chinensis var. chinensis] [Actinidia chinensis]	-	-	-	-	-	-	-
MSTRG.18721	HNRNPF	heterogeneous nuclear ribonucleoprotein F-like isoform X1 [Camellia sinensis]	-	-	-	-	-	-	-
MSTRG.18722	HNRNPF	heterogeneous nuclear ribonucleoprotein F-like isoform X1 [Camellia sinensis]	-	-	-	-	-	-	-
MSTRG.18742	SAG21	protein SENESCENCE-ASSOCIATED GENE 21, mitochondrial-like [Camellia sinensis]	-	-	-	-	-	-	-
MSTRG.18751	--	-	-	-	-	-	-	-	-
MSTRG.18756	--	phosphoinositide phospholipase C 2-like [Camellia sinensis]	-	-	-	-	-	-	-
MSTRG.18763	--	cytochrome P450 734A1-like [Camellia sinensis]	-	-	-	-	-	-	-
MSTRG.18771	--	transcription factor bHLH162-like [Camellia sinensis]	-	-	-	-	-	-	-
MSTRG.18785	SAP4	zinc finger A20 and AN1 domain-containing stress-associated protein 8-like [Camellia sinensis]	-	-	-	-	-	GO:0046914//transition metal ion binding	GO:0000280//nuclear division;GO:0009648//photoperiodism
MSTRG.18786	SAP4	zinc finger A20 and AN1 domain-containing stress-associated protein 8-like [Camellia sinensis]	-	-	-	-	-	-	-
MSTRG.18793	--	-	-	-	-	-	-	-	-
MSTRG.18795	--	-	-	-	-	-	-	-	-
MSTRG.18796	--	CGS1 mRNA stability protein, partial [Trifolium pratense]	-	-	-	-	-	-	-
MSTRG.18797	At2g03980	GDSL esterase/lipase At2g03980-like [Camellia sinensis]	-	-	-	-	-	-	-
MSTRG.18800	Os07g0301200	DEAD-box ATP-dependent RNA helicase [Actinidia chinensis var. chinensis] [Actinidia chinensis]	-	-	-	-	-	-	-
MSTRG.18809	ANN4	annexin D4 [Camellia sinensis]	-	-	-	-	-	-	-
MSTRG.18811	MIK2	probable leucine-rich repeat receptor-like protein kinase At5g63930 [Camellia sinensis]	-	-	-	-	-	-	-
MSTRG.18813	--	Rhomboid-like protease 5 [Actinidia chinensis var. chinensis] [Actinidia chinensis]	-	-	-	-	-	-	-
MSTRG.18816	--	hypothetical protein TEA_024762 [Camellia sinensis var. sinensis] [Camellia sinensis]	-	-	-	-	-	-	-
MSTRG.18817	AGO4	protein argonaute 4-like [Camellia sinensis]	-	-	-	-	-	-	-
MSTRG.18824	--	Sodium- and chloride-dependent GABA transporter like [Actinidia chinensis var. chinensis] [Actinidia chinensis]	-	-	-	-	-	-	-
MSTRG.18825	GPAT9	glycerol-3-phosphate acyltransferase 9-like [Camellia sinensis]	-	-	-	-	-	-	-
MSTRG.1883	--	GTPase LSG1-2-like isoform X1 [Camellia sinensis]	-	-	-	-	-	-	-
MSTRG.18832	MAP2B	methionine aminopeptidase 2B-like [Camellia sinensis]	-	-	-	-	-	-	-
MSTRG.18833	--	uncharacterized protein LOC114272107 [Camellia sinensis]	-	-	-	-	-	-	-
MSTRG.18855	TEB	LOW QUALITY PROTEIN: helicase and polymerase-containing protein TEBICHI-like [Camellia sinensis]	-	-	-	-	-	-	-
MSTRG.18856	TEB	LOW QUALITY PROTEIN: helicase and polymerase-containing protein TEBICHI-like [Camellia sinensis]	-	-	-	-	-	-	-
MSTRG.18861	--	uncharacterized protein LOC114288471 [Camellia sinensis]	-	-	-	-	-	-	-
MSTRG.18862	--	uncharacterized protein LOC114284615 [Camellia sinensis]	-	-	-	-	-	-	-
MSTRG.18863	PMK	Phosphomevalonate kinase, partial [Camellia sinensis]	-	-	-	-	-	-	-
MSTRG.18871	SD18	G-type lectin S-receptor-like serine/threonine-protein kinase SD1-1 [Camellia sinensis]	-	-	-	-	-	-	-
MSTRG.18872	SD11	G-type lectin S-receptor-like serine/threonine-protein kinase SD1-1 [Camellia sinensis]	-	-	-	-	-	-	-
MSTRG.18875	RBCS1	ribulose bisphosphate carboxylase small chain 1, chloroplastic-like [Camellia sinensis]	-	-	-	-	-	GO:0003824//catalytic activity	GO:0008152//metabolic process
MSTRG.18882	ARL8A	ADP-ribosylation factor-like protein 8a isoform X1 [Olea europaea var. sylvestris] [Olea europaea]	-	-	-	-	GO:0044464//cell part	GO:0032550//purine ribonucleoside binding	GO:0035556//intracellular signal transduction
MSTRG.18883	--	BnaAnng27030D [Brassica napus]	-	-	-	-	-	-	-
MSTRG.1889	EDA30	protein EMBRYO SAC DEVELOPMENT ARREST 30 [Camellia sinensis]	-	-	-	-	-	-	-
MSTRG.18892	--	hypothetical protein TEA_016592 [Camellia sinensis var. sinensis] [Camellia sinensis]	-	-	-	-	-	-	-
MSTRG.18893	--	hypothetical protein TEA_013460 [Camellia sinensis var. sinensis] [Camellia sinensis]	-	-	-	-	-	-	-
MSTRG.18897	--	protein IQ-DOMAIN 1-like [Camellia sinensis]	-	-	-	-	-	-	-
MSTRG.18902	ABCB26	ABC transporter B family member 26, chloroplastic-like [Camellia sinensis]	-	-	-	-	-	-	-
MSTRG.18905	PBL26	probable serine/threonine-protein kinase PBL25 [Camellia sinensis]	-	-	-	-	-	-	-
MSTRG.18908	MCCA	methylcrotonyl-CoA carboxylase alpha chain, mitochondrial / 3-methylcrotonyl-CoA carboxylase 1 [Prunus dulcis]	-	-	-	-	-	-	-
MSTRG.18911	At2g45070	protein transport protein Sec61 subunit beta-like [Camellia sinensis]	-	-	-	-	-	-	-
MSTRG.18912	At2g45070	protein transport protein Sec61 subunit beta-like [Camellia sinensis]	-	-	-	-	-	-	-
MSTRG.18913	--	-	-	-	-	-	-	-	-
MSTRG.18915	SYP71	Syntaxin-71 like [Actinidia chinensis var. chinensis] [Actinidia chinensis]	-	-	-	-	-	-	-
MSTRG.18919	AO1	primary amine oxidase 1-like [Camellia sinensis]	-	-	-	-	-	-	-
MSTRG.1892	TRE1	trehalase-like [Camellia sinensis]	-	-	-	-	-	-	-
MSTRG.18922	--	-	-	-	-	-	-	-	-
MSTRG.18925	--	Protein angel like [Actinidia chinensis var. chinensis] [Actinidia chinensis]	-	-	-	-	GO:0016020//membrane	GO:0004518//nuclease activity	GO:0090304//nucleic acid metabolic process
MSTRG.18927	MIK2	MDIS1-interacting receptor like kinase 2-like [Camellia sinensis]	-	-	-	-	-	-	-
MSTRG.18933	HIRL1	hypersensitive-induced response protein-like protein 1 [Camellia sinensis]	-	-	-	-	-	-	-
MSTRG.18940	arf-1.2	CCA tRNA nucleotidyltransferase [Actinidia chinensis var. chinensis] [Actinidia chinensis]	-	-	-	-	-	-	-
MSTRG.18946	HIRL1	hypersensitive-induced response protein-like protein 1 [Camellia sinensis]	-	-	-	-	-	-	-
MSTRG.1895	At2g24230	LOW QUALITY PROTEIN: probable LRR receptor-like serine/threonine-protein kinase At2g24230 [Camellia sinensis]	-	-	-	-	-	-	-
MSTRG.1897	SVR3	GTP-binding protein like [Actinidia chinensis var. chinensis] [Actinidia chinensis]	-	-	-	-	-	-	-
MSTRG.18971	At5g09300	2-oxoisovalerate dehydrogenase subunit alpha 2, mitochondrial-like [Camellia sinensis]	-	-	-	-	-	-	-
MSTRG.18975	--	Homoserine dehydrogenase [Actinidia chinensis var. chinensis] [Actinidia chinensis]	-	-	-	-	-	-	-
MSTRG.18976	--	meiosis-specific nuclear structural protein 1 isoform X2 [Jatropha curcas]	-	-	-	-	-	-	-
MSTRG.18977	--	Bis(5'-nucleosyl)-tetraphosphatase, symmetrical like [Actinidia chinensis var. chinensis] [Actinidia chinensis]	-	-	-	-	-	-	-
MSTRG.18985	REV	homeobox-leucine zipper protein REVOLUTA-like [Camellia sinensis]	-	-	-	-	-	-	-
MSTRG.18986	ALDH2B7	aldehyde dehydrogenase family 2 member B7, mitochondrial-like [Camellia sinensis]	-	-	-	-	-	-	-
MSTRG.19	--	-	-	-	-	-	-	-	-
MSTRG.19000	TBL1	protein trichome birefringence-like 1 [Camellia sinensis]	-	-	-	-	-	-	-
MSTRG.19006	CHD4	Increased DNA methylation like [Actinidia chinensis var. chinensis] [Actinidia chinensis]	-	-	-	-	-	-	-
MSTRG.1901	--	Cell differentiation protein RCD1 -like protein [Capsicum baccatum]	-	-	-	-	-	-	-
MSTRG.19012	--	-	-	-	-	-	-	-	-
MSTRG.19018	--	DUF659 domain-containing protein/Dimer_Tnp_hAT domain-containing protein [Cinnamomum micranthum f. kanehirae]	-	-	-	-	-	-	-
MSTRG.19022	PRMT16	protein arginine N-methyltransferase 1.6 isoform X3 [Camellia sinensis]	-	-	-	-	-	-	-
MSTRG.19023	--	-	-	-	-	-	-	-	-
MSTRG.19029	At2g44860	probable ribosome biogenesis protein RLP24 [Camellia sinensis]	-	-	-	-	-	-	-
MSTRG.1903	--	Repressor of RNA polymerase III transcription MAF1-like [Vitis vinifera]	-	-	-	-	-	-	-
MSTRG.19032	PSK6	Phytosulfokine-beta like [Actinidia chinensis var. chinensis] [Actinidia chinensis]	-	-	-	-	-	-	-
MSTRG.19042	RE2	Retrovirus-related Pol polyprotein from transposon TNT 1-94 [Dendrobium catenatum]	-	-	-	-	-	-	-
MSTRG.19059	At3g55890	protein yippee-like F37A8.5 isoform X2 [Camellia sinensis]	-	-	-	-	-	-	-
MSTRG.19075	--	-	-	-	-	-	-	-	-
MSTRG.19076	MYBC1	transcription factor MYBC1-like [Camellia sinensis]	-	-	-	-	-	-	-
MSTRG.19078	BZIP17	bZIP transcription factor 17-like [Camellia sinensis]	-	-	-	-	-	-	-
MSTRG.1909	TRS120	trafficking protein particle complex II-specific subunit 120 homolog [Camellia sinensis]	-	-	-	-	-	-	-
MSTRG.19112	YLS7	protein YLS7 [Camellia sinensis]	-	-	-	-	-	-	-
MSTRG.19117	PAP2	purple acid phosphatase 2-like [Camellia sinensis]	-	-	-	-	-	-	-
MSTRG.19118	NEET	CDGSH iron-sulfur domain-containing protein NEET [Camellia sinensis]	-	-	-	-	-	-	-
MSTRG.19119	NEET	CDGSH iron-sulfur domain-containing protein NEET [Camellia sinensis]	-	-	-	-	-	-	-
MSTRG.1912	NLP7	protein NLP2-like [Camellia sinensis]	-	-	-	-	-	-	-
MSTRG.19121	--	Tubulin glycylase [Actinidia chinensis var. chinensis] [Actinidia chinensis]	-	-	-	-	-	-	-
MSTRG.19127	--	AP-5 complex subunit zeta-1 [Arabidopsis thaliana]	-	-	-	-	-	-	-
MSTRG.19128	POLK	DNA polymerase kappa-like isoform X2 [Camellia sinensis]	-	-	-	-	-	-	-
MSTRG.19129	--	hypothetical protein TEA_014253 [Camellia sinensis var. sinensis] [Camellia sinensis]	-	-	-	-	-	-	-
MSTRG.19130	PIN6	auxin efflux carrier component 6 [Camellia sinensis]	-	-	-	-	GO:0031224//intrinsic component of membrane	-	GO:0009755//hormone-mediated signaling pathway;GO:0009799//specification of symmetry;GO:0009933//meristem structural organization;GO:0048449//floral organ formation;GO:0060918//auxin transport
MSTRG.19133	SWEET1	bidirectional sugar transporter SWEET1-like isoform X2 [Camellia sinensis]	-	-	-	-	-	-	-
MSTRG.19134	PCMP-H12	pentatricopeptide repeat-containing protein At2g29760, chloroplastic-like [Camellia sinensis]	-	-	-	-	-	-	-
MSTRG.19143	--	leishmanolysin-like peptidase isoform X2 [Camellia sinensis]	-	-	-	-	-	-	-
MSTRG.19147	--	protein MAIN-LIKE 1-like [Camellia sinensis]	-	-	-	-	-	-	-
MSTRG.19148	At2g04865	protein MAIN-LIKE 1-like [Camellia sinensis]	-	-	-	-	-	-	-
MSTRG.19149	--	protein MAIN-LIKE 2-like [Camellia sinensis]	-	-	-	-	-	-	-
MSTRG.1916	--	uncharacterized protein LOC114323679 isoform X3 [Camellia sinensis]	-	-	-	-	-	-	-
MSTRG.19161	SULTR2;1	low affinity sulfate transporter 3-like [Camellia sinensis]	-	-	-	-	GO:0031224//intrinsic component of membrane	GO:0015103//inorganic anion transmembrane transporter activity;GO:0015291//secondary active transmembrane transporter activity	GO:0000097//sulfur amino acid biosynthetic process;GO:0006873//cellular ion homeostasis;GO:0008272//sulfate transport;GO:0009683//indoleacetic acid metabolic process;GO:0019758//glycosinolate biosynthetic process;GO:0030001//metal ion transport
MSTRG.19162	SULTR2;1	low affinity sulfate transporter 3-like [Camellia sinensis]	-	-	-	-	GO:0031224//intrinsic component of membrane	GO:0015103//inorganic anion transmembrane transporter activity;GO:0015291//secondary active transmembrane transporter activity	GO:0000097//sulfur amino acid biosynthetic process;GO:0006873//cellular ion homeostasis;GO:0008272//sulfate transport;GO:0009683//indoleacetic acid metabolic process;GO:0019758//glycosinolate biosynthetic process;GO:0030001//metal ion transport
MSTRG.1917	--	cyclin-dependent protein kinase inhibitor SMR6-like [Camellia sinensis]	-	-	-	-	-	-	-
MSTRG.19170	--	protein MAINTENANCE OF MERISTEMS-like, partial [Camellia sinensis]	-	-	-	-	-	-	-
MSTRG.19178	--	unnamed protein product, partial [Vitis vinifera]	-	-	-	-	-	-	-
MSTRG.1918	--	protein terminal ear1-like isoform X13 [Camellia sinensis]	-	-	-	-	-	-	-
MSTRG.19188	Cht4	chitinase 4-like [Camellia sinensis]	-	-	-	-	-	-	-
MSTRG.19193	ERGIC3	endoplasmic reticulum-Golgi intermediate compartment protein 3-like [Camellia sinensis]	-	-	-	-	-	-	-
MSTRG.19194	ERGIC3	endoplasmic reticulum-Golgi intermediate compartment protein 3 isoform X2 [Ricinus communis]	-	-	-	-	-	-	-
MSTRG.19195	ERGIC3	endoplasmic reticulum-Golgi intermediate compartment protein 3 [Camellia sinensis]	-	-	-	-	-	-	-
MSTRG.19203	--	katanin p80 WD40 repeat-containing subunit B1 homolog isoform X1 [Camellia sinensis]	-	-	-	-	-	-	-
MSTRG.19210	--	transmembrane protein 120 homolog [Camellia sinensis]	-	-	-	-	-	-	-
MSTRG.19211	--	-	-	-	-	-	-	-	-
MSTRG.1923	UPL4	E3 ubiquitin-protein ligase UPL4-like isoform X2 [Camellia sinensis]	-	-	-	-	-	-	-
MSTRG.19249	--	uncharacterized protein LOC114272687 [Camellia sinensis]	-	-	-	-	-	-	-
MSTRG.19250	--	LEAF RUST 10 DISEASE-RESISTANCE LOCUS RECEPTOR-LIKE PROTEIN KINASE-like 2.1 isoform X1 [Camellia sinensis]	-	-	-	-	-	-	-
MSTRG.19258	--	uncharacterized protein LOC114260877 [Camellia sinensis]	-	-	-	-	-	-	-
MSTRG.19262	--	uncharacterized protein LOC114256754 [Camellia sinensis]	-	-	-	-	-	-	-
MSTRG.19268	--	F-box/kelch-repeat protein At3g06240-like [Camellia sinensis]	-	-	-	-	-	-	-
MSTRG.19269	--	non-structural maintenance of chromosomes element 4 homolog A [Pistacia vera]	-	-	-	-	-	-	-
MSTRG.19281	--	-	-	-	-	-	-	-	-
MSTRG.19283	--	probable disease resistance protein At4g19530 [Camellia sinensis]	-	-	-	-	-	-	-
MSTRG.19286	--	dof zinc finger protein 1-like isoform X1 [Camellia sinensis]	-	-	-	-	-	-	GO:0010468//regulation of gene expression
MSTRG.19294	At2g02050	NADH dehydrogenase [ubiquinone] 1 beta subcomplex subunit 7 [Camellia sinensis]	-	-	-	-	GO:0019866//organelle inner membrane;GO:0030964//NADH dehydrogenase complex;GO:0031970//organelle envelope lumen;GO:0044455//mitochondrial membrane part	GO:0050136//NADH dehydrogenase (quinone) activity	GO:0006006//glucose metabolic process;GO:0019941//modification-dependent protein catabolic process;GO:0035966//response to topologically incorrect protein;GO:0043094//cellular metabolic compound salvage;GO:0043248//proteasome assembly
MSTRG.19296	CDC2	cell division control protein 2 homolog isoform X1 [Camellia sinensis]	-	-	-	-	-	-	-
MSTRG.19304	UPL6	E3 ubiquitin-protein ligase UPL6-like isoform X3 [Camellia sinensis]	-	-	-	-	-	-	-
MSTRG.19309	GPAT9	glycerol-3-phosphate acyltransferase 9 [Camellia sinensis]	-	-	-	-	GO:0016020//membrane;GO:0043231//intracellular membrane-bounded organelle	GO:0008374//O-acyltransferase activity	GO:0006281//DNA repair;GO:0006641//triglyceride metabolic process;GO:0046339//diacylglycerol metabolic process;GO:0046471//phosphatidylglycerol metabolic process
MSTRG.19329	ROPGAP7	rho GTPase-activating protein 7-like [Camellia sinensis]	-	-	-	-	-	-	-
MSTRG.1933	SHM4	serine hydroxymethyltransferase 4-like [Camellia sinensis]	-	-	-	-	-	GO:0016742//hydroxymethyl-, formyl- and related transferase activity;GO:0043168//anion binding	GO:0006730//one-carbon metabolic process;GO:0009069//serine family amino acid metabolic process
MSTRG.19336	--	transcription factor GTE8-like [Camellia sinensis]	-	-	-	-	-	-	-
MSTRG.19337	--	transcription factor GTE8-like [Camellia sinensis]	-	-	-	-	-	-	-
MSTRG.19339	--	-	-	-	-	-	-	-	-
MSTRG.19342	--	hypothetical protein TEA_018915 [Camellia sinensis var. sinensis] [Camellia sinensis]	-	-	-	-	-	-	-
MSTRG.19343	--	chitinase 2-like [Camellia sinensis]	-	-	-	-	-	GO:0004553//hydrolase activity, hydrolyzing O-glycosyl compounds	GO:0044238//primary metabolic process
MSTRG.19347	--	Meiosis arrest female protein [Actinidia chinensis var. chinensis] [Actinidia chinensis]	-	-	-	-	-	-	-
MSTRG.19349	--	2-C-methyl-D-erythritol 4-phosphate cytidylyltransferase, chloroplastic [Camellia sinensis]	-	-	-	-	-	-	-
MSTRG.19350	--	COP1-interacting protein 7-like isoform X3 [Camellia sinensis]	-	-	-	-	-	-	-
MSTRG.1936	--	bifunctional epoxide hydrolase 2-like [Camellia sinensis]	-	-	-	-	-	-	-
MSTRG.19363	--	deSI-like protein At4g17486 [Camellia sinensis]	-	-	-	-	-	-	-
MSTRG.19370	TIC214	hypothetical chloroplast RF19 [Prunus triloba]	-	-	-	-	-	-	-
MSTRG.19378	GIP	gag-pol polyprotein, partial [Caragana korshinskii]	-	-	-	-	-	-	-
MSTRG.19379	ML4	protein MEI2-like 4 [Camellia sinensis]	-	-	-	-	-	-	-
MSTRG.1938	--	vacuolar protein sorting-associated protein 2 homolog 2-like [Camellia sinensis]	-	-	-	-	-	-	-
MSTRG.19386	KAB1	probable voltage-gated potassium channel subunit beta [Camellia sinensis]	-	-	-	-	-	-	-
MSTRG.19407	SCPL18	serine carboxypeptidase-like 18 isoform X2 [Camellia sinensis]	-	-	-	-	-	-	-
MSTRG.19409	--	cleavage and polyadenylation specificity factor subunit 3-II [Prunus avium]	-	-	-	-	-	-	-
MSTRG.19417	UGGT	UDP-glucose:glycoprotein glucosyltransferase-like [Camellia sinensis]	-	-	-	-	-	-	-
MSTRG.1943	GAUT10	probable galacturonosyltransferase 10 isoform X2 [Camellia sinensis]	-	-	-	-	-	GO:0008194//UDP-glycosyltransferase activity	-
MSTRG.19430	At4g03230	G-type lectin S-receptor-like serine/threonine-protein kinase At4g03230 isoform X1 [Camellia sinensis]	-	-	-	-	-	-	-
MSTRG.19431	--	casein kinase 1-like protein HD16 isoform X6 [Camellia sinensis]	-	-	-	-	-	-	-
MSTRG.19435	--	coatomer subunit delta isoform X1 [Camellia sinensis]	-	-	-	-	-	-	-
MSTRG.19440	--	probable potassium transporter 17 [Camellia sinensis]	-	-	-	-	-	-	-
MSTRG.19446	CEQORH	protein Jade-1-like [Camellia sinensis]	-	-	-	-	-	-	-
MSTRG.19450	--	DNA topoisomerase 3-alpha-like [Camellia sinensis]	-	-	-	-	-	-	-
MSTRG.19454	TRP4	Telomere repeat-binding protein [Actinidia chinensis var. chinensis] [Actinidia chinensis]	-	-	-	-	-	-	-
MSTRG.19456	IDN2	protein INVOLVED IN DE NOVO 2 [Camellia sinensis]	-	-	-	-	-	-	-
MSTRG.19457	At1g48650	DExH-box ATP-dependent RNA helicase DExH3-like [Camellia sinensis]	-	-	-	-	-	GO:0032550//purine ribonucleoside binding;GO:0042623//ATPase activity, coupled	-
MSTRG.19461	CCDC25	coiled-coil domain-containing protein 25-like [Camellia sinensis]	-	-	-	-	-	-	-
MSTRG.1947	VIII-2	myosin-2-like [Camellia sinensis]	-	-	-	-	-	-	-
MSTRG.19472	--	-	-	-	-	-	-	-	-
MSTRG.19479	NFP	serine/threonine receptor-like kinase NFP [Camellia sinensis]	-	-	-	-	-	-	-
MSTRG.19487	--	inhibitor of growth protein 1 homolog [Camellia sinensis]	-	-	-	-	-	-	-
MSTRG.1949	RH38	DEAD-box ATP-dependent RNA helicase 38-like [Camellia sinensis]	-	-	-	-	-	-	-
MSTRG.19490	--	protein ALP1-like [Camellia sinensis]	-	-	-	-	-	-	-
MSTRG.19491	At3g42630	pentatricopeptide repeat-containing protein At3g42630-like [Camellia sinensis]	-	-	-	-	-	-	-
MSTRG.19496	--	-	-	-	-	-	-	-	-
MSTRG.19498	RLP33	receptor-like protein 6 [Camellia sinensis]	-	-	-	-	-	-	-
[truncated: 8,772 more rows]
